# Supplementary material for: Immune microniches shape intestinal Treg function
Source: Nature. 2024 Apr 3;628(8009):854–62. doi: 10.1038/s41586-024-07251-0 (PMC11041794; doi:10.1038/s41586-024-07251-0)
Supplement: Supplementary file 3 — Differentially expressed genes for each cluster, grouped by cell lineages. Statistical test used was Wilcoxon rank-sum implemented in Scanpy v.1.7. P value correction was performed using the Benjamini–Hochberg method. [file 41586_2024_7251_MOESM3_ESM.xlsx]

## Sheet: TCs
names	pvals	pvals_adj	logfoldchanges	pts	pts_rest	celltype
Ccl5	8.58571e-13	3.85958e-10	4.06735	0.451613	0.0807947	CD4.memory
Bhlhe40	6.32392e-12	2.39689e-09	2.67481	0.491935	0.147903	CD4.memory
Cd40lg	6.53089e-07	0.000103477	2.33211	0.362903	0.121854	CD4.memory
Hspa1b	9.81405e-07	0.000152988	2.40975	0.387097	0.153642	CD4.memory
Tmem176b	3.80846e-06	0.000549385	2.1528	0.362903	0.117439	CD4.memory
Dusp5	0.000620466	0.0530691	1.56758	0.330645	0.182781	CD4.memory
Tesc	0.00093298	0.0767426	1.46033	0.322581	0.184547	CD4.memory
Ckb	0.0036327	0.23485	1.32168	0.314516	0.1766	CD4.memory
Gadd45b	0.00408171	0.255338	1.38916	0.314516	0.181898	CD4.memory
S100a4	0.0123722	0.622796	1.04436	0.314516	0.177925	CD4.memory
Ccl5	1.22408e-48	2.36615e-44	7.70923	0.892157	0.0647136	NK-NKT-gdTCs
Cd7	7.17077e-20	3.46528e-16	3.71104	0.627451	0.147792	NK-NKT-gdTCs
Xcl1	4.51926e-19	1.74715e-15	6.96597	0.529412	0.00918233	NK-NKT-gdTCs
Fcer1g	9.54792e-19	3.07602e-15	8.61202	0.519608	0.00480979	NK-NKT-gdTCs
Klrd1	1.20979e-17	3.34074e-14	3.53675	0.588235	0.114123	NK-NKT-gdTCs
Cd160	5.29115e-10	7.30557e-07	4.36454	0.392157	0.0358548	NK-NKT-gdTCs
Ctla2a	1.69575e-09	2.04867e-06	3.57904	0.401961	0.0524705	NK-NKT-gdTCs
Anxa2	6.9514e-09	7.04598e-06	2.62852	0.441176	0.109751	NK-NKT-gdTCs
Ly6c2	7.27749e-09	7.04598e-06	3.58202	0.401961	0.0822038	NK-NKT-gdTCs
Tyrobp	7.2902e-09	7.04598e-06	7.35468	0.343137	0.00699606	NK-NKT-gdTCs
Cst7	4.31078e-08	3.78761e-05	1.86571	0.5	0.174902	NK-NKT-gdTCs
Klrk1	8.80684e-08	7.09318e-05	5.46532	0.323529	0.0126804	NK-NKT-gdTCs
Cxcr3	4.83555e-07	0.000322314	2.60675	0.372549	0.0756449	NK-NKT-gdTCs
Ikzf2	2.36595e-06	0.00127038	2.43896	0.372549	0.103192	NK-NKT-gdTCs
Pglyrp1	3.74828e-06	0.00190669	2.36079	0.352941	0.079143	NK-NKT-gdTCs
Efhd2	7.22943e-06	0.00324988	1.94565	0.392157	0.138172	NK-NKT-gdTCs
Sytl3	2.20419e-05	0.00756835	2.328	0.333333	0.0909488	NK-NKT-gdTCs
Dennd4a	3.20985e-05	0.0103759	2.03242	0.352941	0.112812	NK-NKT-gdTCs
Runx3	0.000191299	0.0493041	1.45066	0.401961	0.195453	NK-NKT-gdTCs
Itga4	0.00344026	0.503789	1.16484	0.362745	0.198076	NK-NKT-gdTCs
Papola	0.0116686	1	0.979587	0.343137	0.190643	NK-NKT-gdTCs
Dusp5	0.0137626	1	0.982443	0.333333	0.184084	NK-NKT-gdTCs
Id2	0.0151315	1	1.09446	0.323529	0.194578	NK-NKT-gdTCs
Tmem243	0.0173439	1	1.08449	0.303922	0.175339	NK-NKT-gdTCs
Wipf1	0.0177765	1	1.00322	0.333333	0.195015	NK-NKT-gdTCs
Cd96	0.0198816	1	1.00273	0.303922	0.161347	NK-NKT-gdTCs
Nop53	0.0259733	1	0.810741	0.333333	0.193266	NK-NKT-gdTCs
Fnbp1	0.0280326	1	0.950199	0.313725	0.189331	NK-NKT-gdTCs
Rrbp1	0.0333352	1	0.808796	0.313725	0.177525	NK-NKT-gdTCs
Isg15	4.83518e-19	9.34641e-15	4.19773	0.823529	0.186912	Naive.CD4+CD8+
Ifit3	1.74881e-17	1.69022e-13	6.85206	0.705882	0.0205304	Naive.CD4+CD8+
Ifit1	4.28743e-16	2.0719e-12	5.86168	0.686275	0.034645	Naive.CD4+CD8+
Irf7	1.48234e-15	5.73074e-12	3.76015	0.745098	0.122754	Naive.CD4+CD8+
Ifit3b	7.43217e-13	1.7958e-09	8.94384	0.588235	0.00342173	Naive.CD4+CD8+
Rnf213	3.95098e-11	6.94294e-08	3.36545	0.647059	0.142002	Naive.CD4+CD8+
Ifi208	8.76317e-10	1.20994e-06	2.83301	0.647059	0.175364	Naive.CD4+CD8+
Slfn8	1.91009e-09	2.46146e-06	3.5095	0.568627	0.0923867	Naive.CD4+CD8+
Slfn5	1.22332e-08	1.39099e-05	3.68019	0.529412	0.0846878	Naive.CD4+CD8+
Rtp4	2.3701e-08	2.41126e-05	3.49886	0.529412	0.0876818	Naive.CD4+CD8+
Ifi213	4.07451e-07	0.000358001	3.02974	0.509804	0.115483	Naive.CD4+CD8+
Usp18	7.0059e-07	0.000564267	4.67906	0.431373	0.031651	Naive.CD4+CD8+
Ifi209	9.65659e-07	0.00071793	2.82453	0.509804	0.133875	Naive.CD4+CD8+
Isg20	1.86727e-06	0.00133683	3.42843	0.45098	0.0680068	Naive.CD4+CD8+
Irgm1	4.87532e-06	0.00336571	3.00288	0.45098	0.0936698	Naive.CD4+CD8+
Daxx	1.51211e-05	0.00942875	2.52919	0.470588	0.133447	Naive.CD4+CD8+
Tgtp1	6.67126e-05	0.0402986	3.06945	0.392157	0.0769889	Naive.CD4+CD8+
Igtp	9.13035e-05	0.0499923	2.37054	0.431373	0.130881	Naive.CD4+CD8+
Zbp1	9.24747e-05	0.0499923	2.46355	0.431373	0.127459	Naive.CD4+CD8+
Phf11b	9.31051e-05	0.0499923	2.40791	0.431373	0.120616	Naive.CD4+CD8+
Samd9l	0.000100143	0.0523182	2.55484	0.411765	0.0992301	Naive.CD4+CD8+
Xaf1	0.000106285	0.0540654	2.84175	0.392157	0.0834046	Naive.CD4+CD8+
Ddx58	0.000202052	0.0968579	2.49445	0.392157	0.102652	Naive.CD4+CD8+
Oasl2	0.000266619	0.122708	4.69927	0.313725	0.0183918	Naive.CD4+CD8+
Dtx3l	0.00027912	0.125474	2.43761	0.392157	0.104363	Naive.CD4+CD8+
Gbp6	0.000508874	0.21859	2.77707	0.352941	0.0748503	Naive.CD4+CD8+
Pml	0.000820945	0.328681	2.86364	0.333333	0.0688623	Naive.CD4+CD8+
Parp9	0.00142937	0.502358	2.50114	0.333333	0.0739949	Naive.CD4+CD8+
Trim30a	0.00149674	0.515167	2.3309	0.352941	0.101796	Naive.CD4+CD8+
Ascc3	0.00187244	0.603237	1.86567	0.392157	0.145851	Naive.CD4+CD8+
Gbp9	0.00373242	1	2.50053	0.313725	0.0889649	Naive.CD4+CD8+
Gbp2	0.00424573	1	2.29486	0.313725	0.0829769	Naive.CD4+CD8+
Ly6c1	0.00485939	1	2.09082	0.333333	0.102652	Naive.CD4+CD8+
Map2k1	0.00564747	1	1.7665	0.352941	0.124893	Naive.CD4+CD8+
Lgals3bp	0.0119042	1	1.69495	0.333333	0.13302	Naive.CD4+CD8+
Fam102a	0.0129472	1	1.4353	0.372549	0.175364	Naive.CD4+CD8+
Sltm	0.0342616	1	1.13303	0.352941	0.173225	Naive.CD4+CD8+
Ifi35	0.0378806	1	1.38266	0.313725	0.150128	Naive.CD4+CD8+
Dusp10	1.69039e-65	1.63376e-61	2.94592	0.640592	0.185804	Naive.CD4+_CP
Ly6c1	9.42078e-19	3.87455e-16	2.87456	0.319239	0.0553236	Naive.CD4+_CP
Tmem64	1.21462e-14	3.13048e-12	1.56175	0.408034	0.199896	Naive.CD4+_CP
Ifngr2	3.04464e-14	7.09071e-12	2.10902	0.317125	0.106994	Naive.CD4+_CP
Tspan32	5.08543e-05	0.00287431	0.892341	0.306554	0.19572	Naive.CD4+_CP
Ly6c1	1.99486e-09	7.14086e-07	2.40105	0.325792	0.0853321	Naive.CD4+_MLN
Hspa1b	7.71257e-05	0.0104989	1.11822	0.321267	0.149908	Naive.CD4+_MLN
Cd8b1	6.49662e-122	1.2558e-117	4.08306	0.918848	0.169407	Naive.CD8+_CP
Cd8a	2.77659e-86	2.68357e-82	3.47004	0.78534	0.138017	Naive.CD8+_CP
Fam241a	7.1495e-43	8.1294e-40	2.88399	0.557592	0.125561	Naive.CD8+_CP
Dapl1	1.2504e-16	3.05223e-14	1.8973	0.41623	0.150972	Naive.CD8+_CP
Klrd1	9.25588e-12	1.59747e-09	1.87437	0.32199	0.0986547	Naive.CD8+_CP
Pde7a	2.88495e-10	4.53383e-08	1.29291	0.400524	0.198804	Naive.CD8+_CP
Pde3b	1.2552e-06	0.000125715	1.09285	0.335079	0.171898	Naive.CD8+_CP
Tagap	2.70347e-06	0.000259991	1.1527	0.308901	0.148979	Naive.CD8+_CP
A930005H10Rik	1.69504e-05	0.00136522	1.03339	0.308901	0.166916	Naive.CD8+_CP
Smim4	4.0087e-05	0.00296889	0.901032	0.329843	0.189836	Naive.CD8+_CP
Runx3	0.000630135	0.0348015	0.773331	0.301047	0.18585	Naive.CD8+_CP
Pdlim1	0.000856889	0.0452559	0.758674	0.303665	0.189836	Naive.CD8+_CP
Bcl2	0.00156685	0.0774608	0.729123	0.301047	0.197808	Naive.CD8+_CP
Cd8a	1.26801e-77	1.22553e-73	3.67461	0.876	0.167368	Naive.CD8+_MLN
Dapl1	2.3859e-17	8.54064e-15	2.12749	0.488	0.158953	Naive.CD8+_MLN
Ly6c2	1.39983e-13	3.42515e-11	2.93695	0.352	0.0659187	Naive.CD8+_MLN
Klrd1	3.23238e-12	7.10021e-10	2.06448	0.38	0.105657	Naive.CD8+_MLN
Fam241a	4.40325e-05	0.00447973	1.10378	0.336	0.178121	Naive.CD8+_MLN
Gtf2i	0.00037004	0.0309648	0.961063	0.324	0.182328	Naive.CD8+_MLN
A930005H10Rik	0.000505132	0.0406842	0.912843	0.324	0.173913	Naive.CD8+_MLN
Cst7	0.000648712	0.0503688	0.904917	0.316	0.173913	Naive.CD8+_MLN
Pdlim1	0.000648828	0.0503688	0.890168	0.328	0.194016	Naive.CD8+_MLN
Runx3	0.00228052	0.149192	0.782715	0.316	0.191211	Naive.CD8+_MLN
Rasa3	0.00333494	0.204649	0.756566	0.304	0.179056	Naive.CD8+_MLN
Stmn1	6.50098e-32	6.2832e-28	7.3652	0.98	0.0337751	Prolif-Tregs
Pclaf	1.10986e-28	4.29072e-25	8.73694	0.92	0.0171013	Prolif-Tregs
Hist1h2ap	6.47623e-28	2.08643e-24	6.52647	0.94	0.18897	Prolif-Tregs
Birc5	1.6676e-27	4.60495e-24	9.30243	0.9	0.00598546	Prolif-Tregs
Cks1b	1.18009e-26	2.53456e-23	6.4702	0.9	0.0324925	Prolif-Tregs
Top2a	5.28578e-25	8.51452e-22	7.55867	0.86	0.0153912	Prolif-Tregs
Hist1h1b	1.16147e-23	1.60366e-20	7.16682	0.84	0.0303549	Prolif-Tregs
Cks2	1.63158e-20	1.65991e-17	5.38027	0.8	0.0508764	Prolif-Tregs
Hist1h2ae	4.93514e-20	4.76981e-17	6.18115	0.78	0.0615648	Prolif-Tregs
Ube2c	6.38784e-20	5.87985e-17	7.99059	0.76	0.0158187	Prolif-Tregs
Lmnb1	1.12191e-19	9.85747e-17	3.96132	0.86	0.119282	Prolif-Tregs
Tmpo	1.19232e-19	1.00207e-16	3.72513	0.88	0.147926	Prolif-Tregs
H2afx	4.15196e-19	3.08683e-16	4.28323	0.82	0.128687	Prolif-Tregs
Rrm2	5.73111e-18	3.46195e-15	7.59573	0.72	0.0089782	Prolif-Tregs
Cdca8	7.88029e-18	4.38372e-15	6.95932	0.72	0.0119709	Prolif-Tregs
Spc24	3.83809e-17	1.76644e-14	7.77653	0.7	0.006413	Prolif-Tregs
Tk1	3.19349e-16	1.19941e-13	7.49459	0.68	0.0089782	Prolif-Tregs
Hist1h2bj	4.29502e-16	1.56647e-13	5.49024	0.7	0.0371954	Prolif-Tregs
Hist1h1d	2.71697e-15	8.4708e-13	4.51426	0.72	0.0863617	Prolif-Tregs
Ptms	4.84998e-15	1.44231e-12	3.23148	0.84	0.185549	Prolif-Tregs
Dut	7.34336e-15	2.15071e-12	3.76514	0.74	0.135956	Prolif-Tregs
Rps27l	9.26179e-15	2.58484e-12	3.07981	0.82	0.194955	Prolif-Tregs
Cenpa	9.36053e-15	2.58484e-12	4.38451	0.7	0.0731082	Prolif-Tregs
Tuba1c	3.58399e-14	9.23715e-12	3.14611	0.78	0.151774	Prolif-Tregs
Asf1b	5.47142e-14	1.39161e-11	5.57715	0.64	0.0171013	Prolif-Tregs
Lockd	1.11864e-13	2.70292e-11	5.22823	0.64	0.0235143	Prolif-Tregs
Mki67	2.19819e-13	5.11941e-11	6.30428	0.62	0.0209491	Prolif-Tregs
Smc2	2.32765e-13	5.35637e-11	4.87014	0.64	0.0376229	Prolif-Tregs
Ccna2	4.59041e-13	1.01992e-10	8.48582	0.6	0.0025652	Prolif-Tregs
Dctpp1	4.81285e-13	1.05719e-10	3.28363	0.72	0.112014	Prolif-Tregs
Tyms	6.25803e-13	1.31487e-10	5.24161	0.62	0.025652	Prolif-Tregs
Hist1h2ag	7.86111e-13	1.61654e-10	6.76065	0.6	0.0106883	Prolif-Tregs
Tpx2	2.60023e-12	4.83292e-10	8.46936	0.58	0.00299273	Prolif-Tregs
Cdk1	2.93279e-12	5.34818e-10	7.90879	0.58	0.00427533	Prolif-Tregs
Cdca3	3.44854e-12	6.17224e-10	7.21281	0.58	0.00684053	Prolif-Tregs
Rpa3	6.43169e-12	1.13022e-09	3.19662	0.68	0.0936298	Prolif-Tregs
Gmnn	8.37795e-12	1.45897e-09	4.03219	0.62	0.0478837	Prolif-Tregs
Mcm5	1.15588e-11	1.99493e-09	4.46771	0.6	0.0380504	Prolif-Tregs
Ifi30	2.6837e-11	4.43384e-09	3.18532	0.66	0.0953399	Prolif-Tregs
Mrpl18	3.13771e-11	5.13999e-09	2.61754	0.76	0.198803	Prolif-Tregs
Hpf1	5.69285e-11	9.17024e-09	2.94698	0.66	0.0914921	Prolif-Tregs
CAAA01147332.1	6.96356e-11	1.09435e-08	4.09836	0.58	0.0303549	Prolif-Tregs
Mif4gd	8.5279e-11	1.31875e-08	2.6132	0.72	0.141513	Prolif-Tregs
Kif11	1.1059e-10	1.68323e-08	6.54247	0.54	0.00598546	Prolif-Tregs
Mrpl20	1.22939e-10	1.85657e-08	2.42727	0.76	0.196238	Prolif-Tregs
Rrm1	1.53783e-10	2.25199e-08	4.07783	0.58	0.0487388	Prolif-Tregs
Hist1h2bg	1.59629e-10	2.32003e-08	4.75278	0.56	0.0367678	Prolif-Tregs
Orc6	2.09757e-10	2.94208e-08	3.85377	0.58	0.0431808	Prolif-Tregs
Hist1h3e	3.72014e-10	5.10002e-08	3.09907	0.64	0.148782	Prolif-Tregs
Nusap1	3.98625e-10	5.3884e-08	7.8417	0.52	0.0051304	Prolif-Tregs
Ccnb2	4.12618e-10	5.53883e-08	7.53927	0.52	0.00555793	Prolif-Tregs
Hist1h2bn	4.26243e-10	5.68226e-08	5.24245	0.54	0.0282172	Prolif-Tregs
Cenpw	4.84307e-10	6.4121e-08	4.05205	0.56	0.0406156	Prolif-Tregs
Tipin	6.89977e-10	8.83262e-08	3.29569	0.6	0.0773835	Prolif-Tregs
Ssna1	9.5487e-10	1.19855e-07	2.44702	0.7	0.15947	Prolif-Tregs
Mcm3	9.94753e-10	1.24055e-07	3.46278	0.58	0.0675502	Prolif-Tregs
Hist1h2ao	1.0309e-09	1.27739e-07	5.64745	0.52	0.0162463	Prolif-Tregs
Hist1h2bb	1.043e-09	1.28415e-07	5.67418	0.52	0.0183839	Prolif-Tregs
Ncapd2	1.15238e-09	1.40643e-07	5.3381	0.52	0.0158187	Prolif-Tregs
Tceal9	1.28447e-09	1.54216e-07	3.17584	0.58	0.0611372	Prolif-Tregs
Hist1h4d	1.48184e-09	1.7573e-07	2.93445	0.62	0.150064	Prolif-Tregs
Slbp	3.43638e-09	3.90736e-07	2.86299	0.62	0.1351	Prolif-Tregs
Hells	4.55836e-09	5.12286e-07	4.22416	0.52	0.0312099	Prolif-Tregs
Tpi1	5.0868e-09	5.64326e-07	2.55409	0.64	0.132535	Prolif-Tregs
Aurkb	6.68217e-09	7.25653e-07	9.20576	0.48	0.00171013	Prolif-Tregs
Hist1h2bk	7.86283e-09	8.4438e-07	7.78391	0.48	0.00470286	Prolif-Tregs
Pcna	7.99935e-09	8.54295e-07	2.69648	0.62	0.129543	Prolif-Tregs
Rad51	8.44359e-09	8.91883e-07	7.14343	0.48	0.00555793	Prolif-Tregs
Dnmt1	8.76013e-09	9.10394e-07	2.55588	0.62	0.114151	Prolif-Tregs
Ezh2	1.07184e-08	1.10205e-06	3.94771	0.52	0.0440359	Prolif-Tregs
Rfc2	1.08234e-08	1.10697e-06	2.67576	0.6	0.104746	Prolif-Tregs
S100a4	1.25093e-08	1.25287e-06	2.49616	0.68	0.174434	Prolif-Tregs
Lsm2	1.26928e-08	1.25407e-06	2.68308	0.6	0.105173	Prolif-Tregs
Hist1h2ai	1.27159e-08	1.25407e-06	4.70689	0.5	0.0333476	Prolif-Tregs
Elof1	1.27855e-08	1.25427e-06	2.39168	0.62	0.115006	Prolif-Tregs
Hist1h2bm	1.43273e-08	1.37103e-06	5.97319	0.48	0.0145361	Prolif-Tregs
Mcm7	1.45016e-08	1.3741e-06	3.30536	0.54	0.0645575	Prolif-Tregs
Usp1	1.84857e-08	1.70258e-06	2.82058	0.58	0.0974776	Prolif-Tregs
Cisd1	2.19251e-08	1.98973e-06	2.99354	0.56	0.0923472	Prolif-Tregs
Pbk	2.55385e-08	2.25415e-06	11.1401	0.46	0.000427533	Prolif-Tregs
Cmc2	2.59362e-08	2.27885e-06	2.84964	0.56	0.0808038	Prolif-Tregs
Ccdc34	2.82673e-08	2.41773e-06	3.78925	0.5	0.0333476	Prolif-Tregs
Hist1h2af	3.03669e-08	2.57088e-06	8.24999	0.46	0.0038478	Prolif-Tregs
Snx2	3.10203e-08	2.60706e-06	2.07657	0.7	0.187687	Prolif-Tregs
Hist1h4i	3.14635e-08	2.63285e-06	3.30079	0.52	0.0487388	Prolif-Tregs
Bex3	3.19316e-08	2.64557e-06	2.23923	0.66	0.169303	Prolif-Tregs
H1f0	3.45786e-08	2.84428e-06	2.67988	0.6	0.136383	Prolif-Tregs
Dynll2	3.56121e-08	2.90456e-06	2.40186	0.6	0.108166	Prolif-Tregs
Lsm3	3.68267e-08	2.99101e-06	2.31459	0.66	0.19239	Prolif-Tregs
Magoh	3.81711e-08	3.08723e-06	1.98584	0.72	0.189397	Prolif-Tregs
Lag3	3.96327e-08	3.19005e-06	2.46849	0.6	0.111586	Prolif-Tregs
Ybx3	4.1439e-08	3.29636e-06	2.74193	0.56	0.0884994	Prolif-Tregs
Gadd45b	4.42989e-08	3.49509e-06	2.35063	0.64	0.179136	Prolif-Tregs
Fbxo5	4.52676e-08	3.557e-06	6.11371	0.46	0.00855066	Prolif-Tregs
Mcm6	5.3263e-08	4.15151e-06	2.65016	0.58	0.120992	Prolif-Tregs
Ak2	5.39487e-08	4.18807e-06	1.98773	0.68	0.178709	Prolif-Tregs
Glrx	5.80773e-08	4.49053e-06	2.44458	0.62	0.153057	Prolif-Tregs
Tacc3	5.88229e-08	4.53006e-06	5.51787	0.46	0.0119709	Prolif-Tregs
Hist1h1a	7.29701e-08	5.4671e-06	4.21995	0.48	0.039333	Prolif-Tregs
Cnih4	1.09042e-07	7.95388e-06	2.61483	0.56	0.0987602	Prolif-Tregs
Esco2	1.10917e-07	8.0001e-06	8.42929	0.44	0.00213767	Prolif-Tregs
Rfc5	1.21871e-07	8.72507e-06	3.56663	0.48	0.0333476	Prolif-Tregs
Tfdp1	1.3073e-07	9.29045e-06	3.25345	0.5	0.0534416	Prolif-Tregs
Tubg1	1.3319e-07	9.43063e-06	3.29229	0.5	0.0530141	Prolif-Tregs
Hist1h3i	1.54466e-07	1.07792e-05	3.72925	0.48	0.0431808	Prolif-Tregs
Prelid3b	1.59493e-07	1.10502e-05	2.39965	0.58	0.117144	Prolif-Tregs
D030056L22Rik	1.85222e-07	1.25626e-05	3.38762	0.48	0.0389055	Prolif-Tregs
Ppil1	1.96732e-07	1.32503e-05	2.74827	0.52	0.0709705	Prolif-Tregs
Ssr2	2.049e-07	1.37049e-05	2.00616	0.66	0.19068	Prolif-Tregs
Acot7	2.25963e-07	1.48567e-05	2.59395	0.54	0.0914921	Prolif-Tregs
Nans	2.91048e-07	1.89426e-05	2.16762	0.58	0.119709	Prolif-Tregs
Phf5a	3.06316e-07	1.98694e-05	2.05634	0.64	0.173578	Prolif-Tregs
Ckb	3.20067e-07	2.05883e-05	1.98499	0.64	0.174006	Prolif-Tregs
Racgap1	3.20594e-07	2.05883e-05	3.91568	0.46	0.0324925	Prolif-Tregs
Hist1h4h	3.2218e-07	2.06216e-05	3.1478	0.5	0.0790936	Prolif-Tregs
Gm45716	3.49568e-07	2.22275e-05	2.17595	0.58	0.1351	Prolif-Tregs
Mxd3	3.72637e-07	2.35394e-05	9.72788	0.42	0.000427533	Prolif-Tregs
Clspn	3.79404e-07	2.38889e-05	9.41667	0.42	0.000855066	Prolif-Tregs
Fen1	4.13485e-07	2.56999e-05	2.83181	0.5	0.0666952	Prolif-Tregs
Cldnd1	4.38223e-07	2.71502e-05	2.29307	0.56	0.112869	Prolif-Tregs
Nrm	5.047e-07	3.0971e-05	2.90715	0.5	0.0718256	Prolif-Tregs
Tesc	5.30087e-07	3.23236e-05	1.94425	0.64	0.182129	Prolif-Tregs
Cenpm	6.35264e-07	3.83739e-05	5.94239	0.42	0.00855066	Prolif-Tregs
Snrpa1	6.93092e-07	4.16959e-05	2.05282	0.6	0.148782	Prolif-Tregs
Mmd	6.94573e-07	4.16959e-05	2.50816	0.52	0.0910646	Prolif-Tregs
Timm50	6.98288e-07	4.17892e-05	2.39837	0.54	0.109021	Prolif-Tregs
Cdk2ap1	8.26964e-07	4.87354e-05	2.14025	0.6	0.168448	Prolif-Tregs
Hat1	8.36221e-07	4.89823e-05	2.77227	0.5	0.0820864	Prolif-Tregs
Ddx39	8.6368e-07	5.01349e-05	2.08896	0.6	0.176999	Prolif-Tregs
Erg28	8.89651e-07	5.11814e-05	2.32424	0.52	0.0855066	Prolif-Tregs
Nxt1	9.05785e-07	5.1955e-05	2.39168	0.52	0.0902095	Prolif-Tregs
Nelfe	1.35996e-06	7.55404e-05	3.05879	0.46	0.0495938	Prolif-Tregs
Dtymk	1.46183e-06	8.07348e-05	2.16033	0.56	0.128687	Prolif-Tregs
Slc29a1	1.60138e-06	8.74423e-05	2.56274	0.5	0.0876443	Prolif-Tregs
Haus4	1.64755e-06	8.97102e-05	2.89291	0.46	0.0495938	Prolif-Tregs
Csrp1	2.00954e-06	0.000107009	2.3484	0.54	0.132535	Prolif-Tregs
Poc1a	2.09895e-06	0.000110854	5.55721	0.4	0.00684053	Prolif-Tregs
Incenp	2.15992e-06	0.000113764	4.16375	0.42	0.0252245	Prolif-Tregs
Sdf2l1	2.28936e-06	0.000119927	2.6331	0.48	0.0748183	Prolif-Tregs
Dnajc9	2.314e-06	0.000120241	1.98231	0.58	0.155622	Prolif-Tregs
Ift27	2.56831e-06	0.000132036	2.1093	0.52	0.105601	Prolif-Tregs
Hist1h2ac	2.59187e-06	0.000132894	3.44302	0.44	0.045746	Prolif-Tregs
Hmgb3	2.76556e-06	0.00014068	3.95186	0.42	0.0277897	Prolif-Tregs
Hist2h3b	3.15972e-06	0.000159471	3.25372	0.44	0.0487388	Prolif-Tregs
Prdx4	3.21747e-06	0.000161963	3.7165	0.42	0.0303549	Prolif-Tregs
Hist1h2br	3.23045e-06	0.000162194	4.98985	0.4	0.0145361	Prolif-Tregs
Hist1h4k	3.32934e-06	0.000166295	4.95512	0.4	0.0141086	Prolif-Tregs
A430005L14Rik	3.53591e-06	0.000176158	2.53834	0.48	0.0799487	Prolif-Tregs
Mrpl42	3.84586e-06	0.000190319	1.80089	0.6	0.162463	Prolif-Tregs
Marcksl1	4.17344e-06	0.000205797	3.61189	0.42	0.0346302	Prolif-Tregs
Mtch1	4.26578e-06	0.000209283	2.01371	0.56	0.149637	Prolif-Tregs
Spc25	4.5344e-06	0.000221899	8.4471	0.38	0.00171013	Prolif-Tregs
Tigit	4.61604e-06	0.000225324	2.26623	0.5	0.100898	Prolif-Tregs
Hmmr	4.71774e-06	0.000229708	7.88581	0.38	0.0025652	Prolif-Tregs
Hist1h2bc	4.86228e-06	0.00023615	3.0391	0.44	0.0547242	Prolif-Tregs
Mrps12	4.88155e-06	0.000236492	2.11356	0.54	0.141513	Prolif-Tregs
Kif22	5.01353e-06	0.000240354	7.01691	0.38	0.00299273	Prolif-Tregs
Pdzd11	5.02097e-06	0.000240354	2.42357	0.46	0.0624198	Prolif-Tregs
Hist2h2bb	5.02345e-06	0.000240354	4.39587	0.4	0.0218042	Prolif-Tregs
Casp3	5.20509e-06	0.000248431	2.97472	0.44	0.0530141	Prolif-Tregs
Hist1h4n	5.22824e-06	0.000248921	1.66895	0.58	0.148782	Prolif-Tregs
Cenpf	5.5655e-06	0.000263679	6.76924	0.38	0.00555793	Prolif-Tregs
Pgam1	5.8485e-06	0.000276409	1.94536	0.58	0.176144	Prolif-Tregs
Ncaph2	6.1633e-06	0.000288466	2.055	0.5	0.0936298	Prolif-Tregs
Isy1	6.57404e-06	0.000306507	1.65591	0.6	0.1646	Prolif-Tregs
Rfc4	6.58046e-06	0.000306507	3.2499	0.42	0.0397606	Prolif-Tregs
Pfdn1	7.07256e-06	0.000326283	1.60762	0.62	0.181702	Prolif-Tregs
Gatad1	7.22552e-06	0.000332546	1.95457	0.52	0.114579	Prolif-Tregs
Snrnp27	8.26364e-06	0.000375538	2.18735	0.5	0.106028	Prolif-Tregs
Ncapd3	8.29163e-06	0.000375538	2.54984	0.44	0.0564344	Prolif-Tregs
Mrps23	8.29564e-06	0.000375538	1.79628	0.58	0.165883	Prolif-Tregs
AI506816	8.42078e-06	0.000380312	2.572	0.46	0.0748183	Prolif-Tregs
Hist1h2an	8.49426e-06	0.000382737	4.00447	0.4	0.0329201	Prolif-Tregs
Mad2l1	9.71472e-06	0.000433685	4.81974	0.38	0.012826	Prolif-Tregs
Plp2	1.02063e-05	0.000452493	2.11016	0.52	0.133818	Prolif-Tregs
Ckap5	1.07574e-05	0.000475837	3.08759	0.42	0.0474562	Prolif-Tregs
Eif1ax	1.12615e-05	0.000495867	1.71118	0.6	0.185977	Prolif-Tregs
Smco4	1.16433e-05	0.000510349	1.80326	0.56	0.159897	Prolif-Tregs
Tnfrsf4	1.20602e-05	0.000524372	2.16769	0.52	0.141941	Prolif-Tregs
Smc3	1.20717e-05	0.000524372	1.8856	0.52	0.120564	Prolif-Tregs
Pkmyt1	1.21869e-05	0.00052819	3.40762	0.4	0.0316375	Prolif-Tregs
Snrpa	1.22217e-05	0.000528511	1.76616	0.56	0.15776	Prolif-Tregs
Vdac3	1.27185e-05	0.000548768	1.90736	0.54	0.149209	Prolif-Tregs
Ormdl2	1.2925e-05	0.00055502	2.332	0.46	0.0816588	Prolif-Tregs
Glod4	1.34109e-05	0.00057226	2.08595	0.48	0.0944848	Prolif-Tregs
Ccdc124	1.34618e-05	0.000573163	1.82412	0.54	0.144934	Prolif-Tregs
Carnmt1	1.38815e-05	0.000587154	2.04992	0.46	0.0761009	Prolif-Tregs
Dnajb11	1.43272e-05	0.000604219	1.78666	0.56	0.15947	Prolif-Tregs
Dbf4	1.43475e-05	0.000604219	2.78226	0.42	0.0504489	Prolif-Tregs
Mpv17l2	1.74152e-05	0.000722395	1.83113	0.52	0.12826	Prolif-Tregs
Plk1	1.79182e-05	0.000741667	2.75454	0.42	0.0530141	Prolif-Tregs
Ahcy	1.86335e-05	0.000767422	2.07055	0.5	0.117144	Prolif-Tregs
Trappc1	1.88691e-05	0.000772754	2.10147	0.48	0.0996152	Prolif-Tregs
Hist1h3d	1.91877e-05	0.000783214	6.10872	0.36	0.00726806	Prolif-Tregs
Gm42743	1.92055e-05	0.000783214	4.08039	0.38	0.0243694	Prolif-Tregs
Kpna2	2.18062e-05	0.000881828	4.00433	0.38	0.0277897	Prolif-Tregs
Cdca4	2.19477e-05	0.000883853	2.04806	0.48	0.101753	Prolif-Tregs
Rilpl2	2.26893e-05	0.000909928	1.90889	0.52	0.145361	Prolif-Tregs
Uhrf1	2.39566e-05	0.000954808	5.27643	0.36	0.0111159	Prolif-Tregs
Cenpk	2.42894e-05	0.000966078	4.98517	0.36	0.00983326	Prolif-Tregs
Dusp4	2.6477e-05	0.00104025	3.12251	0.4	0.045746	Prolif-Tregs
Tmbim4	2.71392e-05	0.00106195	1.66629	0.56	0.172296	Prolif-Tregs
Tmem29	2.73385e-05	0.00106758	3.43489	0.38	0.0269346	Prolif-Tregs
Utp11	2.80211e-05	0.00108765	1.77762	0.52	0.141941	Prolif-Tregs
Srp19	2.83297e-05	0.00109742	1.64517	0.6	0.197948	Prolif-Tregs
Naa20	3.01677e-05	0.00115703	1.98787	0.48	0.106883	Prolif-Tregs
Cdc123	3.06516e-05	0.00117094	1.81637	0.5	0.121419	Prolif-Tregs
Cs	3.18287e-05	0.00121112	1.80092	0.54	0.15776	Prolif-Tregs
Fkbp2	3.4344e-05	0.00129662	2.09532	0.48	0.120137	Prolif-Tregs
Zfp367	3.46557e-05	0.00130584	4.43011	0.36	0.0162463	Prolif-Tregs
Mis18a	3.48283e-05	0.00130631	2.48283	0.42	0.0632749	Prolif-Tregs
Mpdu1	3.4907e-05	0.00130631	2.09386	0.46	0.096195	Prolif-Tregs
Eif4e	3.57358e-05	0.00132332	1.68262	0.52	0.135528	Prolif-Tregs
Tmco1	3.63205e-05	0.0013424	1.627	0.5	0.119282	Prolif-Tregs
Stx11	3.76863e-05	0.00138494	2.78216	0.4	0.0483112	Prolif-Tregs
Sgo1	4.18383e-05	0.00153169	7.63934	0.34	0.00171013	Prolif-Tregs
Supt16	4.20071e-05	0.00153497	1.8933	0.48	0.112441	Prolif-Tregs
Mis18bp1	4.25744e-05	0.00155276	7.33097	0.34	0.00213767	Prolif-Tregs
Ska1	4.27268e-05	0.00155539	7.45205	0.34	0.00213767	Prolif-Tregs
Fam162a	4.33807e-05	0.00156948	1.79227	0.52	0.147071	Prolif-Tregs
Mcm4	4.34389e-05	0.00156948	2.10615	0.46	0.0957674	Prolif-Tregs
Mrpl36	4.65875e-05	0.00167697	1.56214	0.56	0.172723	Prolif-Tregs
Ube2a	4.65875e-05	0.00167697	1.56829	0.56	0.175716	Prolif-Tregs
Fdps	4.6962e-05	0.00168731	1.78312	0.48	0.113296	Prolif-Tregs
Polr2c	4.90951e-05	0.00176068	1.63345	0.54	0.156905	Prolif-Tregs
Gm20628	4.99073e-05	0.00178636	6.55532	0.34	0.0051304	Prolif-Tregs
Cenpe	4.99959e-05	0.00178636	6.45229	0.34	0.0051304	Prolif-Tregs
1110008P14Rik	5.01957e-05	0.00179019	1.44222	0.58	0.195383	Prolif-Tregs
Eea1	5.0441e-05	0.00179563	2.39547	0.42	0.0709705	Prolif-Tregs
Prc1	5.16159e-05	0.00183407	6.19042	0.34	0.00598546	Prolif-Tregs
Mrpl17	5.22362e-05	0.00184419	1.54574	0.56	0.184694	Prolif-Tregs
Ccnb1	5.22362e-05	0.00184419	5.90122	0.34	0.00555793	Prolif-Tregs
Hjurp	5.22824e-05	0.00184419	2.76415	0.4	0.0560068	Prolif-Tregs
Hmgn5	5.25373e-05	0.00184981	3.16802	0.38	0.0410432	Prolif-Tregs
Actn4	5.27934e-05	0.00185545	1.49642	0.6	0.1941	Prolif-Tregs
Stub1	5.29336e-05	0.001857	1.57478	0.58	0.196238	Prolif-Tregs
Mapkapk2	5.32621e-05	0.00186514	1.67031	0.5	0.131253	Prolif-Tregs
Mcm2	5.48852e-05	0.0019185	2.73325	0.4	0.0555793	Prolif-Tregs
Hist2h2aa1	5.53959e-05	0.00193286	2.25256	0.46	0.113724	Prolif-Tregs
Psmd13	5.6955e-05	0.00198011	1.69061	0.52	0.156905	Prolif-Tregs
Rbmxl1	5.71811e-05	0.00198084	1.72827	0.5	0.127405	Prolif-Tregs
Idh3a	5.94109e-05	0.00205074	1.75705	0.5	0.136383	Prolif-Tregs
Exosc8	6.38401e-05	0.00218799	1.66059	0.54	0.16289	Prolif-Tregs
Ciao2b	6.45139e-05	0.00220327	1.45323	0.56	0.175716	Prolif-Tregs
Lig1	6.53656e-05	0.0022245	3.57274	0.36	0.025652	Prolif-Tregs
Acp1	6.75712e-05	0.00229149	1.71599	0.48	0.115861	Prolif-Tregs
Smim11	6.79554e-05	0.00229647	1.529	0.54	0.165883	Prolif-Tregs
B9d2	6.85208e-05	0.00231153	2.28498	0.42	0.0756734	Prolif-Tregs
Rpa2	6.89402e-05	0.00232163	2.59219	0.4	0.0598546	Prolif-Tregs
Ak6	7.05193e-05	0.00235837	1.66159	0.48	0.112014	Prolif-Tregs
Siva1	7.11357e-05	0.00237078	2.29236	0.44	0.0966225	Prolif-Tregs
Psmc2	7.5924e-05	0.00251303	1.61363	0.52	0.156905	Prolif-Tregs
Gtf2a2	7.62868e-05	0.00251642	1.55111	0.54	0.174434	Prolif-Tregs
Mrpl12	7.93524e-05	0.00260864	1.70267	0.52	0.165455	Prolif-Tregs
Mvb12a	7.96274e-05	0.00261324	1.68653	0.5	0.139803	Prolif-Tregs
Zranb2	8.01108e-05	0.00262465	1.61231	0.52	0.151774	Prolif-Tregs
Phgdh	8.13666e-05	0.00265678	1.73115	0.52	0.172723	Prolif-Tregs
Hspa14	8.23207e-05	0.00267889	2.15755	0.42	0.0786661	Prolif-Tregs
Taf12	8.31776e-05	0.00269885	1.77815	0.46	0.104318	Prolif-Tregs
Samsn1	8.32135e-05	0.00269885	1.70113	0.5	0.146644	Prolif-Tregs
Cdkn1a	8.4661e-05	0.00273662	2.66661	0.4	0.0632749	Prolif-Tregs
Batf	8.63551e-05	0.00278672	1.65762	0.52	0.162035	Prolif-Tregs
Dph3	8.84607e-05	0.00284517	1.46175	0.52	0.145361	Prolif-Tregs
Cbx1	9.09265e-05	0.00291477	1.53207	0.52	0.145789	Prolif-Tregs
Cntrl	9.27785e-05	0.00296431	1.84295	0.46	0.112014	Prolif-Tregs
Pcnp	9.4991e-05	0.00302999	1.66955	0.52	0.161608	Prolif-Tregs
Tial1	9.52761e-05	0.00303408	1.52554	0.5	0.132535	Prolif-Tregs
Hist1h4c	9.63835e-05	0.0030643	1.86924	0.48	0.134245	Prolif-Tregs
Timm17b	9.79626e-05	0.00310939	1.48984	0.56	0.186404	Prolif-Tregs
Anxa2	9.87192e-05	0.00312826	2.01414	0.46	0.116717	Prolif-Tregs
Vps29	0.000103508	0.00325334	1.39484	0.58	0.19239	Prolif-Tregs
Smarcc1	0.000103905	0.00326054	2.14672	0.42	0.0799487	Prolif-Tregs
Pdap1	0.000109627	0.00342895	1.49796	0.54	0.178281	Prolif-Tregs
Nop58	0.000111789	0.00348441	1.52424	0.54	0.184267	Prolif-Tregs
Mrpl14	0.000111979	0.00348441	1.63342	0.52	0.1646	Prolif-Tregs
Stip1	0.000113798	0.00353084	1.88827	0.46	0.112441	Prolif-Tregs
Rpa1	0.000115939	0.00358576	1.63622	0.5	0.141513	Prolif-Tregs
Etfa	0.000116974	0.00360624	1.5419	0.54	0.174434	Prolif-Tregs
Atad2	0.000117819	0.00362649	2.53883	0.4	0.0709705	Prolif-Tregs
Pnn	0.000121306	0.00372197	1.61609	0.5	0.147926	Prolif-Tregs
Shcbp1	0.000123423	0.00378094	6.70121	0.32	0.0025652	Prolif-Tregs
Bud31	0.000126266	0.00385905	1.83813	0.44	0.0979051	Prolif-Tregs
Ivns1abp	0.000126372	0.00385905	1.94392	0.44	0.09705	Prolif-Tregs
Kif4	0.000131583	0.00401182	6.19361	0.32	0.0038478	Prolif-Tregs
Ccdc59	0.000136995	0.00415064	1.36359	0.54	0.169731	Prolif-Tregs
Adprh	0.000143154	0.00431696	1.41314	0.54	0.165883	Prolif-Tregs
Pin1	0.000144176	0.00434099	1.67827	0.46	0.111586	Prolif-Tregs
Cep55	0.00014563	0.00437794	5.67422	0.32	0.00598546	Prolif-Tregs
Tor1a	0.000146362	0.00438372	1.81248	0.44	0.0987602	Prolif-Tregs
Eif4e2	0.000146606	0.00438372	1.54318	0.52	0.164173	Prolif-Tregs
Meaf6	0.00015209	0.00452292	1.92473	0.42	0.0850791	Prolif-Tregs
Nasp	0.000157832	0.00468647	1.71537	0.46	0.112014	Prolif-Tregs
Nudt5	0.000163099	0.00482804	2.47942	0.38	0.0551518	Prolif-Tregs
Rbl1	0.00016638	0.00491762	2.83985	0.36	0.0410432	Prolif-Tregs
Slc25a39	0.000168601	0.00496808	1.40288	0.5	0.148354	Prolif-Tregs
Ppih	0.000172556	0.00505799	2.28845	0.4	0.0735357	Prolif-Tregs
Btf3l4	0.000173558	0.00507547	1.48791	0.52	0.162463	Prolif-Tregs
Cib1	0.000175144	0.00511411	1.30926	0.56	0.193245	Prolif-Tregs
Ssbp1	0.000175942	0.00512967	1.48261	0.54	0.177854	Prolif-Tregs
Cbx5	0.000176598	0.00514102	2.66777	0.36	0.0410432	Prolif-Tregs
Cdkn2aipnl	0.00017821	0.00516115	1.58076	0.48	0.132963	Prolif-Tregs
Fabp5	0.000178357	0.00516115	2.93223	0.36	0.0440359	Prolif-Tregs
Commd1	0.000184798	0.0053078	1.46955	0.48	0.127832	Prolif-Tregs
Nhp2	0.000189811	0.00543561	1.51941	0.54	0.19923	Prolif-Tregs
Oip5os1	0.000190515	0.00544637	1.67673	0.44	0.101753	Prolif-Tregs
Hist1h2ab	0.000193992	0.00553077	5.2271	0.32	0.0132535	Prolif-Tregs
Mrps18c	0.000197772	0.00562196	1.50118	0.5	0.148782	Prolif-Tregs
Got1	0.000199483	0.00566228	1.78838	0.44	0.106028	Prolif-Tregs
Exosc3	0.000199975	0.00566791	1.40864	0.54	0.180847	Prolif-Tregs
Stoml2	0.000201456	0.00570153	1.51206	0.48	0.131253	Prolif-Tregs
Mms22l	0.000204031	0.00575992	3.16904	0.34	0.0273621	Prolif-Tregs
Polr2j	0.000204115	0.00575992	1.45038	0.54	0.180847	Prolif-Tregs
Ahr	0.000207146	0.00583692	2.06456	0.4	0.0739632	Prolif-Tregs
Psma1	0.000209019	0.00588112	1.4605	0.56	0.197948	Prolif-Tregs
Nenf	0.000212725	0.00597048	2.18657	0.38	0.0598546	Prolif-Tregs
Nsd2	0.000212812	0.00597048	3.29	0.34	0.0286447	Prolif-Tregs
Sae1	0.000216405	0.00606248	1.53144	0.5	0.150492	Prolif-Tregs
Srsf4	0.000220324	0.00616334	1.73734	0.46	0.12655	Prolif-Tregs
Bud23	0.000224219	0.00626322	1.8071	0.42	0.0884994	Prolif-Tregs
Knstrn	0.000240257	0.00667265	4.06481	0.32	0.0141086	Prolif-Tregs
Ccdc25	0.000243788	0.00674167	2.13186	0.38	0.0611372	Prolif-Tregs
Nfyb	0.00024797	0.00684329	2.24799	0.4	0.084224	Prolif-Tregs
Pcmt1	0.000248171	0.00684329	1.56334	0.46	0.122702	Prolif-Tregs
Fzr1	0.000250187	0.00688906	2.58544	0.36	0.0470286	Prolif-Tregs
Txnl4a	0.000256536	0.00703383	1.77779	0.42	0.0919196	Prolif-Tregs
Pmvk	0.000257159	0.0070409	2.43432	0.36	0.0470286	Prolif-Tregs
Yif1b	0.000264632	0.00723526	1.78181	0.42	0.0966225	Prolif-Tregs
Ttc39b	0.000268606	0.00731879	1.54388	0.46	0.121847	Prolif-Tregs
Cinp	0.000268714	0.00731879	2.86988	0.34	0.0307824	Prolif-Tregs
Suds3	0.000268823	0.00731879	1.51346	0.48	0.144079	Prolif-Tregs
Sypl	0.00026969	0.00732473	2.02808	0.38	0.0619923	Prolif-Tregs
Slirp	0.000269799	0.00732473	1.95275	0.42	0.0983326	Prolif-Tregs
Gng2	0.000273186	0.00737545	1.66308	0.44	0.114151	Prolif-Tregs
Mtx2	0.000273626	0.00737545	2.07859	0.4	0.0829414	Prolif-Tregs
Cpox	0.000273846	0.00737545	2.47509	0.36	0.0487388	Prolif-Tregs
0610010K14Rik	0.000275171	0.00739785	1.44273	0.52	0.171441	Prolif-Tregs
Psmd1	0.000285987	0.0076567	1.9443	0.4	0.0795212	Prolif-Tregs
Aarsd1	0.000288522	0.00771387	2.10399	0.4	0.0816588	Prolif-Tregs
Leprot	0.000291895	0.0077718	1.98357	0.38	0.0624198	Prolif-Tregs
Polr2d	0.000293889	0.00781413	2.1253	0.4	0.090637	Prolif-Tregs
Pcbd2	0.000295659	0.0078504	1.5318	0.5	0.167593	Prolif-Tregs
Dera	0.000296252	0.00785534	1.73559	0.42	0.0953399	Prolif-Tregs
Snrnp25	0.000297321	0.00787288	2.223	0.38	0.064985	Prolif-Tregs
Kdelr2	0.000298274	0.00788732	1.77905	0.42	0.0966225	Prolif-Tregs
Sf3b4	0.000303932	0.00802596	1.6308	0.48	0.153057	Prolif-Tregs
Cd2bp2	0.00031757	0.00832921	1.48235	0.44	0.105601	Prolif-Tregs
Tusc3	0.000322156	0.00842663	1.51587	0.46	0.129543	Prolif-Tregs
Nsmce2	0.000323699	0.00845554	2.00963	0.4	0.0884994	Prolif-Tregs
Hikeshi	0.000327195	0.00853532	1.75038	0.42	0.0983326	Prolif-Tregs
Sdhd	0.000334559	0.00871566	1.55481	0.5	0.168448	Prolif-Tregs
Rangap1	0.00034782	0.00901254	2.17211	0.38	0.0701154	Prolif-Tregs
E2f4	0.000355054	0.0091754	1.32073	0.54	0.182129	Prolif-Tregs
Dpy30	0.00035618	0.00919219	1.58525	0.46	0.13339	Prolif-Tregs
Ap1s1	0.00035915	0.00925649	1.68964	0.44	0.119709	Prolif-Tregs
Cdkn2c	0.000360857	0.00928811	3.52558	0.32	0.0213767	Prolif-Tregs
Hnrnpll	0.000362859	0.00930852	1.93711	0.38	0.0671227	Prolif-Tregs
Pmf1	0.000363433	0.00930852	2.71583	0.34	0.0371954	Prolif-Tregs
Mrps17	0.000363577	0.00930852	1.44393	0.5	0.159042	Prolif-Tregs
Washc3	0.000381949	0.00971458	1.36801	0.48	0.141941	Prolif-Tregs
Rbm17	0.00038406	0.00975544	1.20012	0.52	0.165455	Prolif-Tregs
Rnaseh2b	0.000396957	0.0100566	2.72673	0.34	0.0397606	Prolif-Tregs
Hypk	0.000400086	0.0101226	1.3413	0.54	0.185977	Prolif-Tregs
Nsfl1c	0.000403081	0.0101837	1.3056	0.5	0.157332	Prolif-Tregs
Eri1	0.000408652	0.0102989	2.18053	0.38	0.0722531	Prolif-Tregs
Psmd6	0.00042447	0.010642	1.65262	0.46	0.142796	Prolif-Tregs
Ndufa12	0.000427301	0.0106715	1.49151	0.52	0.185122	Prolif-Tregs
Ufm1	0.000439485	0.0109475	1.69987	0.44	0.124412	Prolif-Tregs
Got2	0.000440858	0.0109535	1.67905	0.44	0.125267	Prolif-Tregs
Yeats4	0.000447961	0.0110872	1.54904	0.46	0.139376	Prolif-Tregs
Lrrfip2	0.000449185	0.0111032	2.31284	0.36	0.0572894	Prolif-Tregs
Get4	0.000450938	0.0111323	1.59601	0.42	0.101325	Prolif-Tregs
Spcs3	0.000452345	0.0111473	1.79701	0.4	0.0880718	Prolif-Tregs
Mcrip1	0.000452697	0.0111473	1.27974	0.52	0.18726	Prolif-Tregs
0610012G03Rik	0.000456235	0.0112146	1.34744	0.48	0.150919	Prolif-Tregs
Susd3	0.00045659	0.0112146	1.77299	0.4	0.0884994	Prolif-Tregs
Uba2	0.000470282	0.011478	1.27902	0.54	0.189397	Prolif-Tregs
Nubp2	0.0004769	0.0116248	1.88422	0.38	0.070543	Prolif-Tregs
Ube2t	0.000480987	0.0117097	3.28003	0.32	0.0269346	Prolif-Tregs
Clptm1	0.000494784	0.0120153	1.69924	0.42	0.107738	Prolif-Tregs
Tufm	0.000516472	0.0124637	1.66724	0.44	0.126977	Prolif-Tregs
Scaf11	0.000521276	0.0125483	1.35794	0.52	0.186404	Prolif-Tregs
Mrpl13	0.000526933	0.0126687	1.99338	0.4	0.0979051	Prolif-Tregs
Psmd9	0.000537593	0.0129089	1.48843	0.42	0.106456	Prolif-Tregs
Fh1	0.000545928	0.0130928	2.35836	0.36	0.0654126	Prolif-Tregs
Pim3	0.000555023	0.013278	1.98267	0.38	0.076956	Prolif-Tregs
Rad23a	0.000572102	0.0136527	1.39563	0.52	0.198375	Prolif-Tregs
Hmbs	0.00058049	0.0138358	2.47464	0.34	0.0466011	Prolif-Tregs
Psat1	0.000585398	0.0139292	2.57217	0.34	0.0466011	Prolif-Tregs
Psmd2	0.000585846	0.0139292	1.09321	0.52	0.169303	Prolif-Tregs
Emc7	0.000607272	0.0143503	1.1669	0.52	0.173151	Prolif-Tregs
Cdc34	0.000621327	0.014611	1.10434	0.48	0.146216	Prolif-Tregs
Mrpl51	0.000626079	0.0147049	1.88526	0.38	0.0790936	Prolif-Tregs
Rb1	0.000629905	0.0147768	1.52553	0.4	0.0880718	Prolif-Tregs
Oxct1	0.000634718	0.0148357	1.27225	0.46	0.136383	Prolif-Tregs
Otulin	0.000634718	0.0148357	1.13439	0.52	0.174861	Prolif-Tregs
Gars	0.000642001	0.0149744	1.39896	0.46	0.136383	Prolif-Tregs
Dstn	0.000642978	0.0149744	2.89593	0.32	0.0324925	Prolif-Tregs
Nabp2	0.000660802	0.0153341	1.56184	0.44	0.127405	Prolif-Tregs
Mrps36	0.000667351	0.0154675	1.37526	0.5	0.177426	Prolif-Tregs
Szrd1	0.000683211	0.0157783	1.30574	0.42	0.103035	Prolif-Tregs
Polr3k	0.000686581	0.0158372	1.90973	0.38	0.0812313	Prolif-Tregs
Pam16	0.000695729	0.0160101	1.33372	0.48	0.162463	Prolif-Tregs
Nubp1	0.000708461	0.0162258	1.54946	0.44	0.132535	Prolif-Tregs
Dda1	0.000708461	0.0162258	1.03113	0.52	0.176999	Prolif-Tregs
A430093F15Rik	0.000716258	0.0163656	2.27919	0.34	0.0487388	Prolif-Tregs
Tent2	0.000727416	0.0165813	1.51242	0.4	0.0936298	Prolif-Tregs
Azin1	0.00073596	0.0167169	1.51387	0.42	0.109448	Prolif-Tregs
Ccnh	0.000747404	0.01693	1.75198	0.4	0.0991877	Prolif-Tregs
Psmd7	0.000747966	0.01693	1.36572	0.48	0.16289	Prolif-Tregs
Ufc1	0.000751349	0.0169534	1.23547	0.52	0.191535	Prolif-Tregs
Srsf1	0.000751632	0.0169534	1.9178	0.38	0.0837965	Prolif-Tregs
Tbcb	0.000758727	0.0170537	1.54167	0.44	0.136383	Prolif-Tregs
Plgrkt	0.000771946	0.0173307	1.32001	0.5	0.186832	Prolif-Tregs
Hilpda	0.000782733	0.0175525	1.81126	0.38	0.0863617	Prolif-Tregs
Mrpl40	0.000796638	0.0178023	1.61197	0.44	0.138093	Prolif-Tregs
Snrnp40	0.000804127	0.0179282	1.48724	0.46	0.155622	Prolif-Tregs
Cdkn2d	0.000806839	0.017968	1.21929	0.52	0.191962	Prolif-Tregs
Sh3bgrl	0.000825445	0.0183612	2.10284	0.38	0.0923472	Prolif-Tregs
Blvra	0.000857769	0.0189493	2.0512	0.36	0.070543	Prolif-Tregs
Osgep	0.000879747	0.0193604	1.50726	0.42	0.111586	Prolif-Tregs
Pold3	0.000881056	0.0193604	2.32495	0.32	0.0354853	Prolif-Tregs
Rel	0.000886969	0.019461	1.20519	0.46	0.143224	Prolif-Tregs
Ehd1	0.000915052	0.0199638	1.77681	0.4	0.108166	Prolif-Tregs
Ntan1	0.000940472	0.0204722	1.10782	0.52	0.185549	Prolif-Tregs
Nde1	0.000942213	0.020487	2.24538	0.34	0.0555793	Prolif-Tregs
Ppp1r35	0.000951666	0.0206461	1.70156	0.4	0.110304	Prolif-Tregs
Lamtor5	0.000958016	0.0207142	1.33635	0.46	0.147499	Prolif-Tregs
Derl2	0.000973705	0.0210064	1.72323	0.38	0.0859342	Prolif-Tregs
Ube2e3	0.000980192	0.0210992	2.39458	0.34	0.058572	Prolif-Tregs
Psmd12	0.000989632	0.0212629	1.52791	0.44	0.135956	Prolif-Tregs
Cfap298	0.000989997	0.0212629	2.11579	0.34	0.0547242	Prolif-Tregs
Commd2	0.000998421	0.0213962	1.4296	0.42	0.118427	Prolif-Tregs
Pop4	0.000999893	0.0213962	2.58859	0.32	0.0410432	Prolif-Tregs
Arl5a	0.00100063	0.0213962	1.22247	0.42	0.115861	Prolif-Tregs
Tex30	0.00102071	0.0218015	1.90893	0.36	0.0731082	Prolif-Tregs
Trim28	0.00102372	0.0218415	1.24786	0.48	0.154339	Prolif-Tregs
Psmc5	0.00103697	0.0220755	1.07582	0.54	0.19752	Prolif-Tregs
Cd83	0.00106355	0.0225669	1.96723	0.34	0.0560068	Prolif-Tregs
Smn1	0.00107531	0.0227664	1.65495	0.36	0.0701154	Prolif-Tregs
AI662270	0.00108559	0.0229339	1.35452	0.4	0.100898	Prolif-Tregs
Anapc5	0.00108798	0.0229592	1.2579	0.52	0.191535	Prolif-Tregs
Psmd14	0.00109717	0.0231279	1.23523	0.5	0.176144	Prolif-Tregs
Hist1h3f	0.00110401	0.0232468	2.97143	0.32	0.0538692	Prolif-Tregs
Naxe	0.00110765	0.0232727	1.35976	0.42	0.118854	Prolif-Tregs
Aaas	0.0011174	0.0234267	2.09797	0.34	0.0581445	Prolif-Tregs
Cfdp1	0.00112806	0.0235989	1.45675	0.46	0.158187	Prolif-Tregs
Timm8b	0.00114297	0.0237821	1.3149	0.46	0.148782	Prolif-Tregs
Rad21	0.00115848	0.024079	1.36261	0.46	0.15605	Prolif-Tregs
Mrpl9	0.00118147	0.0245042	1.13177	0.5	0.174006	Prolif-Tregs
Bcl2a1d	0.00118406	0.0245314	1.47637	0.4	0.106883	Prolif-Tregs
Bhlhe40	0.00119617	0.0247558	1.49935	0.46	0.15947	Prolif-Tregs
Rnaseh2a	0.00120401	0.0248649	1.876	0.36	0.0752458	Prolif-Tregs
1700037H04Rik	0.00122162	0.0251479	1.71468	0.38	0.0936298	Prolif-Tregs
Pcyt2	0.00128235	0.0262861	1.70787	0.36	0.0731082	Prolif-Tregs
Taf11	0.00130618	0.0267463	1.62986	0.38	0.0923472	Prolif-Tregs
Rtca	0.00131802	0.0268747	2.1011	0.34	0.0619923	Prolif-Tregs
Cfap20	0.00132373	0.0269539	2.08451	0.34	0.0611372	Prolif-Tregs
Pop7	0.00132755	0.0269838	1.33131	0.4	0.102608	Prolif-Tregs
Mtch2	0.00136242	0.0276344	1.27275	0.48	0.171013	Prolif-Tregs
Kmt5a	0.0013693	0.0277448	1.69403	0.38	0.0979051	Prolif-Tregs
Etfb	0.00137522	0.0278064	1.54452	0.44	0.157332	Prolif-Tregs
Pin4	0.00138414	0.0279576	1.09182	0.48	0.1646	Prolif-Tregs
Fmc1	0.00140972	0.0284148	1.26179	0.46	0.154767	Prolif-Tregs
Ifnar2	0.00146794	0.0294962	1.03587	0.5	0.179136	Prolif-Tregs
Eif1b	0.0014732	0.0295711	1.1537	0.44	0.136383	Prolif-Tregs
Snf8	0.0015078	0.0301717	1.24454	0.46	0.157332	Prolif-Tregs
Mrpl41	0.00152892	0.0305311	1.38257	0.42	0.122702	Prolif-Tregs
Stt3a	0.00155529	0.0309616	1.2142	0.44	0.137238	Prolif-Tregs
Pdia4	0.00156473	0.0311175	1.22943	0.46	0.158187	Prolif-Tregs
Gm2a	0.00157983	0.0313855	1.22346	0.5	0.191107	Prolif-Tregs
Mtpn	0.00161157	0.0319504	1.28035	0.42	0.125267	Prolif-Tregs
Ubash3b	0.00161788	0.0320425	1.82747	0.34	0.06413	Prolif-Tregs
Yipf3	0.00163808	0.0324096	1.25392	0.44	0.138093	Prolif-Tregs
Dmac1	0.00165794	0.032702	1.34718	0.4	0.115006	Prolif-Tregs
Tmed3	0.00167505	0.0330058	1.569	0.38	0.0983326	Prolif-Tregs
Ubl4a	0.00168814	0.0332298	1.52504	0.38	0.0949124	Prolif-Tregs
Lrrc59	0.00171036	0.0335989	1.89514	0.34	0.0662676	Prolif-Tregs
Bcl2l12	0.00172858	0.0339222	1.79589	0.34	0.0654126	Prolif-Tregs
Rheb	0.00173224	0.0339253	1.14176	0.5	0.186832	Prolif-Tregs
Aggf1	0.00175067	0.0342169	1.46618	0.36	0.0782386	Prolif-Tregs
Sar1b	0.00175067	0.0342169	1.12918	0.44	0.137666	Prolif-Tregs
Eny2	0.00177553	0.0345872	1.13727	0.5	0.179136	Prolif-Tregs
Ss18l2	0.00179817	0.0348529	2.03248	0.32	0.0500214	Prolif-Tregs
Ctsz	0.00179944	0.0348529	1.43847	0.4	0.120992	Prolif-Tregs
1810009A15Rik	0.001832	0.0353418	1.10077	0.46	0.157332	Prolif-Tregs
Zbtb8os	0.00189011	0.0363179	1.36784	0.42	0.132963	Prolif-Tregs
Tmx1	0.00189941	0.0364135	1.5602	0.38	0.0979051	Prolif-Tregs
Msl3	0.0019034	0.0364179	1.92792	0.32	0.051304	Prolif-Tregs
Mrpl4	0.00190474	0.0364179	1.27787	0.48	0.185977	Prolif-Tregs
Rpn1	0.00190741	0.036433	1.6667	0.4	0.124412	Prolif-Tregs
Rtn3	0.00192081	0.0365445	1.26778	0.46	0.162035	Prolif-Tregs
Gtf2f1	0.00193227	0.0367264	1.54093	0.38	0.100898	Prolif-Tregs
Cep83	0.00197667	0.0374256	2.08849	0.32	0.0530141	Prolif-Tregs
Coa3	0.00197805	0.0374256	1.16825	0.5	0.198803	Prolif-Tregs
Pitpnb	0.00197874	0.0374256	1.69137	0.34	0.0666952	Prolif-Tregs
Mrpl28	0.00198358	0.0374439	1.65777	0.38	0.103035	Prolif-Tregs
Nab1	0.00203756	0.0382388	1.12626	0.46	0.158187	Prolif-Tregs
Creld2	0.00207405	0.0388482	2.29526	0.32	0.0581445	Prolif-Tregs
Rnh1	0.00212289	0.0395333	1.02137	0.46	0.155622	Prolif-Tregs
Ap2a1	0.00214883	0.039967	1.834	0.32	0.0525866	Prolif-Tregs
Raf1	0.0021728	0.0403073	1.82254	0.36	0.0919196	Prolif-Tregs
Rbmx	0.00218034	0.0404083	1.51828	0.36	0.0837965	Prolif-Tregs
Asxl1	0.00218336	0.0404256	1.41298	0.36	0.0825139	Prolif-Tregs
Clic4	0.00221993	0.0410634	1.88911	0.32	0.0547242	Prolif-Tregs
Tpd52l2	0.00222608	0.0410985	1.54269	0.38	0.106456	Prolif-Tregs
Tsfm	0.00224462	0.0413224	2.12669	0.32	0.0572894	Prolif-Tregs
Nudcd2	0.00226331	0.0415872	1.61183	0.36	0.0872168	Prolif-Tregs
Il2ra	0.00229793	0.0421833	1.75032	0.36	0.0919196	Prolif-Tregs
Zfp207	0.00233304	0.0427466	1.39951	0.4	0.120564	Prolif-Tregs
Larp4b	0.00234754	0.0429309	1.28955	0.42	0.136383	Prolif-Tregs
Tomm34	0.00236132	0.0430606	1.1485	0.46	0.160752	Prolif-Tregs
Mrpl55	0.00242963	0.044057	1.50788	0.36	0.0872168	Prolif-Tregs
Phlda1	0.0024632	0.0446238	1.92088	0.34	0.0808038	Prolif-Tregs
Mars	0.00246827	0.0446738	2.03551	0.32	0.0568619	Prolif-Tregs
Naa50	0.00248524	0.0449389	1.36895	0.42	0.138948	Prolif-Tregs
Suz12	0.0025109	0.0453605	1.16404	0.48	0.180419	Prolif-Tregs
Emd	0.00251951	0.0454735	1.1286	0.48	0.181702	Prolif-Tregs
Slc25a11	0.00253941	0.0457472	1.0736	0.46	0.160752	Prolif-Tregs
Aopep	0.00254288	0.0457672	0.91947	0.46	0.153912	Prolif-Tregs
Ndufv1	0.00257084	0.0461844	0.957824	0.5	0.182984	Prolif-Tregs
Nup50	0.00261331	0.0468602	1.20307	0.38	0.100043	Prolif-Tregs
Glmp	0.00262313	0.0469927	0.995522	0.5	0.197093	Prolif-Tregs
Pgp	0.00267366	0.0477651	1.78834	0.36	0.10218	Prolif-Tregs
Luc7l3	0.00272137	0.0485277	1.6107	0.36	0.0923472	Prolif-Tregs
Ddit4	0.00272415	0.0485325	1.39066	0.42	0.148782	Prolif-Tregs
Ap1m1	0.0027661	0.0491893	1.1748	0.44	0.153057	Prolif-Tregs
Fkbp4	0.00278777	0.0495291	1.01387	0.5	0.191535	Prolif-Tregs
Foxp3	0.00280579	0.0498034	2.05043	0.32	0.0607097	Prolif-Tregs
Srsf9	0.0028287	0.0501181	1.28257	0.44	0.161608	Prolif-Tregs
Tomm5	0.00285082	0.0504637	1.19252	0.46	0.170158	Prolif-Tregs
Gtf3a	0.00288478	0.051006	1.36245	0.38	0.108166	Prolif-Tregs
Atp2b1	0.0028926	0.0510509	1.07807	0.46	0.168876	Prolif-Tregs
Syngr2	0.00290043	0.0511079	1.29269	0.4	0.122274	Prolif-Tregs
Dcps	0.00290337	0.0511131	1.2035	0.42	0.135956	Prolif-Tregs
Wbp11	0.0029658	0.0520457	1.2063	0.42	0.137238	Prolif-Tregs
Znhit1	0.0029678	0.0520457	1.4316	0.36	0.0889269	Prolif-Tregs
Tmem126a	0.00297783	0.052139	1.40331	0.36	0.0923472	Prolif-Tregs
Cnot6	0.0030081	0.0525737	1.43691	0.38	0.115006	Prolif-Tregs
Mrpl34	0.00303967	0.0530296	1.1935	0.42	0.137666	Prolif-Tregs
Nfkbib	0.00306226	0.0533755	1.11608	0.42	0.13339	Prolif-Tregs
Rab24	0.00310685	0.0540248	1.39938	0.4	0.132108	Prolif-Tregs
Hacd3	0.00310789	0.0540248	1.68169	0.34	0.0786661	Prolif-Tregs
Prpsap1	0.003215	0.0557363	1.2224	0.42	0.141513	Prolif-Tregs
Psmg2	0.00326926	0.0565627	1.36255	0.36	0.0927747	Prolif-Tregs
Fam89b	0.00327145	0.0565627	1.09323	0.44	0.154339	Prolif-Tregs
Asnsd1	0.00327583	0.0565878	1.28706	0.4	0.120992	Prolif-Tregs
Med10	0.0032934	0.0567898	1.22608	0.46	0.178281	Prolif-Tregs
2310001H17Rik	0.00336006	0.0577846	1.49447	0.36	0.0953399	Prolif-Tregs
Mrpl53	0.00336679	0.0578489	1.68481	0.32	0.0619923	Prolif-Tregs
Chd9	0.00337804	0.0579392	1.52074	0.38	0.117572	Prolif-Tregs
AU020206	0.00338255	0.0579651	1.40299	0.36	0.0979051	Prolif-Tregs
Psmb7	0.00339724	0.0581653	1.47475	0.38	0.113724	Prolif-Tregs
Rab11a	0.00340064	0.058172	0.921071	0.5	0.192817	Prolif-Tregs
Slc25a17	0.00342566	0.0584964	1.5495	0.36	0.100898	Prolif-Tregs
Emc8	0.00346927	0.0590845	1.71122	0.32	0.0637024	Prolif-Tregs
Akt1	0.0034762	0.0590984	1.27341	0.4	0.129543	Prolif-Tregs
Tcerg1	0.0034762	0.0590984	1.45508	0.38	0.115861	Prolif-Tregs
Med8	0.0034901	0.0592826	1.31219	0.36	0.0953399	Prolif-Tregs
Spg21	0.00355682	0.0602572	0.88943	0.42	0.130825	Prolif-Tregs
Faim	0.0035722	0.0604647	1.84059	0.32	0.0666952	Prolif-Tregs
Vma21	0.00357932	0.0605322	1.45135	0.36	0.0957674	Prolif-Tregs
Wbp4	0.00358883	0.0605743	1.26334	0.38	0.111586	Prolif-Tregs
Efhd2	0.00359122	0.0605743	1.27058	0.42	0.143224	Prolif-Tregs
Trappc6a	0.00368035	0.0617699	0.795455	0.44	0.147926	Prolif-Tregs
Dtnbp1	0.00368157	0.0617699	1.67291	0.34	0.0837965	Prolif-Tregs
Umps	0.00368522	0.0617699	1.78097	0.32	0.0675502	Prolif-Tregs
Snhg15	0.00368766	0.0617699	1.42268	0.4	0.138521	Prolif-Tregs
Mpst	0.00369499	0.0618391	1.13654	0.4	0.12313	Prolif-Tregs
Parp1	0.00371459	0.0620061	1.55088	0.36	0.0991877	Prolif-Tregs
Gnl1	0.00376526	0.0626895	1.05184	0.42	0.136811	Prolif-Tregs
Lyrm2	0.00377273	0.0627598	1.47959	0.34	0.0803762	Prolif-Tregs
Ik	0.0038065	0.063146	1.04772	0.4	0.12655	Prolif-Tregs
Shmt2	0.00380776	0.063146	1.46569	0.34	0.0786661	Prolif-Tregs
Lsm1	0.00380901	0.063146	1.23419	0.38	0.114151	Prolif-Tregs
Pfdn6	0.00383802	0.0635723	1.33588	0.42	0.151347	Prolif-Tregs
Sf3a2	0.00392106	0.064726	1.02634	0.48	0.180847	Prolif-Tregs
Klhdc2	0.0039913	0.065773	1.22221	0.38	0.112441	Prolif-Tregs
Sms	0.00410013	0.0671657	1.11461	0.48	0.191535	Prolif-Tregs
Nfil3	0.00414062	0.0677012	1.5051	0.36	0.100898	Prolif-Tregs
Vmp1	0.00417873	0.068107	1.50442	0.36	0.104318	Prolif-Tregs
Rnpep	0.00419791	0.0683043	1.78534	0.32	0.070543	Prolif-Tregs
Baz1b	0.00421027	0.068448	1.35695	0.38	0.113724	Prolif-Tregs
Rfc1	0.00426148	0.069164	1.59524	0.34	0.0867892	Prolif-Tregs
Mfsd14a	0.00427262	0.0692867	1.20923	0.36	0.096195	Prolif-Tregs
Sumo3	0.00431465	0.0697342	1.19924	0.38	0.110731	Prolif-Tregs
Pttg1	0.00432592	0.0698579	0.977863	0.48	0.192817	Prolif-Tregs
Lage3	0.00435989	0.0703478	1.66443	0.34	0.0893544	Prolif-Tregs
Pank2	0.00439553	0.0708047	1.11925	0.42	0.144506	Prolif-Tregs
Aebp2	0.00443721	0.0713571	1.10037	0.48	0.190252	Prolif-Tregs
Pdia6	0.00445746	0.0716231	1.13218	0.46	0.187687	Prolif-Tregs
Hdlbp	0.00455404	0.0729563	1.54147	0.36	0.105173	Prolif-Tregs
Psmc4	0.00455552	0.0729563	1.37811	0.42	0.165883	Prolif-Tregs
Psmc6	0.00472841	0.0754749	1.20372	0.4	0.131253	Prolif-Tregs
Gsr	0.00475139	0.0757412	1.55369	0.34	0.0889269	Prolif-Tregs
Rnf126	0.00483341	0.0767706	1.24585	0.4	0.132108	Prolif-Tregs
Srek1	0.00486469	0.0771904	1.39145	0.36	0.103035	Prolif-Tregs
Acadl	0.00509538	0.0803374	1.2287	0.4	0.132963	Prolif-Tregs
Cops4	0.00517445	0.0813849	1.07279	0.36	0.101325	Prolif-Tregs
Pnp	0.00525967	0.0825238	1.55715	0.34	0.089782	Prolif-Tregs
Arpc1a	0.00529174	0.0828518	1.10217	0.4	0.132535	Prolif-Tregs
Elk3	0.00530869	0.0828893	1.19548	0.36	0.105173	Prolif-Tregs
Syncrip	0.00532228	0.0830345	1.20479	0.4	0.135956	Prolif-Tregs
Nmt1	0.00534615	0.0832725	1.20718	0.4	0.140231	Prolif-Tregs
Tmed7	0.00537355	0.0834974	1.03521	0.4	0.132963	Prolif-Tregs
Ubl3	0.00540107	0.0837766	1.0774	0.42	0.156905	Prolif-Tregs
Adam19	0.0054218	0.0839771	1.70769	0.32	0.076956	Prolif-Tregs
Cltb	0.00543046	0.0840438	1.1683	0.38	0.117999	Prolif-Tregs
Ruvbl2	0.00555474	0.0857613	1.61261	0.32	0.0743908	Prolif-Tregs
Bcl7c	0.00556536	0.0858566	1.15656	0.38	0.118427	Prolif-Tregs
Coro7	0.00560267	0.0861572	1.50283	0.34	0.0949124	Prolif-Tregs
Hcfc1r1	0.00576332	0.0883466	1.08231	0.42	0.15605	Prolif-Tregs
Eif5b	0.00580367	0.0888946	1.08637	0.44	0.172296	Prolif-Tregs
Vrk1	0.00581472	0.0889229	1.26165	0.36	0.107738	Prolif-Tregs
Glipr1	0.00583687	0.0891911	1.37202	0.36	0.110731	Prolif-Tregs
Degs1	0.00603397	0.0917535	1.17597	0.38	0.120564	Prolif-Tregs
Fcf1	0.00603779	0.0917535	1.03686	0.38	0.115434	Prolif-Tregs
Nek7	0.00611641	0.0927296	1.35244	0.36	0.107311	Prolif-Tregs
Bnip2	0.00611641	0.0927296	1.43875	0.34	0.0944848	Prolif-Tregs
Ptpn7	0.00612413	0.0927738	1.25291	0.36	0.109876	Prolif-Tregs
Khsrp	0.00626065	0.0944718	1.24085	0.36	0.106028	Prolif-Tregs
Tmem109	0.00633192	0.0954728	1.59245	0.32	0.0786661	Prolif-Tregs
Tfg	0.00635185	0.0956986	1.69197	0.32	0.0820864	Prolif-Tregs
Usp4	0.00639991	0.0961977	1.094	0.36	0.107738	Prolif-Tregs
Cnpy2	0.00646044	0.0968064	1.14543	0.34	0.0893544	Prolif-Tregs
Supt20	0.00649496	0.0972484	1.14896	0.38	0.123985	Prolif-Tregs
Eef1akmt2	0.00652557	0.0975555	1.53608	0.32	0.077811	Prolif-Tregs
Zfand6	0.00654194	0.0977247	0.672967	0.48	0.185549	Prolif-Tregs
Ahsa1	0.00659542	0.0982956	0.709864	0.48	0.187687	Prolif-Tregs
Dctn2	0.00683882	0.10161	1.09173	0.42	0.162035	Prolif-Tregs
Gatad2a	0.00684522	0.101627	0.916754	0.42	0.152202	Prolif-Tregs
Mrps18a	0.00689232	0.102247	1.18963	0.38	0.129115	Prolif-Tregs
Gfer	0.00691813	0.10249	1.21955	0.34	0.0932022	Prolif-Tregs
Cyb5b	0.00692029	0.10249	1.56745	0.32	0.0799487	Prolif-Tregs
Mrpl15	0.0069246	0.10249	0.946239	0.46	0.180847	Prolif-Tregs
Commd3	0.00694836	0.102685	1.01453	0.46	0.193245	Prolif-Tregs
Tmx2	0.00697219	0.102958	1.59109	0.32	0.0803762	Prolif-Tregs
Ssr3	0.00702663	0.103683	1.10316	0.42	0.161608	Prolif-Tregs
Eif1ad	0.00704851	0.103927	1.20159	0.34	0.0940573	Prolif-Tregs
Dnajc2	0.00717886	0.105687	0.953295	0.44	0.172296	Prolif-Tregs
Mtx1	0.00719894	0.10584	1.29904	0.34	0.0974776	Prolif-Tregs
Sap30l	0.00720564	0.10584	1.24971	0.36	0.113724	Prolif-Tregs
Sirt2	0.00721682	0.105923	1.08105	0.38	0.12826	Prolif-Tregs
Clns1a	0.00735679	0.107896	1.05506	0.38	0.125695	Prolif-Tregs
Ube2j2	0.00742309	0.108703	0.879763	0.44	0.168021	Prolif-Tregs
Atf4	0.00753401	0.110077	0.876573	0.44	0.16631	Prolif-Tregs
Pdcl3	0.00757131	0.11049	0.898921	0.4	0.137238	Prolif-Tregs
Bccip	0.00762758	0.111192	0.853254	0.48	0.19923	Prolif-Tregs
Smim12	0.00764641	0.111299	1.3584	0.36	0.115861	Prolif-Tregs
Etf1	0.00777945	0.11315	1.01916	0.42	0.154339	Prolif-Tregs
Bbip1	0.0079024	0.114422	1.20224	0.38	0.134245	Prolif-Tregs
Tnfrsf1b	0.00815605	0.117479	1.38769	0.32	0.084224	Prolif-Tregs
Ddb1	0.00828938	0.119222	1.14185	0.38	0.132535	Prolif-Tregs
Desi1	0.00834785	0.119973	1.51824	0.32	0.0855066	Prolif-Tregs
Tardbp	0.00847106	0.121531	1.00495	0.36	0.110731	Prolif-Tregs
Pdlim2	0.00847881	0.121531	0.742868	0.42	0.152202	Prolif-Tregs
Hdgfl2	0.0084814	0.121531	1.25677	0.34	0.0996152	Prolif-Tregs
Spg7	0.0086221	0.123273	1.33067	0.32	0.0812313	Prolif-Tregs
Ppp6c	0.00863786	0.123407	0.971302	0.4	0.144934	Prolif-Tregs
Cggbp1	0.00866947	0.123767	0.931442	0.42	0.165455	Prolif-Tregs
Mrps15	0.00874892	0.124717	0.856512	0.44	0.174006	Prolif-Tregs
Bak1	0.0089477	0.126896	1.2678	0.32	0.0825139	Prolif-Tregs
Cnih1	0.00895856	0.126957	1.21032	0.34	0.0987602	Prolif-Tregs
Snrpb2	0.00922272	0.129372	1.25494	0.34	0.103035	Prolif-Tregs
Cetn3	0.00934328	0.130969	0.93651	0.42	0.161608	Prolif-Tregs
Lamtor1	0.00945954	0.132502	0.834263	0.44	0.168876	Prolif-Tregs
2310011J03Rik	0.0095024	0.132854	1.22627	0.38	0.138521	Prolif-Tregs
Nudt3	0.00950526	0.132854	1.09253	0.34	0.101325	Prolif-Tregs
Cdk9	0.00953681	0.133198	0.93607	0.42	0.159897	Prolif-Tregs
Babam1	0.00954543	0.133222	1.03587	0.4	0.152629	Prolif-Tregs
Aasdhppt	0.00959152	0.133769	1.2165	0.32	0.0855066	Prolif-Tregs
Timp2	0.00963201	0.133972	1.18367	0.4	0.164173	Prolif-Tregs
Crlf2	0.0096407	0.133972	1.02679	0.42	0.175289	Prolif-Tregs
Smarcb1	0.00970761	0.134708	1.24782	0.36	0.120992	Prolif-Tregs
Atl3	0.00973683	0.13492	1.08717	0.36	0.118427	Prolif-Tregs
Atg5	0.0097544	0.135066	1.18552	0.32	0.0867892	Prolif-Tregs
Malt1	0.00976906	0.135172	0.929201	0.46	0.19752	Prolif-Tregs
Paics	0.00980727	0.135604	0.962623	0.44	0.181274	Prolif-Tregs
Slain1	0.00983676	0.135915	1.03588	0.36	0.117144	Prolif-Tregs
3830406C13Rik	0.00986632	0.136128	1.45473	0.32	0.0932022	Prolif-Tregs
Zfp511	0.00998537	0.137673	1.32936	0.32	0.0859342	Prolif-Tregs
Ppp1r16b	0.0103317	0.141841	1.17006	0.32	0.0863617	Prolif-Tregs
Gps1	0.0103781	0.142174	1.2881	0.34	0.105173	Prolif-Tregs
Pbdc1	0.0103998	0.142371	1.36027	0.34	0.105601	Prolif-Tregs
Zfp622	0.0105026	0.143677	0.912475	0.38	0.13339	Prolif-Tregs
Tcf3	0.0105937	0.1446	0.883194	0.38	0.131253	Prolif-Tregs
Ssr1	0.0106	0.1446	1.02864	0.36	0.115861	Prolif-Tregs
Anapc13	0.0107173	0.145995	1.03939	0.42	0.169303	Prolif-Tregs
Safb	0.0108423	0.147385	1.00563	0.34	0.103891	Prolif-Tregs
Psph	0.0109004	0.14807	1.27388	0.32	0.0923472	Prolif-Tregs
Atf1	0.0109848	0.149112	1.0459	0.36	0.118427	Prolif-Tregs
Fip1l1	0.0110829	0.149917	0.820413	0.46	0.190252	Prolif-Tregs
Api5	0.0113014	0.152553	1.19961	0.34	0.106456	Prolif-Tregs
Mrto4	0.0114763	0.154483	1.17575	0.36	0.12313	Prolif-Tregs
D16Ertd472e	0.0116262	0.156282	0.86652	0.44	0.186404	Prolif-Tregs
Panx1	0.011719	0.157311	1.0048	0.34	0.104318	Prolif-Tregs
Polr2m	0.0118473	0.158812	0.845386	0.44	0.181274	Prolif-Tregs
Ppil2	0.0118717	0.158966	1.25819	0.34	0.109448	Prolif-Tregs
Frg1	0.0119101	0.159323	0.831965	0.44	0.179991	Prolif-Tregs
Chchd3	0.0119803	0.160151	0.779608	0.44	0.174434	Prolif-Tregs
Sucla2	0.0120508	0.160983	1.19068	0.32	0.089782	Prolif-Tregs
Arl1	0.0120933	0.161439	1.03273	0.36	0.12655	Prolif-Tregs
BC004004	0.0122575	0.16318	1.06734	0.4	0.16118	Prolif-Tregs
Psen2	0.0123584	0.164183	0.987637	0.36	0.124412	Prolif-Tregs
Maea	0.0123728	0.164263	0.984787	0.36	0.121847	Prolif-Tregs
Brd9	0.0124418	0.164952	1.05125	0.34	0.108593	Prolif-Tregs
Itgb1bp1	0.0125844	0.166728	0.984454	0.34	0.104746	Prolif-Tregs
Hmox2	0.0128066	0.169439	0.812061	0.44	0.182557	Prolif-Tregs
Mrps7	0.012829	0.16962	1.04597	0.34	0.106456	Prolif-Tregs
Atic	0.0128439	0.169701	0.882574	0.4	0.148354	Prolif-Tregs
Csnk1d	0.0128964	0.170162	0.951239	0.38	0.135528	Prolif-Tregs
Fosb	0.0128964	0.170162	1.05346	0.36	0.129115	Prolif-Tregs
Txndc9	0.0129415	0.170641	0.953401	0.4	0.157332	Prolif-Tregs
Ebp	0.0132153	0.17354	1.13165	0.36	0.127405	Prolif-Tregs
Ppil3	0.0132768	0.174027	0.914731	0.34	0.107311	Prolif-Tregs
Znrd2	0.0132999	0.174027	1.04995	0.34	0.107311	Prolif-Tregs
Baz1a	0.0133154	0.174027	1.50656	0.32	0.0996152	Prolif-Tregs
Prpf19	0.0133154	0.174027	0.932143	0.38	0.133818	Prolif-Tregs
Psme3	0.0136039	0.176961	0.899683	0.36	0.123557	Prolif-Tregs
Nsmce1	0.0136908	0.177732	0.939947	0.44	0.18726	Prolif-Tregs
Sf3a3	0.0137582	0.178488	1.3673	0.34	0.120564	Prolif-Tregs
Acd	0.01381	0.179039	1.06283	0.34	0.112441	Prolif-Tregs
Rcbtb2	0.0138539	0.179335	1.18794	0.34	0.115434	Prolif-Tregs
Psmg1	0.0139704	0.180393	1.2435	0.32	0.0974776	Prolif-Tregs
Eef1akmt1	0.0139865	0.18048	1.24674	0.32	0.0966225	Prolif-Tregs
Cdc26	0.0140674	0.181041	0.889409	0.38	0.136383	Prolif-Tregs
Dap3	0.014329	0.183796	0.943649	0.42	0.174006	Prolif-Tregs
Chchd10	0.0143827	0.18424	1.0525	0.34	0.114579	Prolif-Tregs
Emc4	0.0143951	0.184277	0.888952	0.36	0.123985	Prolif-Tregs
Gspt1	0.0144283	0.184579	0.901028	0.4	0.152629	Prolif-Tregs
BC005624	0.0144615	0.184759	0.833387	0.42	0.176571	Prolif-Tregs
Uchl3	0.0144947	0.185062	1.14016	0.36	0.129115	Prolif-Tregs
Mthfd2	0.0148737	0.189525	1.04136	0.32	0.09705	Prolif-Tregs
Ufd1	0.0152527	0.194098	1.34119	0.32	0.100898	Prolif-Tregs
Arfgap2	0.0152876	0.194397	0.850917	0.36	0.12484	Prolif-Tregs
Psmc1	0.0153225	0.194602	1.28463	0.32	0.101753	Prolif-Tregs
Safb2	0.0154454	0.195648	0.896579	0.32	0.0944848	Prolif-Tregs
Mydgf	0.0157832	0.199201	1.19976	0.34	0.116717	Prolif-Tregs
Prpf40a	0.0158237	0.199451	0.892875	0.42	0.173578	Prolif-Tregs
Arhgap1	0.0158462	0.199548	0.858536	0.36	0.121847	Prolif-Tregs
Slk	0.0160181	0.201582	1.24763	0.32	0.101325	Prolif-Tregs
Atp6v0d1	0.0161047	0.201883	0.917513	0.38	0.146216	Prolif-Tregs
Dcp2	0.0162192	0.202662	1.33105	0.32	0.101753	Prolif-Tregs
Ddx41	0.0165064	0.205984	0.90633	0.32	0.0949124	Prolif-Tregs
Smarce1	0.0165578	0.206359	0.644007	0.42	0.168448	Prolif-Tregs
Rnf115	0.0165859	0.206576	1.12005	0.34	0.117999	Prolif-Tregs
Nr4a1	0.0169026	0.21025	0.926528	0.4	0.167593	Prolif-Tregs
Tank	0.0170558	0.211203	0.907703	0.32	0.09705	Prolif-Tregs
1110038F14Rik	0.0170798	0.211289	1.06457	0.34	0.116289	Prolif-Tregs
Trabd	0.0170846	0.211289	0.971449	0.32	0.0983326	Prolif-Tregs
Mapre2	0.0173852	0.214321	0.922445	0.32	0.10047	Prolif-Tregs
Cklf	0.0174782	0.215331	0.823709	0.38	0.143651	Prolif-Tregs
Svbp	0.017631	0.216936	0.852736	0.4	0.162035	Prolif-Tregs
Isyna1	0.0177301	0.217879	0.9232	0.38	0.147499	Prolif-Tregs
H2-DMa	0.0177301	0.217879	1.22144	0.34	0.121847	Prolif-Tregs
Myc	0.0188011	0.22857	0.97314	0.36	0.135528	Prolif-Tregs
Rpl7l1	0.018864	0.229157	1.15537	0.32	0.101753	Prolif-Tregs
Ppp4r3a	0.0188745	0.229157	0.734803	0.36	0.129115	Prolif-Tregs
Ndufs2	0.0190009	0.23013	0.730115	0.44	0.184267	Prolif-Tregs
Cetn2	0.0193952	0.233879	0.966167	0.36	0.139376	Prolif-Tregs
Lta4h	0.019449	0.234366	0.970851	0.4	0.169731	Prolif-Tregs
Ube2f	0.0196983	0.236649	0.877564	0.34	0.119282	Prolif-Tregs
Mrpl22	0.0205307	0.24377	0.839206	0.32	0.101753	Prolif-Tregs
Tmem9b	0.0208149	0.246674	0.909854	0.4	0.178709	Prolif-Tregs
Rsl24d1	0.0210447	0.248956	1.19087	0.34	0.133818	Prolif-Tregs
Hdac1	0.0210678	0.249077	0.78109	0.42	0.181702	Prolif-Tregs
Tex264	0.021236	0.250452	0.991525	0.34	0.123985	Prolif-Tregs
Eif4h	0.0213526	0.251674	0.899716	0.42	0.19239	Prolif-Tregs
Immt	0.0213936	0.251919	1.02176	0.32	0.105173	Prolif-Tregs
Ptpa	0.0213994	0.251919	1.17327	0.34	0.127405	Prolif-Tregs
Pum2	0.0214875	0.252648	0.614615	0.4	0.159897	Prolif-Tregs
Hspbp1	0.0215699	0.253309	0.856672	0.36	0.134673	Prolif-Tregs
Anapc16	0.0218785	0.25631	0.800265	0.36	0.134245	Prolif-Tregs
Map4	0.0219683	0.256739	0.652927	0.42	0.175289	Prolif-Tregs
Bri3bp	0.0220102	0.257074	0.981251	0.36	0.141941	Prolif-Tregs
Actl6a	0.0225502	0.261956	1.04207	0.34	0.123985	Prolif-Tregs
Ppp2cb	0.0226116	0.262354	1.0239	0.34	0.125695	Prolif-Tregs
Uchl5	0.0228523	0.264671	1.04889	0.32	0.108593	Prolif-Tregs
U2surp	0.0235499	0.271286	0.65592	0.42	0.173578	Prolif-Tregs
Ddt	0.0236583	0.272123	0.765543	0.42	0.185122	Prolif-Tregs
Smarca4	0.0237929	0.273271	1.10708	0.34	0.13339	Prolif-Tregs
Slc38a1	0.0241744	0.276773	0.701956	0.4	0.169303	Prolif-Tregs
Egr1	0.0242136	0.276773	1.01505	0.32	0.114579	Prolif-Tregs
Tomm40	0.0245086	0.279664	1.01739	0.34	0.12826	Prolif-Tregs
2210016F16Rik	0.0245679	0.280176	0.770129	0.36	0.137666	Prolif-Tregs
Mrpl21	0.0246076	0.280297	0.992384	0.4	0.176999	Prolif-Tregs
Tomm70a	0.0247934	0.281735	0.932225	0.38	0.156905	Prolif-Tregs
Hdac7	0.0253038	0.286036	0.890766	0.38	0.16118	Prolif-Tregs
Gm17018	0.0256445	0.289549	0.757396	0.36	0.138521	Prolif-Tregs
Phax	0.0257406	0.290295	0.694594	0.36	0.140658	Prolif-Tregs
Zdhhc3	0.02617	0.293412	0.90754	0.34	0.128687	Prolif-Tregs
Tmem128	0.026177	0.293412	0.700923	0.42	0.19239	Prolif-Tregs
Msrb1	0.0263098	0.29456	0.850184	0.32	0.112869	Prolif-Tregs
Ccng1	0.0264644	0.295513	1.375	0.38	0.192817	Prolif-Tregs
Commd7	0.0265208	0.295815	0.710775	0.4	0.172723	Prolif-Tregs
Ccar1	0.0269185	0.299043	1.06038	0.32	0.115861	Prolif-Tregs
Mrpl10	0.0270761	0.300184	0.791998	0.32	0.108166	Prolif-Tregs
Sp3	0.0272201	0.301527	0.762087	0.36	0.141941	Prolif-Tregs
Nfatc1	0.0277	0.306141	0.873532	0.42	0.196238	Prolif-Tregs
Btbd1	0.027722	0.306209	0.748092	0.34	0.12997	Prolif-Tregs
Sf3a1	0.027891	0.307536	0.804755	0.32	0.112441	Prolif-Tregs
Dnttip1	0.0279353	0.307686	0.85024	0.34	0.129543	Prolif-Tregs
Adss	0.0282542	0.309962	0.779216	0.38	0.156477	Prolif-Tregs
Arl6ip4	0.0282765	0.310031	0.815366	0.38	0.158615	Prolif-Tregs
Tmem248	0.0283437	0.310298	0.791536	0.34	0.12655	Prolif-Tregs
Rad23b	0.0285085	0.311339	0.546077	0.42	0.179564	Prolif-Tregs
Gmps	0.0287195	0.312935	0.920452	0.34	0.127405	Prolif-Tregs
Rlim	0.0287876	0.313501	0.900664	0.36	0.155622	Prolif-Tregs
Abcf1	0.0289546	0.314422	0.649588	0.38	0.151774	Prolif-Tregs
Picalm	0.0289698	0.314422	0.944496	0.32	0.113296	Prolif-Tregs
Rab8b	0.0291837	0.316117	0.89437	0.32	0.116717	Prolif-Tregs
Cpsf6	0.0294452	0.318309	0.7026	0.36	0.144079	Prolif-Tregs
Hdac2	0.0294761	0.318309	0.906599	0.36	0.144934	Prolif-Tregs
Hspa1b	0.0295535	0.318496	0.97578	0.36	0.161608	Prolif-Tregs
Acat1	0.029569	0.318496	0.75116	0.38	0.16289	Prolif-Tregs
Ankrd13a	0.0300686	0.322903	0.980202	0.32	0.119282	Prolif-Tregs
Denr	0.0302578	0.324394	0.659921	0.4	0.171013	Prolif-Tregs
Hnrnph1	0.0303052	0.324723	0.784826	0.36	0.144506	Prolif-Tregs
Vamp4	0.030448	0.325341	0.849889	0.36	0.147071	Prolif-Tregs
Copa	0.0305834	0.326437	0.593435	0.38	0.153912	Prolif-Tregs
Hnrnpr	0.0306073	0.326512	0.714524	0.4	0.173151	Prolif-Tregs
Pnkd	0.0310895	0.329655	0.877319	0.32	0.117144	Prolif-Tregs
Cdv3	0.0312842	0.331356	0.854115	0.38	0.162035	Prolif-Tregs
Yaf2	0.0315946	0.334094	1.15635	0.32	0.125695	Prolif-Tregs
Hspa9	0.0316686	0.33451	0.679113	0.42	0.18726	Prolif-Tregs
Eed	0.0320071	0.336606	0.807614	0.34	0.132963	Prolif-Tregs
Nptn	0.0321068	0.33693	0.817921	0.36	0.146216	Prolif-Tregs
Cyld	0.0324578	0.340059	0.769474	0.4	0.185122	Prolif-Tregs
Drg1	0.0329053	0.34289	0.830261	0.34	0.134245	Prolif-Tregs
Cul3	0.0329308	0.34297	0.649342	0.34	0.127832	Prolif-Tregs
Gatd3a	0.0335391	0.346965	0.720206	0.34	0.129115	Prolif-Tregs
Emc2	0.0336342	0.347673	0.831371	0.34	0.135528	Prolif-Tregs
Cd44	0.0338773	0.349999	0.79751	0.32	0.120564	Prolif-Tregs
Mbd3	0.0340081	0.350968	0.794965	0.42	0.19239	Prolif-Tregs
Rsl1d1	0.0340606	0.351038	0.671455	0.42	0.186404	Prolif-Tregs
Ndufa9	0.0340693	0.351038	0.680702	0.32	0.113296	Prolif-Tregs
Sbds	0.0343679	0.352993	0.84987	0.32	0.123557	Prolif-Tregs
Card19	0.0347399	0.355303	0.961915	0.34	0.143224	Prolif-Tregs
Rab1a	0.0355487	0.361661	0.72841	0.32	0.120564	Prolif-Tregs
Rnf10	0.0365774	0.369792	0.527934	0.36	0.146644	Prolif-Tregs
Arcn1	0.0366146	0.369974	0.903671	0.32	0.123985	Prolif-Tregs
Eif2s3x	0.0367545	0.370806	0.606472	0.42	0.188115	Prolif-Tregs
Hbs1l	0.0368386	0.371267	0.941762	0.32	0.12655	Prolif-Tregs
Eid1	0.037271	0.374838	0.687103	0.34	0.132963	Prolif-Tregs
Arhgap31	0.0374035	0.375589	0.589208	0.36	0.152629	Prolif-Tregs
Mrpl32	0.037765	0.378237	0.552182	0.36	0.143651	Prolif-Tregs
Mpp1	0.0378415	0.378415	0.841676	0.32	0.122274	Prolif-Tregs
Casp8	0.0379373	0.378786	0.76092	0.36	0.151347	Prolif-Tregs
Chmp1a	0.0379661	0.378873	0.44872	0.42	0.184694	Prolif-Tregs
Trappc2l	0.0381488	0.380108	0.779103	0.34	0.139803	Prolif-Tregs
Mrpl35	0.038946	0.385275	0.950017	0.32	0.124412	Prolif-Tregs
Rab18	0.0393301	0.388277	0.759969	0.34	0.147926	Prolif-Tregs
Serp1	0.0394291	0.388857	0.476591	0.42	0.19752	Prolif-Tregs
Birc3	0.040118	0.393739	0.675957	0.32	0.12313	Prolif-Tregs
4921524J17Rik	0.0401381	0.393739	0.496899	0.38	0.162035	Prolif-Tregs
B230219D22Rik	0.0402288	0.394124	0.796781	0.38	0.172723	Prolif-Tregs
Snw1	0.0402893	0.394124	0.69612	0.38	0.164173	Prolif-Tregs
Mrps26	0.0406642	0.396789	0.647236	0.4	0.180847	Prolif-Tregs
Hint3	0.0409909	0.398568	0.835177	0.32	0.126977	Prolif-Tregs
Esf1	0.0411756	0.399761	0.657106	0.32	0.121847	Prolif-Tregs
Sar1a	0.0412785	0.400257	0.774938	0.32	0.122702	Prolif-Tregs
Uqcc3	0.0414437	0.400752	0.647184	0.36	0.152629	Prolif-Tregs
Psmd3	0.0415472	0.400752	0.545561	0.32	0.117999	Prolif-Tregs
Rnf5	0.0420889	0.404062	0.774065	0.32	0.125695	Prolif-Tregs
Timm17a	0.0424463	0.406181	0.541859	0.42	0.191962	Prolif-Tregs
Zmat5	0.0449653	0.424819	0.65005	0.38	0.171868	Prolif-Tregs
Srebf2	0.0454102	0.428081	0.626181	0.34	0.141086	Prolif-Tregs
Wapl	0.0456228	0.42977	0.49082	0.4	0.185549	Prolif-Tregs
Kdm1a	0.0456564	0.429878	0.884592	0.34	0.142796	Prolif-Tregs
Isg15	0.04578	0.430621	0.57711	0.4	0.196238	Prolif-Tregs
Gsk3a	0.0466528	0.436706	0.4877	0.42	0.194955	Prolif-Tregs
Eif4g3	0.0468932	0.437685	0.778808	0.32	0.129115	Prolif-Tregs
Surf4	0.0473657	0.440182	0.792984	0.38	0.180419	Prolif-Tregs
Exosc4	0.047679	0.442455	0.802207	0.32	0.12997	Prolif-Tregs
Cript	0.0478654	0.443122	0.588557	0.36	0.158615	Prolif-Tregs
Rcc2	0.0479122	0.443342	0.6781	0.38	0.171441	Prolif-Tregs
Qdpr	0.0479706	0.443571	0.81294	0.34	0.142796	Prolif-Tregs
Atp6v1e1	0.0480057	0.443571	0.421735	0.32	0.121419	Prolif-Tregs
Pds5a	0.0482638	0.445529	0.7481	0.34	0.142369	Prolif-Tregs
Ddx47	0.048405	0.44609	0.512973	0.36	0.153912	Prolif-Tregs
Sharpin	0.0488783	0.448419	0.747595	0.34	0.147499	Prolif-Tregs
Vps72	0.0491165	0.450176	0.706612	0.32	0.125695	Prolif-Tregs
Aph1a	0.0494995	0.452613	0.499331	0.38	0.171441	Prolif-Tregs
Glrx5	0.0496437	0.453504	0.709754	0.4	0.198803	Prolif-Tregs
Tmem176b	9.04675e-45	8.74369e-41	5.2405	0.956044	0.0974761	Th17
Tmem176a	8.53368e-42	5.49854e-38	5.33141	0.901099	0.0796345	Th17
Cxcr6	8.82674e-37	3.64579e-33	4.33826	0.879121	0.131854	Th17
S100a4	9.79168e-35	3.15455e-31	4.22447	0.901099	0.156658	Th17
Lmo4	2.55226e-29	5.48168e-26	5.02627	0.736264	0.0739774	Th17
Il18r1	2.54644e-24	4.92226e-21	4.30247	0.692308	0.0696258	Th17
Serpinb1a	2.19055e-23	3.52862e-20	4.50564	0.67033	0.0496084	Th17
Ckb	5.88757e-22	8.12905e-19	3.34998	0.736264	0.16188	Th17
Pxdc1	3.80162e-21	4.89903e-18	5.61577	0.604396	0.0217581	Th17
Id2	2.22449e-19	2.14997e-16	2.99722	0.703297	0.180157	Th17
Actn2	1.7826e-17	1.43573e-14	3.8121	0.593407	0.0652742	Th17
Blk	4.2656e-16	3.05385e-13	4.98295	0.527473	0.024369	Th17
Atp2b1	5.24594e-15	3.01384e-12	2.686	0.637363	0.156658	Th17
Ero1l	4.62969e-14	2.4187e-11	3.42097	0.538462	0.064839	Th17
Cd7	1.30151e-12	5.59072e-10	2.65071	0.582418	0.151871	Th17
Rorc	1.33997e-12	5.63079e-10	3.57188	0.494505	0.0496084	Th17
5830411N06Rik	4.66255e-12	1.80254e-09	8.67499	0.428571	0.00174064	Th17
St3gal6	5.52185e-12	2.09289e-09	3.31476	0.494505	0.0661445	Th17
Ccr2	6.15001e-12	2.24301e-09	2.98656	0.516484	0.073107	Th17
Ltb4r1	1.50232e-11	5.18569e-09	3.31136	0.483516	0.0548303	Th17
Aqp3	1.36108e-10	4.04765e-08	3.27347	0.461538	0.0587467	Th17
Lysmd2	1.50981e-10	4.35592e-08	3.2756	0.461538	0.0613577	Th17
Rora	1.54391e-10	4.3888e-08	2.67734	0.505495	0.0953003	Th17
Fam129a	1.71558e-10	4.80611e-08	3.24963	0.461538	0.062228	Th17
Ly6g5b	4.56895e-10	1.21704e-07	4.64069	0.406593	0.0195822	Th17
Gclc	1.18003e-09	2.96234e-07	3.02391	0.450549	0.0800696	Th17
Ccr6	1.3028e-09	3.22861e-07	4.64535	0.395604	0.0195822	Th17
Il17re	4.83277e-09	1.13924e-06	5.33118	0.373626	0.0121845	Th17
Smox	9.34571e-09	2.12532e-06	3.40566	0.406593	0.0500435	Th17
Ramp3	1.09903e-08	2.44188e-06	3.05877	0.417582	0.0561358	Th17
Cd44	2.01578e-08	4.28188e-06	2.29905	0.472527	0.110966	Th17
Lgals3	4.5532e-08	9.07353e-06	3.89952	0.373626	0.0339426	Th17
Trgv2	6.42987e-08	1.26826e-05	4.1493	0.362637	0.0295909	Th17
Bcl2a1d	1.08491e-07	2.05602e-05	2.30725	0.43956	0.100087	Th17
Zbtb16	1.34664e-07	2.52725e-05	4.76689	0.340659	0.0143603	Th17
Ap3s1	1.93939e-07	3.60465e-05	1.76617	0.527473	0.191036	Th17
Fnbp1	3.27632e-07	5.70552e-05	1.79211	0.505495	0.182332	Th17
Wbp1	8.6295e-07	0.000141363	2.00928	0.43956	0.12228	Th17
Fam83a	9.14601e-07	0.000147327	6.35082	0.307692	0.00435161	Th17
Mmp25	1.04244e-06	0.000163528	4.43326	0.318681	0.0152306	Th17
Tnfrsf25	1.04901e-06	0.000163528	3.08574	0.351648	0.0452567	Th17
Cysltr1	1.32143e-06	0.000201128	5.20762	0.307692	0.0078329	Th17
Fosb	1.35583e-06	0.000204752	2.0656	0.428571	0.12228	Th17
Gm2a	2.52391e-06	0.00035353	1.66577	0.494505	0.185814	Th17
Pdia4	3.38068e-06	0.000466775	1.81384	0.450549	0.153177	Th17
Parp1	3.93242e-06	0.000529451	2.25407	0.384615	0.0935596	Th17
Tnfsf14	4.00942e-06	0.000534497	3.96672	0.307692	0.0208877	Th17
Mgat5	4.95386e-06	0.000634159	2.6563	0.351648	0.0678851	Th17
F2r	5.43821e-06	0.000687063	3.09343	0.32967	0.0474326	Th17
Il2ra	6.36713e-06	0.000788953	2.24868	0.373626	0.086597	Th17
D16Ertd472e	1.00345e-05	0.00118998	1.63244	0.461538	0.181027	Th17
Podnl1	1.01574e-05	0.00119721	2.76915	0.32967	0.051349	Th17
Jaml	1.1008e-05	0.00128549	2.803	0.32967	0.0578764	Th17
Tcrg-C1	1.10394e-05	0.00128549	3.32124	0.307692	0.0326371	Th17
Myo1f	1.21228e-05	0.0014032	2.61223	0.32967	0.0530896	Th17
Itgae	1.22875e-05	0.00141379	2.13622	0.362637	0.0800696	Th17
Pi4k2a	1.26771e-05	0.00144453	2.26246	0.362637	0.0874674	Th17
Lpxn	1.61564e-05	0.00174471	1.71946	0.417582	0.138381	Th17
Lpcat3	1.89584e-05	0.00200254	2.73413	0.318681	0.0491732	Th17
Dctn1	1.91972e-05	0.00201675	2.24508	0.351648	0.0774587	Th17
Eloa	2.00004e-05	0.00208977	2.33196	0.340659	0.0683203	Th17
Apobec3	2.01466e-05	0.00209373	1.43972	0.483516	0.196258	Th17
Bri3bp	2.17337e-05	0.00219954	1.80849	0.406593	0.136205	Th17
Clcn3	2.32383e-05	0.00232745	2.13139	0.362637	0.0987815	Th17
Diaph1	2.77379e-05	0.00273558	1.48024	0.450549	0.164056	Th17
Mdfic	4.48951e-05	0.00417029	2.61718	0.307692	0.0500435	Th17
Uhrf1bp1l	4.497e-05	0.00417029	2.18289	0.340659	0.0848564	Th17
Lgals3bp	5.03831e-05	0.00461525	1.80201	0.384615	0.127502	Th17
Ralbp1	5.47428e-05	0.00492176	1.3628	0.461538	0.186684	Th17
Galnt1	5.64843e-05	0.00503153	1.65451	0.406593	0.153612	Th17
Fli1	6.11608e-05	0.00539834	1.49031	0.43956	0.172324	Th17
Vkorc1	6.33225e-05	0.00556375	1.53847	0.406593	0.129243	Th17
Cdc42ep3	6.44936e-05	0.00559041	2.32376	0.318681	0.064839	Th17
Aak1	6.80422e-05	0.00584558	1.70798	0.384615	0.125326	Th17
Cd84	0.00010839	0.00880326	1.47536	0.417582	0.159269	Th17
Slc38a1	0.000112886	0.00897974	1.47575	0.417582	0.164491	Th17
Eapp	0.000119016	0.00935193	1.4554	0.417582	0.154482	Th17
Mical1	0.00012095	0.00946541	1.76999	0.362637	0.118799	Th17
Mlec	0.000132313	0.0102305	1.54185	0.395604	0.144038	Th17
Rnh1	0.000149268	0.0114045	1.44076	0.406593	0.152306	Th17
Sesn1	0.000155392	0.0118257	1.40037	0.417582	0.160574	Th17
Ikzf2	0.000167784	0.0127187	1.67974	0.351648	0.105309	Th17
Tmbim4	0.00017109	0.0129187	1.41801	0.417582	0.171018	Th17
Rtn4	0.000178824	0.0133979	1.32275	0.43956	0.187119	Th17
Acot7	0.000191779	0.0142015	1.87687	0.32967	0.091819	Th17
Vars	0.000218571	0.0157055	1.69662	0.362637	0.13403	Th17
Vamp4	0.000236854	0.0166487	1.51544	0.384615	0.142298	Th17
Rad50	0.000245332	0.0171201	1.98092	0.318681	0.0835509	Th17
Sdf2	0.000286615	0.0197163	1.78567	0.340659	0.110966	Th17
Vdac3	0.00032262	0.0220362	1.4491	0.384615	0.14839	Th17
Mif4gd	0.000346354	0.0228499	1.54643	0.373626	0.144909	Th17
Commd4	0.000445046	0.0282985	1.24208	0.428571	0.192776	Th17
Ctsc	0.000497983	0.0310516	1.52384	0.351648	0.118799	Th17
AI467606	0.000506551	0.0314844	1.48129	0.362637	0.131854	Th17
Inpp5d	0.000520787	0.0322654	1.33193	0.384615	0.145344	Th17
Tbl1x	0.000534471	0.0330074	1.59756	0.351648	0.128808	Th17
Socs3	0.000552603	0.0336966	1.44051	0.384615	0.163621	Th17
Coa3	0.000564467	0.0343118	1.16257	0.43956	0.195822	Th17
Card19	0.000612937	0.0367953	1.48788	0.362637	0.138816	Th17
Rbl2	0.00067151	0.0394538	1.59234	0.32967	0.107485	Th17
Bhlhe40	0.000676667	0.0396363	1.31761	0.384615	0.157093	Th17
Gatd3a	0.00069099	0.040353	1.60843	0.340659	0.125326	Th17
Pdia6	0.000770812	0.0443446	1.26878	0.406593	0.184943	Th17
Acat1	0.000903703	0.0509288	1.36958	0.373626	0.159269	Th17
Cd226	0.000955158	0.0535165	1.56016	0.32967	0.118364	Th17
Surf4	0.00112257	0.0609152	1.15446	0.406593	0.175805	Th17
Glmp	0.00119644	0.0641339	1.14981	0.417582	0.194952	Th17
Idh3a	0.0012023	0.0642004	1.36578	0.351648	0.13577	Th17
Camk4	0.00135199	0.0706326	1.12531	0.406593	0.181897	Th17
Clip1	0.00151993	0.0774402	1.56776	0.307692	0.100522	Th17
Ndufs2	0.00157767	0.0796248	1.18303	0.395604	0.181462	Th17
Mrpl42	0.00177861	0.08726	1.21366	0.373626	0.163621	Th17
Etfb	0.00178517	0.0873606	1.28187	0.362637	0.155352	Th17
Jtb	0.00212084	0.100016	1.27406	0.351648	0.143168	Th17
Fam102a	0.00220207	0.102569	1.15115	0.384615	0.171453	Th17
Cib1	0.00238783	0.110423	1.04898	0.406593	0.192776	Th17
Cd96	0.00254716	0.115851	1.17722	0.362637	0.159704	Th17
Azi2	0.00260572	0.116711	1.2889	0.32967	0.125762	Th17
Syngr2	0.00261438	0.116711	1.35284	0.318681	0.12054	Th17
Slc25a4	0.00284598	0.125314	1.18709	0.362637	0.164056	Th17
Mthfs	0.00297692	0.129312	1.37651	0.318681	0.121845	Th17
Tusc3	0.00298594	0.129413	1.30097	0.32967	0.128808	Th17
Psen2	0.00299952	0.129617	1.33305	0.318681	0.121845	Th17
Tbcb	0.00328569	0.137176	1.26406	0.32967	0.135335	Th17
Trpc4ap	0.00333615	0.138683	1.16831	0.362637	0.167972	Th17
Cyth4	0.00347706	0.143625	1.14469	0.362637	0.16275	Th17
Pink1	0.00355659	0.145654	1.29041	0.32967	0.136205	Th17
Plp2	0.00366126	0.149624	1.3516	0.318681	0.1349	Th17
Pfdn1	0.00376594	0.153577	1.10015	0.373626	0.183638	Th17
Kdelr1	0.00395813	0.159809	1.04829	0.384615	0.182768	Th17
Chmp1a	0.00400214	0.160777	1.12488	0.373626	0.182332	Th17
Resf1	0.00400903	0.160777	1.2101	0.340659	0.149695	Th17
Runx3	0.00417346	0.165284	1.01308	0.395604	0.196693	Th17
Tmem30a	0.00418368	0.165284	1.05576	0.373626	0.176675	Th17
Fkbp2	0.0043218	0.169577	1.33632	0.307692	0.12054	Th17
Prelid3b	0.0046667	0.180054	1.2919	0.307692	0.119669	Th17
2002-03-01	0.00493914	0.188683	1.03372	0.373626	0.184508	Th17
Smco4	0.00498213	0.189576	0.947946	0.362637	0.160574	Th17
Cers2	0.00500615	0.190116	1.34725	0.307692	0.127067	Th17
Akirin1	0.00505209	0.190828	1.26929	0.318681	0.13577	Th17
Pfkp	0.00530147	0.198263	1.21574	0.32967	0.150131	Th17
Mthfsl	0.00568494	0.209714	1.18851	0.318681	0.131419	Th17
Crtc3	0.00583802	0.212922	1.1264	0.340659	0.154482	Th17
Otud5	0.00587825	0.213986	1.02724	0.351648	0.161445	Th17
Rab14	0.00614955	0.22054	1.02936	0.362637	0.169278	Th17
Krcc1	0.00629901	0.223929	0.953289	0.384615	0.184943	Th17
Zfand6	0.00649423	0.229915	1.00384	0.373626	0.184508	Th17
Ctsa	0.00706191	0.245075	0.879441	0.395604	0.197998	Th17
Mta2	0.00710306	0.245621	0.970654	0.373626	0.181027	Th17
Cmtm6	0.00720435	0.247794	1.28365	0.307692	0.134465	Th17
Tmem128	0.00751086	0.256058	0.983788	0.373626	0.190165	Th17
S1pr4	0.0076773	0.25821	1.0787	0.32967	0.144473	Th17
Mta1	0.00774123	0.259788	1.22686	0.307692	0.131419	Th17
Derl1	0.00787776	0.263455	1.07932	0.351648	0.174935	Th17
Anapc13	0.00852117	0.280126	0.996402	0.351648	0.167537	Th17
Mtch1	0.00951111	0.302364	1.06614	0.32967	0.151436	Th17
Timp2	0.0102512	0.320641	0.944958	0.340659	0.162315	Th17
Mrps5	0.0107281	0.332331	1.10267	0.318681	0.146214	Th17
Snx1	0.0108359	0.335133	1.13555	0.307692	0.134465	Th17
Denr	0.0110667	0.340006	0.988902	0.340659	0.169278	Th17
Efhd2	0.0110814	0.340006	1.01619	0.318681	0.142298	Th17
Jak3	0.0111257	0.340823	1.00732	0.318681	0.142298	Th17
Oga	0.0116384	0.352067	0.979385	0.340659	0.16275	Th17
Mark2	0.011814	0.355707	0.929195	0.340659	0.157963	Th17
Pstpip1	0.0126056	0.375696	0.881498	0.362637	0.184943	Th17
Spn	0.0129454	0.381372	1.0476	0.318681	0.152306	Th17
Dguok	0.0129454	0.381372	0.867655	0.373626	0.190601	Th17
Ufc1	0.0132414	0.387393	0.890997	0.362637	0.191906	Th17
Ubxn4	0.0133047	0.388491	0.971554	0.340659	0.168407	Th17
Dap	0.0134527	0.391712	0.957746	0.351648	0.188425	Th17
Gatad2b	0.013514	0.392821	0.979144	0.340659	0.173194	Th17
Slc25a39	0.0137025	0.397105	1.0077	0.318681	0.14926	Th17
Srpr	0.0148065	0.422761	0.85923	0.362637	0.183638	Th17
Dusp5	0.0153807	0.434664	1.06221	0.340659	0.184508	Th17
Prex1	0.0158697	0.446523	0.938483	0.32967	0.158834	Th17
Ndufa12	0.0160698	0.449534	0.831674	0.362637	0.185379	Th17
Wbp2	0.0166516	0.46114	0.833107	0.373626	0.195822	Th17
Aff4	0.0178635	0.484975	0.977641	0.318681	0.155788	Th17
Txndc9	0.0193277	0.511088	0.911505	0.318681	0.156223	Th17
Mcts1	0.0203151	0.52852	0.891492	0.32967	0.165796	Th17
Mdp1	0.0204116	0.530317	0.923537	0.340659	0.184073	Th17
Sdhd	0.020712	0.534968	0.913536	0.32967	0.169278	Th17
Acaa1a	0.021285	0.544953	0.901771	0.340659	0.184508	Th17
Mrps15	0.0219882	0.555597	0.897636	0.32967	0.173629	Th17
BC004004	0.0221818	0.5583	0.933075	0.318681	0.160139	Th17
Ergic3	0.0223724	0.562364	0.830154	0.318681	0.154482	Th17
Rrbp1	0.0228317	0.565817	0.844919	0.340659	0.177111	Th17
Nup210	0.0229945	0.566794	0.852199	0.32967	0.168407	Th17
Atp6v0b	0.0235362	0.572501	0.842987	0.340659	0.182332	Th17
Ddx46	0.0235409	0.572501	0.814537	0.351648	0.189295	Th17
Dnajb11	0.0244555	0.588161	0.89389	0.318681	0.16188	Th17
Snx2	0.024485	0.588161	0.823925	0.351648	0.192341	Th17
Hdac1	0.0248718	0.590628	0.818681	0.340659	0.180592	Th17
Becn1	0.0249617	0.591643	0.924243	0.318681	0.167102	Th17
Lonp2	0.025037	0.591643	0.98872	0.307692	0.160574	Th17
Mrpl14	0.0252183	0.59375	0.772886	0.32967	0.165796	Th17
Mrpl12	0.0265564	0.614036	0.93319	0.318681	0.167102	Th17
Aebp2	0.026657	0.614159	0.796029	0.351648	0.190165	Th17
Hnrnpr	0.0272779	0.624742	0.801418	0.32967	0.171889	Th17
Pde3b	0.0273375	0.625121	0.863463	0.340659	0.192341	Th17
Atxn7l3b	0.0296783	0.653291	0.788879	0.351648	0.193647	Th17
Rbm7	0.0307348	0.667922	0.807283	0.32967	0.173194	Th17
Smu1	0.0310961	0.672357	0.773212	0.340659	0.182768	Th17
Psmc2	0.031187	0.67321	0.876196	0.307692	0.158834	Th17
Git2	0.0313024	0.673804	0.766663	0.340659	0.180157	Th17
Capn1	0.0313877	0.674888	0.859666	0.307692	0.154917	Th17
Anapc5	0.031461	0.675712	0.747052	0.351648	0.192341	Th17
Psmd2	0.0322268	0.685925	0.871714	0.318681	0.171018	Th17
Batf	0.0337806	0.707452	0.696377	0.318681	0.163621	Th17
Mrpl4	0.0341002	0.713373	0.822521	0.32967	0.186684	Th17
Rab37	0.0343103	0.714675	0.911312	0.307692	0.166667	Th17
Hspa9	0.0348872	0.723572	0.778636	0.340659	0.186249	Th17
Mta3	0.0354046	0.727281	0.8291	0.307692	0.160574	Th17
Eif4g1	0.0361896	0.73714	0.800175	0.340659	0.197128	Th17
Paics	0.0371512	0.750685	0.801922	0.32967	0.181027	Th17
Mrps36	0.0371653	0.750685	0.835819	0.318681	0.178851	Th17
Wdr26	0.0373773	0.751823	0.800707	0.318681	0.171889	Th17
Csde1	0.0377328	0.755829	0.806566	0.340659	0.197998	Th17
Cfdp1	0.0381705	0.760655	0.801031	0.307692	0.158834	Th17
Commd6	0.0406821	0.796743	0.801027	0.318681	0.175805	Th17
Prkacb	0.0434209	0.832664	0.802006	0.318681	0.172759	Th17
Wapl	0.0441661	0.83972	0.731056	0.32967	0.184508	Th17
Mpnd	0.0475329	0.879689	0.792503	0.318681	0.180157	Th17
Ggnbp2	0.0476024	0.879689	0.716396	0.340659	0.199739	Th17
Svbp	0.0478899	0.883313	0.730019	0.307692	0.161445	Th17
Rad23a	0.0485134	0.890564	0.724383	0.340659	0.199739	Th17
Mrps23	0.0496727	0.900726	0.658623	0.318681	0.168842	Th17
Izumo1r	8.34817e-66	1.6137e-61	3.90389	0.776423	0.174055	cTregs
Tbc1d4	1.66517e-13	2.01173e-10	3.60596	0.325203	0.0433971	cTregs
Ephx1	3.17211e-13	3.60687e-10	2.25648	0.390244	0.111059	cTregs
Nfatc1	1.81162e-08	7.29553e-06	1.58293	0.382114	0.180121	cTregs
Dennd2d	1.93765e-08	7.64383e-06	1.37427	0.406504	0.197853	cTregs
Ptms	1.00361e-07	3.52724e-05	1.31167	0.394309	0.176855	cTregs
Slamf6	1.13496e-07	3.84892e-05	1.55565	0.353659	0.153056	cTregs
Tnfrsf4	4.41852e-07	0.000125924	1.45151	0.337398	0.128325	cTregs
B3gnt2	1.37229e-05	0.00250249	1.26819	0.329268	0.158656	cTregs
Bcl2a1b	1.53092e-05	0.00276567	1.11998	0.365854	0.197387	cTregs
Fam3c	0.000182946	0.0229632	1.06891	0.325203	0.181055	cTregs
Crlf2	0.000246154	0.0286636	1.0807	0.308943	0.165656	cTregs
Itga4	0.000544463	0.0571472	1.05005	0.317073	0.192254	cTregs
Sesn3	0.000602913	0.061663	0.969779	0.321138	0.189454	cTregs
Pkn2	0.000648812	0.0660081	0.90765	0.325203	0.191321	cTregs
Ppp4r2	0.00128086	0.118384	0.889908	0.317073	0.189454	cTregs
Isg15	0.00186344	0.158088	0.831889	0.313008	0.187587	cTregs
Malt1	0.00270743	0.209374	0.906095	0.304878	0.191321	cTregs
Tm9sf3	0.0027122	0.209374	0.779002	0.317073	0.195054	cTregs
Papola	0.00278429	0.212729	0.844789	0.300813	0.185254	cTregs
Psma1	0.00603201	0.392297	0.732485	0.300813	0.194587	cTregs
Fubp1	0.00623048	0.397476	0.768914	0.300813	0.195987	cTregs
Foxn3	0.010399	0.579288	0.697315	0.300813	0.193654	cTregs
Maf	7.55992e-111	2.43555e-107	4.66999	0.870861	0.163872	eTregs
Ctla4	7.73233e-105	1.35878e-101	4.74399	0.847682	0.150455	eTregs
Tnfrsf4	5.63309e-64	2.31676e-61	4.76572	0.652318	0.0771442	eTregs
Capg	5.16707e-63	2.03836e-60	3.46654	0.715232	0.191184	eTregs
Ptms	9.07826e-61	3.13362e-58	3.92113	0.665563	0.131768	eTregs
S100a6	6.08265e-56	1.83715e-53	3.57623	0.721854	0.168663	eTregs
Lag3	3.35443e-52	9.26301e-50	4.92565	0.57947	0.0555822	eTregs
Tigit	1.33045e-44	2.99043e-42	4.67469	0.536424	0.0474365	eTregs
Gm45716	1.69861e-42	3.68924e-40	4.2253	0.539735	0.0872065	eTregs
Glrx	2.15703e-36	4.16953e-34	3.53009	0.519868	0.111164	eTregs
S100a4	5.70679e-36	1.0922e-33	2.95234	0.582781	0.127456	eTregs
Gadd45b	3.02679e-34	5.57217e-32	3.20263	0.536424	0.138476	eTregs
Hopx	1.13205e-33	2.00757e-31	2.81154	0.566225	0.189746	eTregs
Nfil3	7.73933e-25	1.061e-22	3.63827	0.417219	0.0613321	eTregs
H1f0	1.17254e-24	1.59613e-22	3.17239	0.443709	0.103019	eTregs
Cldnd1	2.27617e-23	2.99308e-21	3.4059	0.413907	0.0800192	eTregs
Smco4	1.24783e-21	1.54619e-19	2.77711	0.433775	0.129851	eTregs
Bhlhe40	1.26189e-21	1.55365e-19	2.63459	0.453642	0.124102	eTregs
Batf	2.16633e-19	2.40457e-17	2.64033	0.42053	0.133206	eTregs
Arl5a	3.34434e-17	3.24855e-15	3.10201	0.364238	0.0872065	eTregs
Rab11a	5.50352e-17	5.21485e-15	2.19569	0.423841	0.166747	eTregs
Mmd	5.70089e-17	5.37552e-15	3.40821	0.347682	0.064207	eTregs
Il10	1.07382e-16	9.93157e-15	6.17945	0.301325	0.00718735	eTregs
Samsn1	1.85626e-14	1.58069e-12	2.40735	0.370861	0.122664	eTregs
Bcl2a1b	1.69542e-13	1.35986e-11	1.90496	0.417219	0.185434	eTregs
1110008P14Rik	2.17379e-13	1.73634e-11	1.92019	0.397351	0.175371	eTregs
Ckb	3.07021e-13	2.38342e-11	1.88319	0.407285	0.151414	eTregs
Timp2	6.31908e-13	4.80897e-11	2.10543	0.370861	0.139914	eTregs
Malt1	6.7459e-13	5.09368e-11	1.89134	0.397351	0.174892	eTregs
Ccr2	9.1325e-13	6.84229e-11	3.09683	0.304636	0.0589363	eTregs
Aopep	1.05591e-10	6.80361e-09	2.05083	0.34106	0.134164	eTregs
Ubl3	1.34786e-09	8.01663e-08	1.94665	0.327815	0.138476	eTregs
Cstb	3.19274e-09	1.84226e-07	1.59345	0.364238	0.188788	eTregs
Gm2a	4.65719e-09	2.65984e-07	1.66336	0.350993	0.175371	eTregs
Ddit4	8.28568e-09	4.58918e-07	1.97342	0.31457	0.131289	eTregs
Tmem256	3.17652e-08	1.63303e-06	1.49647	0.354305	0.194058	eTregs
Rilpl2	6.7461e-08	3.36088e-06	1.83329	0.301325	0.131768	eTregs
Rps27l	1.62958e-07	7.81634e-06	1.50947	0.34106	0.188788	eTregs
Snx2	7.05089e-06	0.000274786	1.36782	0.31457	0.1816	eTregs
Tesc	8.01506e-05	0.00259082	1.16028	0.301325	0.175851	eTregs
St13	0.000274968	0.00813955	1.07505	0.301325	0.195975	eTregs
Trdv4	2.21316e-56	4.27804e-52	10.4594	0.948454	0.0065445	gdTCs.Th17
Tmem176b	5.33886e-55	5.16001e-51	5.9136	0.989691	0.0938045	gdTCs.Th17
Tcrg-V6	1.50424e-50	9.69231e-47	10.6303	0.896907	0.0030541	gdTCs.Th17
Tmem176a	1.06079e-46	5.12629e-43	5.54343	0.917526	0.0767888	gdTCs.Th17
Cxcr6	7.24093e-46	2.33279e-42	4.97779	0.907216	0.128709	gdTCs.Th17
Cd163l1	4.98083e-45	1.37542e-41	9.74729	0.845361	0.004363	gdTCs.Th17
S100a4	8.12358e-44	1.96286e-40	4.79335	0.927835	0.153578	gdTCs.Th17
Ckb	6.188e-41	1.32905e-37	4.39453	0.896907	0.153578	gdTCs.Th17
Serpinb1a	4.22025e-25	3.1376e-22	4.98625	0.659794	0.0484293	gdTCs.Th17
Actn2	2.53769e-23	1.53292e-20	4.36832	0.649485	0.0615183	gdTCs.Th17
Tcrg-C1	3.80621e-23	2.22952e-20	6.08929	0.608247	0.0191972	gdTCs.Th17
Bhlhe40	1.43225e-20	6.29213e-18	3.38966	0.690722	0.143543	gdTCs.Th17
Trdc	1.55096e-18	5.45092e-16	5.45806	0.546392	0.0196335	gdTCs.Th17
Blk	7.78451e-18	2.4668e-15	5.41233	0.536082	0.0226876	gdTCs.Th17
Bcl2a1b	2.53699e-17	7.66251e-15	2.7377	0.690722	0.19459	gdTCs.Th17
Anxa2	2.74808e-16	7.48173e-14	3.1722	0.597938	0.103839	gdTCs.Th17
Id2	4.30822e-15	1.00335e-12	2.61875	0.639175	0.181501	gdTCs.Th17
Rora	4.8471e-15	1.11541e-12	3.36623	0.556701	0.0920593	gdTCs.Th17
Rorc	5.85997e-14	1.23123e-11	4.08682	0.494845	0.0484293	gdTCs.Th17
F2r	2.4109e-13	4.5689e-11	4.28905	0.474227	0.0405759	gdTCs.Th17
Ltb4r1	4.79528e-13	8.66287e-11	3.8793	0.484536	0.0536649	gdTCs.Th17
Jaml	7.06585e-13	1.24166e-10	3.94001	0.474227	0.0510471	gdTCs.Th17
Fgl2	6.12742e-11	9.04145e-09	3.58932	0.443299	0.0458115	gdTCs.Th17
Smox	2.69328e-10	3.80008e-08	3.81894	0.42268	0.0484293	gdTCs.Th17
Aqp3	6.34635e-10	8.70035e-08	3.51476	0.42268	0.0593368	gdTCs.Th17
Lysmd2	1.56557e-09	2.08707e-07	3.25569	0.42268	0.0619546	gdTCs.Th17
Gcnt2	1.68494e-09	2.21564e-07	5.56105	0.371134	0.0095986	gdTCs.Th17
Bcl2a1d	4.8917e-09	6.22083e-07	3.01998	0.43299	0.0994764	gdTCs.Th17
Avpi1	5.10841e-09	6.45396e-07	3.45104	0.402062	0.0562827	gdTCs.Th17
Il18r1	6.73244e-09	8.39601e-07	2.93911	0.42268	0.0794066	gdTCs.Th17
Serpinb6a	8.90966e-09	1.104e-06	2.6087	0.443299	0.100349	gdTCs.Th17
Samsn1	1.01599e-08	1.2509e-06	2.17275	0.494845	0.139616	gdTCs.Th17
Cd44	1.05634e-08	1.28422e-06	2.49026	0.453608	0.11082	gdTCs.Th17
Prrt1	1.8589e-08	2.19101e-06	3.24066	0.391753	0.0541012	gdTCs.Th17
Cd7	1.93985e-08	2.25888e-06	2.13295	0.494845	0.15445	gdTCs.Th17
Gadd45b	2.16594e-08	2.50704e-06	2.14495	0.505155	0.175393	gdTCs.Th17
Lmo4	2.65815e-08	3.04036e-06	2.67506	0.42268	0.0855148	gdTCs.Th17
Tcrg-C4	5.09632e-08	5.69432e-06	4.97105	0.340206	0.0143979	gdTCs.Th17
Dap	1.0311e-07	1.11972e-05	1.90031	0.494845	0.181937	gdTCs.Th17
Cish	1.32741e-07	1.40983e-05	3.14701	0.371134	0.0536649	gdTCs.Th17
Pdia6	1.3914e-07	1.46972e-05	2.0347	0.474227	0.181501	gdTCs.Th17
Prelid2	1.69637e-07	1.77247e-05	4.0799	0.340206	0.0292321	gdTCs.Th17
Il23r	3.33999e-07	3.30709e-05	4.86503	0.319588	0.0148342	gdTCs.Th17
Gm36723	3.79763e-07	3.72631e-05	4.74507	0.319588	0.0152705	gdTCs.Th17
Cd226	4.16848e-07	4.04908e-05	2.19866	0.42268	0.113874	gdTCs.Th17
Pi4k2a	4.6832e-07	4.50379e-05	2.66175	0.381443	0.0859511	gdTCs.Th17
St3gal6	4.76663e-07	4.53886e-05	2.79217	0.371134	0.0702443	gdTCs.Th17
Serpina3g	5.96735e-07	5.62678e-05	3.47039	0.340206	0.0401396	gdTCs.Th17
Il2ra	8.0423e-07	7.43817e-05	2.32455	0.391753	0.0850785	gdTCs.Th17
Rln3	8.59871e-07	7.8774e-05	4.69875	0.309278	0.0135253	gdTCs.Th17
Nfil3	8.87701e-07	8.09399e-05	2.40591	0.391753	0.0942408	gdTCs.Th17
Ap3s1	1.10028e-06	9.93853e-05	1.68231	0.484536	0.191972	gdTCs.Th17
Pon2	1.20392e-06	0.000107244	2.33569	0.391753	0.102531	gdTCs.Th17
Rnf166	1.21079e-06	0.00010736	1.69593	0.494845	0.198953	gdTCs.Th17
Ly6g5b	1.58615e-06	0.000138734	4.18464	0.309278	0.0226876	gdTCs.Th17
Fkbp2	1.67536e-06	0.000143932	2.17482	0.402062	0.116056	gdTCs.Th17
Pxdc1	1.86014e-06	0.000157015	3.58424	0.319588	0.0322862	gdTCs.Th17
D16Ertd472e	1.88246e-06	0.000158208	1.75368	0.463918	0.180192	gdTCs.Th17
Ero1l	2.27493e-06	0.000186332	2.73224	0.350515	0.0715532	gdTCs.Th17
Fam129a	2.29436e-06	0.000187131	2.69391	0.350515	0.0658813	gdTCs.Th17
Atp2b1	2.65409e-06	0.000212878	1.85449	0.443299	0.163613	gdTCs.Th17
Manf	3.58918e-06	0.000283179	1.73259	0.463918	0.196335	gdTCs.Th17
Trgv2	3.6483e-06	0.000286551	3.61715	0.309278	0.0309773	gdTCs.Th17
Dgat1	3.89423e-06	0.000302311	2.57928	0.350515	0.0702443	gdTCs.Th17
Ccr2	5.39342e-06	0.00040566	2.56131	0.350515	0.0789703	gdTCs.Th17
Galnt1	6.35914e-06	0.000472778	1.81686	0.42268	0.152269	gdTCs.Th17
Nptn	8.75426e-06	0.00062907	1.89013	0.402062	0.140052	gdTCs.Th17
Runx3	1.0824e-05	0.000760832	1.59536	0.453608	0.193717	gdTCs.Th17
Fosb	1.17845e-05	0.000825344	2.03101	0.381443	0.123473	gdTCs.Th17
Podnl1	1.52614e-05	0.00103465	2.93668	0.309278	0.0514834	gdTCs.Th17
Wbp1	1.82199e-05	0.00121445	1.97559	0.381443	0.123909	gdTCs.Th17
BC004004	1.90503e-05	0.00126111	1.80124	0.402062	0.156195	gdTCs.Th17
Sdf2l1	2.04051e-05	0.0013416	2.69804	0.319588	0.0732984	gdTCs.Th17
Hilpda	2.59659e-05	0.0016899	2.54157	0.329897	0.0824607	gdTCs.Th17
Uhrf2	2.62609e-05	0.00169773	2.05139	0.371134	0.134817	gdTCs.Th17
Csrnp1	2.69586e-05	0.00173703	1.83642	0.391753	0.138743	gdTCs.Th17
Dnajc1	4.06911e-05	0.00252184	1.82419	0.381443	0.141798	gdTCs.Th17
Ctsa	5.0722e-05	0.00308319	1.45461	0.443299	0.195462	gdTCs.Th17
Clcn3	5.09506e-05	0.00308738	2.13614	0.340206	0.0990401	gdTCs.Th17
Mrpl4	5.59116e-05	0.00335643	1.52551	0.42268	0.182373	gdTCs.Th17
Dusp5	5.67938e-05	0.00339884	1.66808	0.412371	0.181065	gdTCs.Th17
Lgals3bp	6.168e-05	0.00365728	1.87186	0.360825	0.127836	gdTCs.Th17
Plp2	7.48779e-05	0.00441277	1.75713	0.371134	0.132199	gdTCs.Th17
Ccdc107	9.29449e-05	0.00531546	1.7401	0.371134	0.140489	gdTCs.Th17
Tbcb	9.81042e-05	0.00554246	1.79608	0.360825	0.133508	gdTCs.Th17
Pfkp	9.89899e-05	0.00556243	1.5664	0.391753	0.147033	gdTCs.Th17
Herpud1	0.000125042	0.0069257	1.81626	0.360825	0.129145	gdTCs.Th17
Slc38a1	0.000313004	0.0161343	1.46172	0.381443	0.165358	gdTCs.Th17
Rtn4	0.0003233	0.0165766	1.39761	0.402062	0.188045	gdTCs.Th17
Bri3bp	0.000385389	0.0191834	1.61908	0.350515	0.137871	gdTCs.Th17
Apobec3	0.000417128	0.0205691	1.3424	0.402062	0.198953	gdTCs.Th17
Rnh1	0.000500547	0.0239495	1.5071	0.360825	0.153578	gdTCs.Th17
Fosl2	0.000556788	0.026444	1.97385	0.309278	0.106021	gdTCs.Th17
Ikzf2	0.00060801	0.0285263	1.64359	0.319588	0.106021	gdTCs.Th17
Tmed5	0.000794138	0.0358758	1.32723	0.381443	0.17801	gdTCs.Th17
Rbl2	0.00102737	0.0452372	1.66083	0.309278	0.107766	gdTCs.Th17
Rab8b	0.00130857	0.0559616	1.62505	0.309278	0.113002	gdTCs.Th17
Vars	0.00134464	0.057377	1.47727	0.329897	0.134817	gdTCs.Th17
Copz1	0.00150059	0.0630572	1.21337	0.391753	0.199389	gdTCs.Th17
Pdia4	0.00177637	0.0736849	1.5002	0.329897	0.157504	gdTCs.Th17
2002-03-01	0.00189368	0.077836	1.32371	0.360825	0.184555	gdTCs.Th17
Surf4	0.00195621	0.0799442	1.28429	0.360825	0.177138	gdTCs.Th17
Mppe1	0.00196765	0.0802418	1.5506	0.309278	0.125218	gdTCs.Th17
Ssna1	0.00212199	0.0854541	1.29213	0.350515	0.163176	gdTCs.Th17
Gtf2b	0.0026455	0.102326	1.31231	0.350515	0.17801	gdTCs.Th17
Prkacb	0.00321058	0.12074	1.17924	0.360825	0.170593	gdTCs.Th17
Tor1aip1	0.00321839	0.120799	1.48959	0.309278	0.13438	gdTCs.Th17
Hipk1	0.00452023	0.160914	1.29634	0.319588	0.144852	gdTCs.Th17
Cmtm6	0.00455978	0.161726	1.33221	0.309278	0.133944	gdTCs.Th17
Znrd1	0.00478236	0.169	1.21076	0.340206	0.170593	gdTCs.Th17
Fam89b	0.00511979	0.178961	1.28325	0.319588	0.153578	gdTCs.Th17
Map4	0.00586129	0.201241	1.27804	0.329897	0.174084	gdTCs.Th17
Mif4gd	0.00639491	0.216108	1.22713	0.319588	0.146597	gdTCs.Th17
Efhd2	0.00649167	0.217854	1.24886	0.309278	0.142234	gdTCs.Th17
Sms	0.00656585	0.218824	1.10393	0.350515	0.191099	gdTCs.Th17
Card19	0.00690136	0.227263	1.23481	0.309278	0.140489	gdTCs.Th17
Cst7	0.00704141	0.231087	1.0623	0.350515	0.181937	gdTCs.Th17
Jak3	0.00736714	0.238245	1.21617	0.309278	0.142234	gdTCs.Th17
Ubxn4	0.00814586	0.259406	1.05612	0.340206	0.167976	gdTCs.Th17
Nr4a1	0.0103321	0.316012	1.39193	0.309278	0.166667	gdTCs.Th17
Aph1a	0.0117145	0.352163	1.12472	0.319588	0.169721	gdTCs.Th17
Arhgap31	0.0119848	0.358617	1.12844	0.309278	0.150524	gdTCs.Th17
Pld3	0.0138998	0.402823	1.14673	0.309278	0.16623	gdTCs.Th17
Rrbp1	0.0139844	0.404668	1.00838	0.329897	0.177138	gdTCs.Th17
Atp2a3	0.0151673	0.433063	1.05789	0.319588	0.16623	gdTCs.Th17
Anxa11	0.0179891	0.494836	0.988791	0.319588	0.172775	gdTCs.Th17
Cyth4	0.0197426	0.524931	1.0229	0.309278	0.164485	gdTCs.Th17
Atp6v0b	0.0209331	0.548289	0.919817	0.329897	0.182373	gdTCs.Th17
Smco4	0.0210585	0.550301	0.934156	0.309278	0.162304	gdTCs.Th17
Stub1	0.0224723	0.576114	0.928146	0.340206	0.198517	gdTCs.Th17
Timm17a	0.0241939	0.611331	0.943949	0.329897	0.191099	gdTCs.Th17
Pgam1	0.0256087	0.637907	0.927691	0.319588	0.178883	gdTCs.Th17
Fli1	0.0279718	0.685818	0.897237	0.319588	0.176702	gdTCs.Th17
Ccdc59	0.0300046	0.722277	0.926359	0.309278	0.171902	gdTCs.Th17
Glmp	0.0379398	0.851773	0.819225	0.329897	0.19808	gdTCs.Th17
Derl1	0.0417825	0.919881	0.836144	0.309278	0.176265	gdTCs.Th17
Kdelr1	0.0484854	1	0.806256	0.309278	0.185428	gdTCs.Th17

## Sheet: ILCs
names	pvals	pvals_adj	logfoldchanges	pts	pts_rest	celltype
Klrg1	2.09041e-17	3.10829e-14	6.54775	0.671233	0.0211864	ILC2s
Areg	1.37593e-16	1.84123e-13	9.13096	0.643836	0.00423729	ILC2s
Skap1	1.33851e-15	1.29367e-12	3.28377	0.767123	0.177966	ILC2s
Hes1	1.74813e-15	1.53597e-12	5.8219	0.643836	0.0254237	ILC2s
Gata3	2.86699e-15	2.30912e-12	3.7069	0.712329	0.127119	ILC2s
Ikzf3	3.46463e-12	1.67428e-09	4.83458	0.575342	0.0466102	ILC2s
Il4	1.91989e-10	7.00217e-08	30.5597	0.493151	0	ILC2s
Hs3st1	2.8431e-09	8.20256e-07	7.5071	0.465753	0.00847458	ILC2s
Csf2	1.16294e-08	3.16614e-06	5.39603	0.465753	0.0254237	ILC2s
Itk	1.29227e-08	3.46938e-06	3.00002	0.547945	0.118644	ILC2s
Ltb4r1	2.02458e-08	5.21802e-06	7.33762	0.438356	0.00423729	ILC2s
Hilpda	2.21371e-07	4.75456e-05	2.98056	0.520548	0.144068	ILC2s
Nfkbiz	2.6616e-07	5.65372e-05	2.88973	0.506849	0.118644	ILC2s
Icos	1.44148e-06	0.000278638	2.71395	0.479452	0.101695	ILC2s
Tnfrsf18	2.41706e-06	0.000449249	2.32743	0.520548	0.190678	ILC2s
Cish	5.38074e-06	0.000963052	2.67853	0.452055	0.105932	ILC2s
Inpp4b	1.93677e-05	0.00309402	5.37237	0.342466	0.0127119	ILC2s
Trdv4	2.18518e-05	0.00337916	29.5472	0.328767	0	ILC2s
Nr3c1	2.53008e-05	0.00385089	3.24736	0.383562	0.0762712	ILC2s
Elovl5	3.69273e-05	0.00540761	2.60194	0.410959	0.0974576	ILC2s
Nrip1	3.77784e-05	0.00549065	2.34405	0.452055	0.139831	ILC2s
Cyp51	3.86481e-05	0.00557513	3.87435	0.356164	0.0466102	ILC2s
Klk8	4.34293e-05	0.00621843	3.74599	0.356164	0.0466102	ILC2s
Gimap3	5.33446e-05	0.00752665	1.90736	0.493151	0.173729	ILC2s
Rgs2	5.38584e-05	0.00754408	2.5578	0.410959	0.101695	ILC2s
Ptpn13	6.27444e-05	0.00865645	6.33253	0.315068	0.00423729	ILC2s
Nmur1	8.02057e-05	0.0106922	5.43316	0.315068	0.00847458	ILC2s
Cd200r1	9.84751e-05	0.0126902	4.87583	0.315068	0.0127119	ILC2s
Tut4	9.97e-05	0.0127629	1.91408	0.465753	0.169492	ILC2s
Ccr8	0.000110369	0.0140357	4.1011	0.328767	0.0381356	ILC2s
Rnf130	0.000261489	0.0297329	1.77515	0.465753	0.199153	ILC2s
Prr7	0.000360343	0.0400307	2.20147	0.39726	0.114407	ILC2s
AW011738	0.000411934	0.0449869	3.94366	0.30137	0.029661	ILC2s
Cysltr1	0.000918998	0.0879417	2.38022	0.342466	0.0974576	ILC2s
Aak1	0.00119208	0.111318	2.27287	0.342466	0.0932203	ILC2s
Cnot6l	0.00148391	0.129792	2.56442	0.30137	0.0508475	ILC2s
Isg15	0.00156248	0.13364	2.6951	0.315068	0.0762712	ILC2s
Tiparp	0.00178048	0.150674	1.9898	0.356164	0.105932	ILC2s
Spcs3	0.00316267	0.249529	1.76526	0.369863	0.148305	ILC2s
Lgals9	0.00372564	0.28578	1.68371	0.369863	0.148305	ILC2s
Fosl2	0.00502669	0.370862	2.18215	0.30137	0.0805085	ILC2s
Ahr	0.00505012	0.371174	1.98343	0.328767	0.122881	ILC2s
Ccnd2	0.00551442	0.399227	2.1292	0.30137	0.0889831	ILC2s
Klf2	0.00656028	0.457615	1.95169	0.328767	0.131356	ILC2s
Tkt	0.006605	0.457615	1.40184	0.39726	0.190678	ILC2s
Lgals1	0.00711535	0.487729	1.94214	0.328767	0.131356	ILC2s
Stk4	0.00855886	0.55332	1.75285	0.328767	0.135593	ILC2s
Tespa1	0.00930312	0.587678	1.77596	0.315068	0.118644	ILC2s
Pde7a	0.00967542	0.606579	1.95811	0.30137	0.110169	ILC2s
Slc3a2	0.0117934	0.690808	1.5297	0.342466	0.152542	ILC2s
Plscr1	0.0135567	0.757372	1.62368	0.328767	0.161017	ILC2s
Ppp1r14b	0.0163349	0.883799	1.46605	0.342466	0.165254	ILC2s
BC004004	0.0163683	0.883799	1.44565	0.328767	0.148305	ILC2s
Gm8797	0.0179756	0.954582	1.6797	0.30137	0.131356	ILC2s
Pim3	0.0256174	1	1.4873	0.30137	0.127119	ILC2s
Rasal3	0.0263191	1	1.37859	0.315068	0.139831	ILC2s
Cdk2ap1	0.0293503	1	1.17252	0.356164	0.182203	ILC2s
Sytl3	0.0294618	1	1.4394	0.30137	0.131356	ILC2s
Selenot	0.0322518	1	1.17415	0.356164	0.199153	ILC2s
Smpdl3a	0.0334171	1	1.27298	0.342466	0.190678	ILC2s
Tob2	0.0370635	1	1.33064	0.30137	0.135593	ILC2s
Ivns1abp	0.0485364	1	1.09842	0.342466	0.194915	ILC2s
Il22	4.67369e-12	4.30202e-09	4.51934	0.519231	0.0718954	ILC3s.Rorgt+
Spi1	1.86355e-12	7.20447e-09	7.147	0.909091	0.0243902	ILC3s.Rorgt+.MHCIIhi
Bcl2a1d	2.45311e-12	7.90311e-09	5.14073	0.954545	0.125436	ILC3s.Rorgt+.MHCIIhi
H2-DMb2	4.98418e-11	1.2043e-07	6.30542	0.863636	0.0383275	ILC3s.Rorgt+.MHCIIhi
Rogdi	8.53045e-11	1.83215e-07	5.50958	0.863636	0.0557491	ILC3s.Rorgt+.MHCIIhi
Ifi30	1.37054e-10	2.46787e-07	5.89054	0.863636	0.0905923	ILC3s.Rorgt+.MHCIIhi
Bcl2a1b	1.40438e-10	2.46787e-07	4.65815	0.909091	0.160279	ILC3s.Rorgt+.MHCIIhi
Napsa	1.24978e-09	2.00718e-06	5.19239	0.818182	0.101045	ILC3s.Rorgt+.MHCIIhi
Cfp	2.64242e-09	3.64843e-06	7.10061	0.772727	0.0243902	ILC3s.Rorgt+.MHCIIhi
Slamf7	8.57281e-09	9.48008e-06	5.47587	0.772727	0.0243902	ILC3s.Rorgt+.MHCIIhi
Lst1	1.25256e-08	1.08464e-05	4.29684	0.818182	0.087108	ILC3s.Rorgt+.MHCIIhi
Tspan33	1.30824e-08	1.08464e-05	30.6149	0.727273	0	ILC3s.Rorgt+.MHCIIhi
Itgb1	1.34668e-08	1.08464e-05	4.05488	0.818182	0.0662021	ILC3s.Rorgt+.MHCIIhi
Plbd1	1.55599e-08	1.15682e-05	8.62467	0.727273	0.00348432	ILC3s.Rorgt+.MHCIIhi
Marcks	1.67216e-08	1.19714e-05	7.95441	0.727273	0.00348432	ILC3s.Rorgt+.MHCIIhi
Ctsh	4.87111e-08	3.13862e-05	4.43367	0.772727	0.0627178	ILC3s.Rorgt+.MHCIIhi
Cib1	5.04373e-08	3.14501e-05	4.35039	0.772727	0.121951	ILC3s.Rorgt+.MHCIIhi
Ttyh3	8.40791e-08	4.925e-05	4.84623	0.727273	0.0627178	ILC3s.Rorgt+.MHCIIhi
Mpeg1	9.83892e-08	5.59372e-05	31.1353	0.681818	0	ILC3s.Rorgt+.MHCIIhi
Pld4	1.16615e-07	6.44048e-05	8.34428	0.681818	0.00348432	ILC3s.Rorgt+.MHCIIhi
Ms4a6c	1.56919e-07	8.42566e-05	6.82704	0.681818	0.010453	ILC3s.Rorgt+.MHCIIhi
Marcksl1	1.62273e-07	8.47766e-05	4.04751	0.772727	0.132404	ILC3s.Rorgt+.MHCIIhi
Tbc1d4	1.77033e-07	9.0054e-05	6.5165	0.681818	0.0174216	ILC3s.Rorgt+.MHCIIhi
Nccrp1	1.91804e-07	9.50661e-05	6.51521	0.681818	0.0313589	ILC3s.Rorgt+.MHCIIhi
Skap2	2.13363e-07	0.000103108	4.11899	0.727273	0.0452962	ILC3s.Rorgt+.MHCIIhi
Gsn	3.52047e-07	0.000165977	4.10062	0.727273	0.0662021	ILC3s.Rorgt+.MHCIIhi
Irf8	3.98464e-07	0.000183388	5.0321	0.681818	0.0278746	ILC3s.Rorgt+.MHCIIhi
Cd40	5.22956e-07	0.000235087	4.66925	0.681818	0.0278746	ILC3s.Rorgt+.MHCIIhi
Arpc5l	1.1139e-06	0.000448577	2.85053	0.818182	0.135889	ILC3s.Rorgt+.MHCIIhi
Slc46a3	1.17111e-06	0.000461989	6.06525	0.636364	0.0139373	ILC3s.Rorgt+.MHCIIhi
Idh2	2.21282e-06	0.000777704	3.84711	0.681818	0.0905923	ILC3s.Rorgt+.MHCIIhi
Il4i1	2.30929e-06	0.000797118	5.21471	0.636364	0.0313589	ILC3s.Rorgt+.MHCIIhi
Colgalt1	2.36622e-06	0.00080244	3.73331	0.681818	0.0662021	ILC3s.Rorgt+.MHCIIhi
Zfp467	2.94295e-06	0.000964191	4.62125	0.636364	0.0278746	ILC3s.Rorgt+.MHCIIhi
Ptpn6	3.27971e-06	0.00105661	3.2455	0.727273	0.114983	ILC3s.Rorgt+.MHCIIhi
Clec4a4	3.85499e-06	0.00115622	30.5775	0.590909	0	ILC3s.Rorgt+.MHCIIhi
Dpp4	3.85499e-06	0.00115622	29.9891	0.590909	0	ILC3s.Rorgt+.MHCIIhi
Fabp5	3.87806e-06	0.00115622	4.77023	0.636364	0.0452962	ILC3s.Rorgt+.MHCIIhi
Snx20	3.92458e-06	0.00115622	3.12484	0.727273	0.121951	ILC3s.Rorgt+.MHCIIhi
Cyb5r3	4.04325e-06	0.00115622	3.50525	0.681818	0.118467	ILC3s.Rorgt+.MHCIIhi
Plxnc1	4.06739e-06	0.00115622	4.41318	0.636364	0.0452962	ILC3s.Rorgt+.MHCIIhi
Rassf4	4.26557e-06	0.00117791	8.31753	0.590909	0.00348432	ILC3s.Rorgt+.MHCIIhi
Cbfa2t3	5.43525e-06	0.00138241	6.56435	0.590909	0.00696864	ILC3s.Rorgt+.MHCIIhi
Shtn1	5.79792e-06	0.00145551	4.102	0.636364	0.0452962	ILC3s.Rorgt+.MHCIIhi
Tpd52	9.11951e-06	0.0022035	3.49821	0.681818	0.108014	ILC3s.Rorgt+.MHCIIhi
Txnrd1	1.07061e-05	0.00247601	2.76687	0.727273	0.118467	ILC3s.Rorgt+.MHCIIhi
Rnase6	1.0891e-05	0.00247601	4.94762	0.590909	0.0278746	ILC3s.Rorgt+.MHCIIhi
Prkcd	1.09532e-05	0.00247601	3.77567	0.636364	0.0662021	ILC3s.Rorgt+.MHCIIhi
Fam49b	1.10159e-05	0.00247601	2.58372	0.772727	0.160279	ILC3s.Rorgt+.MHCIIhi
Fscn1	1.14639e-05	0.0025471	4.82739	0.590909	0.0243902	ILC3s.Rorgt+.MHCIIhi
H2-DMa	1.37432e-05	0.00301882	3.14836	0.681818	0.101045	ILC3s.Rorgt+.MHCIIhi
Smim3	1.53807e-05	0.00334055	4.06384	0.590909	0.0243902	ILC3s.Rorgt+.MHCIIhi
Tctex1d2	1.74938e-05	0.00369616	4.28019	0.590909	0.0278746	ILC3s.Rorgt+.MHCIIhi
Ly9	1.88076e-05	0.00390916	3.70528	0.636364	0.111498	ILC3s.Rorgt+.MHCIIhi
Basp1	1.97717e-05	0.00396529	2.96501	0.681818	0.118467	ILC3s.Rorgt+.MHCIIhi
Adam23	2.01034e-05	0.00396529	29.8749	0.545455	0	ILC3s.Rorgt+.MHCIIhi
Procr	2.01034e-05	0.00396529	29.5059	0.545455	0	ILC3s.Rorgt+.MHCIIhi
Nectin1	2.01034e-05	0.00396529	29.7589	0.545455	0	ILC3s.Rorgt+.MHCIIhi
Col17a1	2.01034e-05	0.00396529	31.0072	0.545455	0	ILC3s.Rorgt+.MHCIIhi
Wdfy4	2.39873e-05	0.00463675	7.04543	0.545455	0.00348432	ILC3s.Rorgt+.MHCIIhi
Otulinl	2.67668e-05	0.00500909	2.9718	0.681818	0.135889	ILC3s.Rorgt+.MHCIIhi
Bcl2a1a	2.67668e-05	0.00500909	6.78621	0.545455	0.010453	ILC3s.Rorgt+.MHCIIhi
Nrros	2.7061e-05	0.00500909	3.18986	0.636364	0.0836237	ILC3s.Rorgt+.MHCIIhi
Tlr12	2.82688e-05	0.0050596	6.29743	0.545455	0.010453	ILC3s.Rorgt+.MHCIIhi
Tspan3	2.82688e-05	0.0050596	3.13043	0.636364	0.0766551	ILC3s.Rorgt+.MHCIIhi
Grn	3.01771e-05	0.00530294	3.26322	0.636364	0.087108	ILC3s.Rorgt+.MHCIIhi
Ehbp1l1	3.13461e-05	0.00545875	2.68678	0.681818	0.10453	ILC3s.Rorgt+.MHCIIhi
Siglecg	3.36323e-05	0.00575321	5.6448	0.545455	0.010453	ILC3s.Rorgt+.MHCIIhi
Ciita	3.62711e-05	0.00615018	5.54085	0.545455	0.0139373	ILC3s.Rorgt+.MHCIIhi
Gsto1	3.91057e-05	0.0064608	3.58278	0.590909	0.0452962	ILC3s.Rorgt+.MHCIIhi
Spns3	3.95274e-05	0.00647513	5.17006	0.545455	0.0139373	ILC3s.Rorgt+.MHCIIhi
Lrrc25	4.08186e-05	0.00663045	2.97626	0.636364	0.0731707	ILC3s.Rorgt+.MHCIIhi
Lyst	4.46978e-05	0.00720007	3.38666	0.590909	0.0487805	ILC3s.Rorgt+.MHCIIhi
Ppm1m	5.05054e-05	0.00787314	3.48127	0.590909	0.0592334	ILC3s.Rorgt+.MHCIIhi
Ppfia4	5.05054e-05	0.00787314	4.66861	0.545455	0.0174216	ILC3s.Rorgt+.MHCIIhi
Med30	5.15857e-05	0.00797722	2.7686	0.681818	0.149826	ILC3s.Rorgt+.MHCIIhi
Ahcy	5.70234e-05	0.00867923	3.51631	0.590909	0.0627178	ILC3s.Rorgt+.MHCIIhi
Cyb561a3	6.13729e-05	0.00926826	3.13697	0.590909	0.0557491	ILC3s.Rorgt+.MHCIIhi
Psmb7	6.36636e-05	0.00951984	2.41616	0.727273	0.163763	ILC3s.Rorgt+.MHCIIhi
Fbxw17	6.467e-05	0.00951984	3.47896	0.590909	0.0696864	ILC3s.Rorgt+.MHCIIhi
Unc93b1	6.50087e-05	0.00951984	2.57876	0.681818	0.135889	ILC3s.Rorgt+.MHCIIhi
Pip4k2a	7.14015e-05	0.0103774	2.78051	0.636364	0.097561	ILC3s.Rorgt+.MHCIIhi
Pycard	7.44297e-05	0.0105789	2.90224	0.636364	0.121951	ILC3s.Rorgt+.MHCIIhi
Tpm4	7.44297e-05	0.0105789	2.33138	0.727273	0.188153	ILC3s.Rorgt+.MHCIIhi
Psmd2	8.04377e-05	0.0112671	2.28407	0.681818	0.118467	ILC3s.Rorgt+.MHCIIhi
Dock10	8.42596e-05	0.0116939	2.37308	0.727273	0.174216	ILC3s.Rorgt+.MHCIIhi
Arhgap30	8.46947e-05	0.0116939	2.50619	0.681818	0.146341	ILC3s.Rorgt+.MHCIIhi
Cyth4	9.14812e-05	0.0125344	2.7131	0.636364	0.111498	ILC3s.Rorgt+.MHCIIhi
I830077J02Rik	9.28988e-05	0.0125344	29.66	0.5	0	ILC3s.Rorgt+.MHCIIhi
Fabp1	9.28988e-05	0.0125344	30.9585	0.5	0	ILC3s.Rorgt+.MHCIIhi
Vasp	9.33759e-05	0.0125344	2.00673	0.772727	0.184669	ILC3s.Rorgt+.MHCIIhi
Mfsd14b	9.97927e-05	0.0133034	3.04469	0.590909	0.0696864	ILC3s.Rorgt+.MHCIIhi
Stard7	0.000106083	0.0138554	3.06455	0.590909	0.0766551	ILC3s.Rorgt+.MHCIIhi
Glud1	0.000123487	0.015704	1.97128	0.772727	0.195122	ILC3s.Rorgt+.MHCIIhi
Luzp1	0.000140011	0.0175742	3.00439	0.545455	0.0383275	ILC3s.Rorgt+.MHCIIhi
Ggnbp2	0.000152415	0.0188857	2.09287	0.681818	0.132404	ILC3s.Rorgt+.MHCIIhi
Clic4	0.000170848	0.0205124	3.5261	0.545455	0.0557491	ILC3s.Rorgt+.MHCIIhi
Bloc1s2	0.000170848	0.0205124	2.37657	0.636364	0.111498	ILC3s.Rorgt+.MHCIIhi
Kctd12	0.000175124	0.0208959	2.981	0.590909	0.0836237	ILC3s.Rorgt+.MHCIIhi
Parvg	0.000192306	0.0228054	2.47768	0.636364	0.12892	ILC3s.Rorgt+.MHCIIhi
Ncf1	0.000199027	0.0233163	4.7489	0.5	0.0209059	ILC3s.Rorgt+.MHCIIhi
Coro1b	0.000200987	0.0234041	2.14546	0.681818	0.146341	ILC3s.Rorgt+.MHCIIhi
Lyn	0.000215226	0.0247638	2.73145	0.590909	0.0905923	ILC3s.Rorgt+.MHCIIhi
Ccdc88a	0.000233789	0.0265832	3.30179	0.545455	0.0557491	ILC3s.Rorgt+.MHCIIhi
Rp2	0.000239528	0.0270765	4.11991	0.5	0.0209059	ILC3s.Rorgt+.MHCIIhi
Dnmt3a	0.000267673	0.0297363	4.02622	0.5	0.0243902	ILC3s.Rorgt+.MHCIIhi
Hmgn2	0.000312017	0.0338837	2.1894	0.636364	0.132404	ILC3s.Rorgt+.MHCIIhi
Myadm	0.000324132	0.0346158	3.09673	0.545455	0.0731707	ILC3s.Rorgt+.MHCIIhi
Efcab14	0.000327228	0.0347545	2.72727	0.545455	0.0592334	ILC3s.Rorgt+.MHCIIhi
Lap3	0.000333505	0.0352276	4.02188	0.5	0.0383275	ILC3s.Rorgt+.MHCIIhi
Bmyc	0.000353017	0.0370859	1.89753	0.727273	0.191638	ILC3s.Rorgt+.MHCIIhi
Prcp	0.000366612	0.0383061	2.60817	0.590909	0.114983	ILC3s.Rorgt+.MHCIIhi
Itgax	0.000380697	0.0395638	29.7892	0.454545	0	ILC3s.Rorgt+.MHCIIhi
Uvrag	0.000399013	0.0410262	2.1025	0.636364	0.125436	ILC3s.Rorgt+.MHCIIhi
Relt	0.000422079	0.0426927	3.64462	0.5	0.0383275	ILC3s.Rorgt+.MHCIIhi
Mthfd2	0.000424056	0.0426927	3.56431	0.5	0.0348432	ILC3s.Rorgt+.MHCIIhi
Rbm47	0.000438142	0.0438823	6.62345	0.454545	0.00348432	ILC3s.Rorgt+.MHCIIhi
Glul	0.000442245	0.044065	2.7049	0.545455	0.0696864	ILC3s.Rorgt+.MHCIIhi
Ddhd1	0.000494373	0.0479851	3.19454	0.5	0.0383275	ILC3s.Rorgt+.MHCIIhi
2004-09-01	0.000498966	0.0479851	6.08032	0.454545	0.00696864	ILC3s.Rorgt+.MHCIIhi
Fut4	0.00050593	0.048414	3.44664	0.5	0.0418118	ILC3s.Rorgt+.MHCIIhi
Gns	0.000512985	0.048819	2.56685	0.545455	0.0731707	ILC3s.Rorgt+.MHCIIhi
Iqgap1	0.000539645	0.0503817	2.05979	0.681818	0.188153	ILC3s.Rorgt+.MHCIIhi
Glipr1	0.000542131	0.0503817	2.19145	0.636364	0.15331	ILC3s.Rorgt+.MHCIIhi
Mrtfa	0.000554725	0.050812	3.36421	0.5	0.0487805	ILC3s.Rorgt+.MHCIIhi
Tnip3	0.000557276	0.050812	5.40824	0.454545	0.010453	ILC3s.Rorgt+.MHCIIhi
Gypc	0.000564996	0.051274	3.10086	0.5	0.0418118	ILC3s.Rorgt+.MHCIIhi
Rala	0.000594161	0.0536688	1.63673	0.727273	0.188153	ILC3s.Rorgt+.MHCIIhi
Cd247	0.000610653	0.054902	5.29999	0.454545	0.0209059	ILC3s.Rorgt+.MHCIIhi
Mpdu1	0.000621884	0.0553964	2.46604	0.545455	0.0801394	ILC3s.Rorgt+.MHCIIhi
Creg1	0.000627571	0.0556466	2.08419	0.636364	0.156794	ILC3s.Rorgt+.MHCIIhi
Mbnl2	0.000650807	0.0571823	2.67058	0.545455	0.087108	ILC3s.Rorgt+.MHCIIhi
Anapc13	0.000674841	0.0582352	1.93466	0.681818	0.1777	ILC3s.Rorgt+.MHCIIhi
Anxa2	0.000680977	0.0585035	2.59978	0.545455	0.0766551	ILC3s.Rorgt+.MHCIIhi
Dbnl	0.000722143	0.0617656	1.95385	0.681818	0.181185	ILC3s.Rorgt+.MHCIIhi
Rras2	0.000758769	0.064329	4.23161	0.454545	0.0174216	ILC3s.Rorgt+.MHCIIhi
Med11	0.00080788	0.067897	2.42623	0.545455	0.0905923	ILC3s.Rorgt+.MHCIIhi
Rab11fip1	0.000822444	0.0688218	1.72351	0.636364	0.135889	ILC3s.Rorgt+.MHCIIhi
Hps1	0.000826123	0.0688317	2.97229	0.5	0.0557491	ILC3s.Rorgt+.MHCIIhi
Atg7	0.000852305	0.0707084	2.8113	0.5	0.0522648	ILC3s.Rorgt+.MHCIIhi
Atp6v1d	0.000859926	0.0710358	2.10843	0.545455	0.0801394	ILC3s.Rorgt+.MHCIIhi
Ak6	0.000891046	0.0726748	1.98896	0.590909	0.114983	ILC3s.Rorgt+.MHCIIhi
Elp5	0.000891046	0.0726748	1.92444	0.545455	0.0801394	ILC3s.Rorgt+.MHCIIhi
Ywhah	0.000906994	0.0733565	1.96272	0.681818	0.198606	ILC3s.Rorgt+.MHCIIhi
Tor1aip1	0.000906994	0.0733565	1.9663	0.590909	0.114983	ILC3s.Rorgt+.MHCIIhi
Mrps15	0.00094385	0.075391	1.80816	0.681818	0.188153	ILC3s.Rorgt+.MHCIIhi
Asah1	0.000960672	0.0761303	2.71183	0.5	0.0557491	ILC3s.Rorgt+.MHCIIhi
Spag9	0.000964921	0.0761303	2.85109	0.5	0.0592334	ILC3s.Rorgt+.MHCIIhi
Rhot1	0.00098209	0.0771699	3.79926	0.454545	0.0243902	ILC3s.Rorgt+.MHCIIhi
Tnfrsf1a	0.00099078	0.0775375	3.72532	0.454545	0.0243902	ILC3s.Rorgt+.MHCIIhi
Grap	0.00101728	0.0792904	2.40042	0.545455	0.097561	ILC3s.Rorgt+.MHCIIhi
Cnih4	0.00103077	0.0800195	1.79716	0.590909	0.111498	ILC3s.Rorgt+.MHCIIhi
Irf5	0.00104443	0.0801147	1.63469	0.636364	0.142857	ILC3s.Rorgt+.MHCIIhi
Rgs19	0.00104443	0.0801147	2.263	0.545455	0.0940767	ILC3s.Rorgt+.MHCIIhi
Rasa4	0.00105363	0.0805009	2.77731	0.5	0.0592334	ILC3s.Rorgt+.MHCIIhi
Dapp1	0.00107226	0.0812813	2.23717	0.545455	0.0940767	ILC3s.Rorgt+.MHCIIhi
Arhgap1	0.00114984	0.0861489	2.62841	0.5	0.0592334	ILC3s.Rorgt+.MHCIIhi
As3mt	0.00115989	0.0865666	3.46692	0.454545	0.0278746	ILC3s.Rorgt+.MHCIIhi
Bnip2	0.00122195	0.090499	2.08762	0.545455	0.0940767	ILC3s.Rorgt+.MHCIIhi
Nop16	0.0012433	0.0917293	2.15735	0.545455	0.0905923	ILC3s.Rorgt+.MHCIIhi
Xrn2	0.00133222	0.0968115	1.73447	0.636364	0.15331	ILC3s.Rorgt+.MHCIIhi
Tmem165	0.00136705	0.0976928	3.54024	0.454545	0.0348432	ILC3s.Rorgt+.MHCIIhi
Gpr4	0.00138478	0.0976928	28.8947	0.409091	0	ILC3s.Rorgt+.MHCIIhi
Slc6a1	0.00138478	0.0976928	28.8843	0.409091	0	ILC3s.Rorgt+.MHCIIhi
Clec4a3	0.00138478	0.0976928	29.1901	0.409091	0	ILC3s.Rorgt+.MHCIIhi
BC035044	0.00138478	0.0976928	29.3212	0.409091	0	ILC3s.Rorgt+.MHCIIhi
2900052N01Rik	0.00138478	0.0976928	29.5631	0.409091	0	ILC3s.Rorgt+.MHCIIhi
Fcer2a	0.00138478	0.0976928	29.6029	0.409091	0	ILC3s.Rorgt+.MHCIIhi
Gm34680	0.00138478	0.0976928	29.6637	0.409091	0	ILC3s.Rorgt+.MHCIIhi
Nelfe	0.00140272	0.0985986	2.19305	0.545455	0.097561	ILC3s.Rorgt+.MHCIIhi
Lfng	0.0014148	0.0990873	2.73117	0.5	0.0731707	ILC3s.Rorgt+.MHCIIhi
H2-DMb1	0.00142698	0.0995792	3.29051	0.454545	0.0348432	ILC3s.Rorgt+.MHCIIhi
Trmt6	0.00143925	0.0997156	2.64991	0.5	0.0731707	ILC3s.Rorgt+.MHCIIhi
Supt20	0.00145162	0.100213	1.97414	0.545455	0.097561	ILC3s.Rorgt+.MHCIIhi
Actn1	0.00147665	0.101218	8.29483	0.409091	0.00348432	ILC3s.Rorgt+.MHCIIhi
Cd68	0.00148931	0.101726	7.69635	0.409091	0.00348432	ILC3s.Rorgt+.MHCIIhi
Atrx	0.00150208	0.102236	1.75298	0.636364	0.160279	ILC3s.Rorgt+.MHCIIhi
Etfa	0.00151494	0.10275	1.78129	0.636364	0.167247	ILC3s.Rorgt+.MHCIIhi
Pkib	0.00152791	0.10307	7.28231	0.409091	0.00348432	ILC3s.Rorgt+.MHCIIhi
Itgb2	0.00153443	0.10307	2.08573	0.590909	0.146341	ILC3s.Rorgt+.MHCIIhi
Ap1s2	0.00154098	0.10307	3.1006	0.454545	0.0348432	ILC3s.Rorgt+.MHCIIhi
Pnn	0.00154098	0.10307	2.14285	0.545455	0.10453	ILC3s.Rorgt+.MHCIIhi
Twf2	0.00154755	0.103152	1.90889	0.590909	0.125436	ILC3s.Rorgt+.MHCIIhi
Rnpep	0.00156077	0.103407	2.50411	0.5	0.0696864	ILC3s.Rorgt+.MHCIIhi
Tnni2	0.00156742	0.103407	6.66917	0.409091	0.00348432	ILC3s.Rorgt+.MHCIIhi
Wasf2	0.00156742	0.103407	1.91551	0.636364	0.191638	ILC3s.Rorgt+.MHCIIhi
Hlx	0.0015808	0.103583	6.31923	0.409091	0.00348432	ILC3s.Rorgt+.MHCIIhi
Elmo2	0.0015808	0.103583	2.32749	0.5	0.0662021	ILC3s.Rorgt+.MHCIIhi
Ifi27l2a	0.00160107	0.104556	7.32645	0.409091	0.00696864	ILC3s.Rorgt+.MHCIIhi
Evi2a	0.00160788	0.104647	2.16234	0.5	0.0662021	ILC3s.Rorgt+.MHCIIhi
Mgat2	0.00163538	0.10608	2.33425	0.5	0.0662021	ILC3s.Rorgt+.MHCIIhi
Papss2	0.00164232	0.106174	6.47283	0.409091	0.00696864	ILC3s.Rorgt+.MHCIIhi
Eif4e2	0.00167037	0.107627	1.67364	0.590909	0.125436	ILC3s.Rorgt+.MHCIIhi
Alox5ap	0.00168455	0.107822	6.0413	0.409091	0.00696864	ILC3s.Rorgt+.MHCIIhi
Ptpn22	0.00168455	0.107822	2.41834	0.5	0.0696864	ILC3s.Rorgt+.MHCIIhi
Prdm16	0.00171326	0.109298	5.9711	0.409091	0.00696864	ILC3s.Rorgt+.MHCIIhi
Arhgef2	0.0017205	0.109399	2.63586	0.5	0.0801394	ILC3s.Rorgt+.MHCIIhi
Hat1	0.00175716	0.111	2.45965	0.5	0.0696864	ILC3s.Rorgt+.MHCIIhi
Cnpy3	0.00177949	0.112044	1.87535	0.545455	0.10453	ILC3s.Rorgt+.MHCIIhi
Kcnk6	0.001787	0.112151	5.22699	0.409091	0.00696864	ILC3s.Rorgt+.MHCIIhi
Aif1l	0.00182495	0.114163	5.89755	0.409091	0.010453	ILC3s.Rorgt+.MHCIIhi
Fam168b	0.00185585	0.115349	1.44907	0.636364	0.160279	ILC3s.Rorgt+.MHCIIhi
Tmed5	0.00185585	0.115349	1.63829	0.636364	0.167247	ILC3s.Rorgt+.MHCIIhi
Fam32a	0.00186365	0.115462	1.55598	0.681818	0.195122	ILC3s.Rorgt+.MHCIIhi
Haus8	0.00195144	0.11975	5.26259	0.409091	0.010453	ILC3s.Rorgt+.MHCIIhi
Ccnd1	0.00195144	0.11975	5.06685	0.409091	0.010453	ILC3s.Rorgt+.MHCIIhi
Mrpl21	0.00196781	0.120372	1.99674	0.545455	0.10453	ILC3s.Rorgt+.MHCIIhi
Slbp	0.00201766	0.122646	2.02631	0.545455	0.108014	ILC3s.Rorgt+.MHCIIhi
Rab14	0.00208593	0.125221	1.63811	0.636364	0.1777	ILC3s.Rorgt+.MHCIIhi
Aif1	0.00216527	0.129181	4.86088	0.409091	0.0139373	ILC3s.Rorgt+.MHCIIhi
5031439G07Rik	0.00221053	0.131072	2.82541	0.454545	0.0452962	ILC3s.Rorgt+.MHCIIhi
Stard3nl	0.00222888	0.131756	2.00909	0.545455	0.108014	ILC3s.Rorgt+.MHCIIhi
Tnfaip8	0.00224736	0.132444	1.60686	0.636364	0.1777	ILC3s.Rorgt+.MHCIIhi
Phf11b	0.00225666	0.132587	4.50863	0.409091	0.0139373	ILC3s.Rorgt+.MHCIIhi
Qdpr	0.00226599	0.132732	1.77597	0.590909	0.142857	ILC3s.Rorgt+.MHCIIhi
Hcls1	0.00235157	0.137329	1.39606	0.681818	0.195122	ILC3s.Rorgt+.MHCIIhi
2011-09-01	0.00242017	0.139647	1.97046	0.545455	0.114983	ILC3s.Rorgt+.MHCIIhi
Maea	0.00246019	0.141534	1.75479	0.545455	0.108014	ILC3s.Rorgt+.MHCIIhi
Lair1	0.00250081	0.143444	4.06487	0.409091	0.0174216	ILC3s.Rorgt+.MHCIIhi
Grasp	0.00253168	0.144099	4.57617	0.409091	0.0209059	ILC3s.Rorgt+.MHCIIhi
Kdm2a	0.00254204	0.144099	1.82938	0.545455	0.111498	ILC3s.Rorgt+.MHCIIhi
Man2b1	0.00254204	0.144099	3.05091	0.454545	0.0627178	ILC3s.Rorgt+.MHCIIhi
Dbp	0.00256289	0.144856	1.99944	0.5	0.0801394	ILC3s.Rorgt+.MHCIIhi
Rgs12	0.00260506	0.145959	2.45759	0.5	0.0940767	ILC3s.Rorgt+.MHCIIhi
Map3k1	0.00262638	0.146305	2.58715	0.454545	0.0487805	ILC3s.Rorgt+.MHCIIhi
Snf8	0.00262638	0.146305	1.37284	0.681818	0.191638	ILC3s.Rorgt+.MHCIIhi
Adh5	0.00264786	0.147078	1.713	0.636364	0.191638	ILC3s.Rorgt+.MHCIIhi
Trerf1	0.00270227	0.14967	4.15976	0.409091	0.0209059	ILC3s.Rorgt+.MHCIIhi
Pik3cb	0.00272431	0.15046	4.14096	0.409091	0.0209059	ILC3s.Rorgt+.MHCIIhi
Ly75	0.0027354	0.150642	2.77947	0.454545	0.0522648	ILC3s.Rorgt+.MHCIIhi
Crlf3	0.00274653	0.150825	1.67675	0.590909	0.146341	ILC3s.Rorgt+.MHCIIhi
Yy1	0.0027689	0.151623	1.71302	0.590909	0.15331	ILC3s.Rorgt+.MHCIIhi
Laptm4b	0.00280278	0.152613	1.6263	0.636364	0.181185	ILC3s.Rorgt+.MHCIIhi
Ccdc50	0.00283703	0.154045	2.27308	0.5	0.0836237	ILC3s.Rorgt+.MHCIIhi
Dynll2	0.00291845	0.156705	1.90768	0.545455	0.121951	ILC3s.Rorgt+.MHCIIhi
Ifnar2	0.00291845	0.156705	1.80978	0.590909	0.149826	ILC3s.Rorgt+.MHCIIhi
Gsr	0.00298994	0.160098	2.73811	0.454545	0.0592334	ILC3s.Rorgt+.MHCIIhi
Hmox2	0.00308773	0.163523	1.60682	0.590909	0.149826	ILC3s.Rorgt+.MHCIIhi
Knop1	0.00310015	0.163732	1.78156	0.5	0.0836237	ILC3s.Rorgt+.MHCIIhi
H2-M3	0.00311263	0.163943	2.17425	0.5	0.0940767	ILC3s.Rorgt+.MHCIIhi
Dapk3	0.00313771	0.164368	2.04116	0.5	0.087108	ILC3s.Rorgt+.MHCIIhi
Trim12a	0.00313771	0.164368	2.15899	0.5	0.0940767	ILC3s.Rorgt+.MHCIIhi
Csf2ra	0.00322695	0.168587	3.90744	0.409091	0.0278746	ILC3s.Rorgt+.MHCIIhi
Riok3	0.00331851	0.17197	1.59253	0.545455	0.114983	ILC3s.Rorgt+.MHCIIhi
Dynlt1b	0.00331851	0.17197	1.93622	0.5	0.087108	ILC3s.Rorgt+.MHCIIhi
Polb	0.0033451	0.17197	2.57693	0.454545	0.0592334	ILC3s.Rorgt+.MHCIIhi
Rfc2	0.0033451	0.17197	1.94265	0.545455	0.125436	ILC3s.Rorgt+.MHCIIhi
Mapre1	0.00337188	0.172887	1.39101	0.681818	0.198606	ILC3s.Rorgt+.MHCIIhi
Pik3cg	0.00339886	0.173809	3.38981	0.409091	0.0243902	ILC3s.Rorgt+.MHCIIhi
Ndufs6	0.0034534	0.176133	1.5862	0.636364	0.184669	ILC3s.Rorgt+.MHCIIhi
Qk	0.00356489	0.180391	1.87478	0.5	0.087108	ILC3s.Rorgt+.MHCIIhi
Fmnl1	0.00359327	0.181352	1.554	0.636364	0.188153	ILC3s.Rorgt+.MHCIIhi
Myo1g	0.00367965	0.184268	2.49562	0.454545	0.0627178	ILC3s.Rorgt+.MHCIIhi
Glg1	0.00367965	0.184268	1.96093	0.5	0.0940767	ILC3s.Rorgt+.MHCIIhi
Smc6	0.00369423	0.184521	2.01983	0.5	0.097561	ILC3s.Rorgt+.MHCIIhi
Mrpl34	0.00379775	0.189203	1.81421	0.545455	0.125436	ILC3s.Rorgt+.MHCIIhi
Sumo3	0.00390391	0.192999	1.72995	0.590909	0.167247	ILC3s.Rorgt+.MHCIIhi
Eif4h	0.00391929	0.193265	1.68553	0.590909	0.1777	ILC3s.Rorgt+.MHCIIhi
Tifa	0.00404435	0.19842	2.23605	0.454545	0.0627178	ILC3s.Rorgt+.MHCIIhi
Cops4	0.00404435	0.19842	1.49423	0.545455	0.118467	ILC3s.Rorgt+.MHCIIhi
Smim7	0.00407618	0.198971	1.59885	0.545455	0.12892	ILC3s.Rorgt+.MHCIIhi
Mndal	0.00412435	0.200815	1.60667	0.590909	0.167247	ILC3s.Rorgt+.MHCIIhi
Dnajc2	0.00415674	0.201884	1.76076	0.5	0.0905923	ILC3s.Rorgt+.MHCIIhi
Glrx2	0.00420577	0.203244	1.94825	0.5	0.101045	ILC3s.Rorgt+.MHCIIhi
Dnajb14	0.00433909	0.208803	2.89367	0.409091	0.0313589	ILC3s.Rorgt+.MHCIIhi
Ube2e3	0.00440717	0.208803	1.04147	0.636364	0.174216	ILC3s.Rorgt+.MHCIIhi
Ddx27	0.00444158	0.208803	2.31181	0.454545	0.0696864	ILC3s.Rorgt+.MHCIIhi
Cadm3	0.00447622	0.208803	29.0626	0.363636	0	ILC3s.Rorgt+.MHCIIhi
Clec4a1	0.00447622	0.208803	29.113	0.363636	0	ILC3s.Rorgt+.MHCIIhi
Pigr	0.00447622	0.208803	29.3216	0.363636	0	ILC3s.Rorgt+.MHCIIhi
Gm3336	0.00447622	0.208803	29.4621	0.363636	0	ILC3s.Rorgt+.MHCIIhi
Flt3	0.00447622	0.208803	28.6196	0.363636	0	ILC3s.Rorgt+.MHCIIhi
Cldn7	0.00447622	0.208803	29.2954	0.363636	0	ILC3s.Rorgt+.MHCIIhi
St8sia1	0.00447622	0.208803	28.702	0.363636	0	ILC3s.Rorgt+.MHCIIhi
Atg5	0.00449364	0.208803	3.06749	0.409091	0.0348432	ILC3s.Rorgt+.MHCIIhi
AI662270	0.00449364	0.208803	1.84104	0.5	0.097561	ILC3s.Rorgt+.MHCIIhi
Bsdc1	0.00449364	0.208803	3.10563	0.409091	0.0348432	ILC3s.Rorgt+.MHCIIhi
Lta4h	0.00449364	0.208803	1.52116	0.590909	0.167247	ILC3s.Rorgt+.MHCIIhi
Mmp23	0.00458164	0.210865	2.47421	0.454545	0.0731707	ILC3s.Rorgt+.MHCIIhi
Usf1	0.00463519	0.212318	1.67328	0.5	0.097561	ILC3s.Rorgt+.MHCIIhi
Pik3ap1	0.0046712	0.213462	2.87581	0.409091	0.0348432	ILC3s.Rorgt+.MHCIIhi
Snrpd1	0.00472569	0.214431	1.50125	0.636364	0.195122	ILC3s.Rorgt+.MHCIIhi
Tmem154	0.00476234	0.215588	1.78437	0.590909	0.170732	ILC3s.Rorgt+.MHCIIhi
Nfam1	0.00478076	0.215916	2.76095	0.409091	0.0348432	ILC3s.Rorgt+.MHCIIhi
Relb	0.00483641	0.216909	2.03341	0.545455	0.156794	ILC3s.Rorgt+.MHCIIhi
Bmt2	0.00483641	0.216909	3.02491	0.409091	0.0383275	ILC3s.Rorgt+.MHCIIhi
Ccr6	0.00487383	0.218081	1.58277	0.590909	0.1777	ILC3s.Rorgt+.MHCIIhi
2610528A11Rik	0.00491152	0.218252	7.09859	0.363636	0.00348432	ILC3s.Rorgt+.MHCIIhi
Tep1	0.00491152	0.218252	3.08063	0.409091	0.0383275	ILC3s.Rorgt+.MHCIIhi
Ppt1	0.00491152	0.218252	2.4746	0.454545	0.0801394	ILC3s.Rorgt+.MHCIIhi
Sptlc2	0.00494947	0.218819	2.12746	0.454545	0.0696864	ILC3s.Rorgt+.MHCIIhi
Nav1	0.00498768	0.218819	6.7474	0.363636	0.00348432	ILC3s.Rorgt+.MHCIIhi
Spint1	0.00498768	0.218819	6.40197	0.363636	0.00348432	ILC3s.Rorgt+.MHCIIhi
Casp6	0.00500689	0.218819	3.10316	0.409091	0.0418118	ILC3s.Rorgt+.MHCIIhi
Epcam	0.00502616	0.218819	6.13196	0.363636	0.00348432	ILC3s.Rorgt+.MHCIIhi
Poc1a	0.00502616	0.218819	5.9444	0.363636	0.00348432	ILC3s.Rorgt+.MHCIIhi
Fgd2	0.00502616	0.218819	6.00848	0.363636	0.00348432	ILC3s.Rorgt+.MHCIIhi
Foxs1	0.00506491	0.220011	1.56165	0.545455	0.139373	ILC3s.Rorgt+.MHCIIhi
Ncoa4	0.00514322	0.221916	3.19366	0.409091	0.0452962	ILC3s.Rorgt+.MHCIIhi
Spn	0.00520267	0.223981	1.80701	0.5	0.10453	ILC3s.Rorgt+.MHCIIhi
Hnrnph3	0.00522262	0.224341	1.75723	0.545455	0.135889	ILC3s.Rorgt+.MHCIIhi
Bri3bp	0.00524264	0.224701	2.25523	0.5	0.132404	ILC3s.Rorgt+.MHCIIhi
Mvp	0.00526274	0.225063	1.98281	0.5	0.108014	ILC3s.Rorgt+.MHCIIhi
Pnp	0.00530313	0.22629	2.42666	0.454545	0.0836237	ILC3s.Rorgt+.MHCIIhi
Mapk14	0.00532343	0.226656	1.93145	0.5	0.111498	ILC3s.Rorgt+.MHCIIhi
Larp4b	0.0053438	0.227023	2.20076	0.454545	0.0731707	ILC3s.Rorgt+.MHCIIhi
Dhx15	0.00536424	0.227392	1.46728	0.590909	0.160279	ILC3s.Rorgt+.MHCIIhi
BC005624	0.00544672	0.230383	1.59076	0.590909	0.167247	ILC3s.Rorgt+.MHCIIhi
Jaml	0.00550932	0.232522	2.42461	0.454545	0.0766551	ILC3s.Rorgt+.MHCIIhi
Ifi203	0.00557258	0.234169	1.45483	0.590909	0.174216	ILC3s.Rorgt+.MHCIIhi
Rsu1	0.00563648	0.23532	1.68725	0.5	0.101045	ILC3s.Rorgt+.MHCIIhi
Matk	0.00563648	0.23532	5.12501	0.363636	0.00696864	ILC3s.Rorgt+.MHCIIhi
Slc25a4	0.00563648	0.23532	1.82924	0.545455	0.15331	ILC3s.Rorgt+.MHCIIhi
Ube2e1	0.00572272	0.237893	1.52923	0.545455	0.135889	ILC3s.Rorgt+.MHCIIhi
Mknk2	0.00589878	0.24312	1.49332	0.590909	0.170732	ILC3s.Rorgt+.MHCIIhi
4833439L19Rik	0.00592113	0.243522	2.60047	0.409091	0.0418118	ILC3s.Rorgt+.MHCIIhi
Snrpc	0.00598863	0.245775	1.69213	0.545455	0.139373	ILC3s.Rorgt+.MHCIIhi
Syk	0.00607971	0.248458	4.96708	0.363636	0.010453	ILC3s.Rorgt+.MHCIIhi
Pak1	0.00621867	0.253067	4.91793	0.363636	0.010453	ILC3s.Rorgt+.MHCIIhi
Zfp770	0.00631289	0.255824	4.37698	0.363636	0.010453	ILC3s.Rorgt+.MHCIIhi
Sccpdh	0.00631289	0.255824	4.33556	0.363636	0.010453	ILC3s.Rorgt+.MHCIIhi
Prpf4b	0.00638439	0.257642	1.38624	0.590909	0.174216	ILC3s.Rorgt+.MHCIIhi
Arhgap17	0.00645663	0.259473	1.9011	0.5	0.121951	ILC3s.Rorgt+.MHCIIhi
Eps15	0.00655408	0.261757	1.82463	0.5	0.114983	ILC3s.Rorgt+.MHCIIhi
Ubl3	0.00655408	0.261757	1.87253	0.5	0.114983	ILC3s.Rorgt+.MHCIIhi
Rel	0.00657865	0.262197	1.99494	0.5	0.118467	ILC3s.Rorgt+.MHCIIhi
Snx10	0.00662804	0.26308	2.89942	0.409091	0.0487805	ILC3s.Rorgt+.MHCIIhi
Mrpl57	0.00665286	0.263524	1.24158	0.636364	0.198606	ILC3s.Rorgt+.MHCIIhi
Pbx1	0.00675297	0.266943	4.35917	0.363636	0.0139373	ILC3s.Rorgt+.MHCIIhi
Hhex	0.00680354	0.267669	2.89828	0.409091	0.0522648	ILC3s.Rorgt+.MHCIIhi
Gm10851	0.00680354	0.267669	4.48939	0.363636	0.0139373	ILC3s.Rorgt+.MHCIIhi
Degs1	0.00685444	0.267669	1.78202	0.5	0.114983	ILC3s.Rorgt+.MHCIIhi
Eif6	0.00685444	0.267669	1.50677	0.590909	0.1777	ILC3s.Rorgt+.MHCIIhi
Snx1	0.00685444	0.267669	1.39566	0.590909	0.170732	ILC3s.Rorgt+.MHCIIhi
Emc8	0.00700921	0.272064	2.01112	0.454545	0.0836237	ILC3s.Rorgt+.MHCIIhi
Anapc5	0.0070353	0.272452	1.71564	0.5	0.111498	ILC3s.Rorgt+.MHCIIhi
Rtl5	0.00706149	0.272452	4.10391	0.363636	0.0139373	ILC3s.Rorgt+.MHCIIhi
Cisd1	0.00706149	0.272452	1.65225	0.5	0.114983	ILC3s.Rorgt+.MHCIIhi
Pygl	0.00708776	0.272921	2.56948	0.409091	0.0487805	ILC3s.Rorgt+.MHCIIhi
Isoc1	0.00711412	0.273392	2.04937	0.454545	0.087108	ILC3s.Rorgt+.MHCIIhi
Psmd13	0.00716711	0.274881	1.36674	0.590909	0.1777	ILC3s.Rorgt+.MHCIIhi
Apex1	0.00722044	0.275832	2.60992	0.409091	0.0522648	ILC3s.Rorgt+.MHCIIhi
Mcur1	0.00722044	0.275832	2.15086	0.454545	0.087108	ILC3s.Rorgt+.MHCIIhi
Dennd4b	0.0073826	0.279815	4.15993	0.363636	0.0174216	ILC3s.Rorgt+.MHCIIhi
Blmh	0.0073826	0.279815	1.94987	0.454545	0.0801394	ILC3s.Rorgt+.MHCIIhi
Kmt2e	0.00743738	0.28079	1.2617	0.636364	0.195122	ILC3s.Rorgt+.MHCIIhi
Magt1	0.00749252	0.28232	2.60937	0.409091	0.0522648	ILC3s.Rorgt+.MHCIIhi
Tuba1a	0.00760389	0.284851	1.72031	0.545455	0.170732	ILC3s.Rorgt+.MHCIIhi
Osbpl8	0.00763197	0.2853	2.43686	0.409091	0.0487805	ILC3s.Rorgt+.MHCIIhi
Tmem131l	0.00766014	0.2853	3.81802	0.363636	0.0174216	ILC3s.Rorgt+.MHCIIhi
Ensa	0.00766014	0.2853	1.75994	0.454545	0.0801394	ILC3s.Rorgt+.MHCIIhi
Pxn	0.00777374	0.288419	1.61651	0.454545	0.0801394	ILC3s.Rorgt+.MHCIIhi
Caprin1	0.00783111	0.289991	1.30533	0.636364	0.191638	ILC3s.Rorgt+.MHCIIhi
Aff1	0.00794699	0.292601	2.38354	0.409091	0.0522648	ILC3s.Rorgt+.MHCIIhi
Papola	0.00794699	0.292601	1.56354	0.5	0.114983	ILC3s.Rorgt+.MHCIIhi
Lamtor1	0.0080349	0.294617	1.60843	0.5	0.111498	ILC3s.Rorgt+.MHCIIhi
Mcm3	0.0080644	0.294617	4.02414	0.363636	0.0209059	ILC3s.Rorgt+.MHCIIhi
Smarca5	0.0080644	0.294617	1.41373	0.590909	0.184669	ILC3s.Rorgt+.MHCIIhi
Ly86	0.00809399	0.294617	2.65604	0.409091	0.0557491	ILC3s.Rorgt+.MHCIIhi
Jagn1	0.00812368	0.294617	1.82546	0.454545	0.0836237	ILC3s.Rorgt+.MHCIIhi
Rbm25	0.00812368	0.294617	1.2503	0.590909	0.1777	ILC3s.Rorgt+.MHCIIhi
Hnrnph1	0.00824342	0.297842	1.46354	0.545455	0.146341	ILC3s.Rorgt+.MHCIIhi
Usp8	0.00824342	0.297842	2.26556	0.409091	0.0522648	ILC3s.Rorgt+.MHCIIhi
Sacm1l	0.00836474	0.301099	2.11158	0.409091	0.0522648	ILC3s.Rorgt+.MHCIIhi
B4galt6	0.00842599	0.302741	3.88934	0.363636	0.0209059	ILC3s.Rorgt+.MHCIIhi
Pafah1b3	0.00845677	0.303283	2.50482	0.409091	0.0557491	ILC3s.Rorgt+.MHCIIhi
Slc1a5	0.00854971	0.304919	1.76889	0.454545	0.087108	ILC3s.Rorgt+.MHCIIhi
Ccl5	0.00854971	0.304919	4.42836	0.363636	0.0313589	ILC3s.Rorgt+.MHCIIhi
Birc2	0.00854971	0.304919	1.73247	0.545455	0.170732	ILC3s.Rorgt+.MHCIIhi
Chd3	0.00858089	0.305443	1.34993	0.590909	0.174216	ILC3s.Rorgt+.MHCIIhi
Nudt16l1	0.00861217	0.305443	2.11975	0.409091	0.0522648	ILC3s.Rorgt+.MHCIIhi
Gch1	0.00861217	0.305443	2.13331	0.409091	0.0522648	ILC3s.Rorgt+.MHCIIhi
Sel1l	0.00864356	0.305443	2.31977	0.409091	0.0557491	ILC3s.Rorgt+.MHCIIhi
Grk3	0.00867505	0.305443	3.56097	0.363636	0.0209059	ILC3s.Rorgt+.MHCIIhi
Ndufaf8	0.00867505	0.305443	1.02099	0.636364	0.195122	ILC3s.Rorgt+.MHCIIhi
App	0.00867505	0.305443	2.60637	0.409091	0.0592334	ILC3s.Rorgt+.MHCIIhi
Cyfip1	0.00870664	0.305443	2.42054	0.409091	0.0557491	ILC3s.Rorgt+.MHCIIhi
Dtymk	0.00873833	0.306	1.74767	0.454545	0.0836237	ILC3s.Rorgt+.MHCIIhi
Mrpl43	0.00880202	0.306564	2.20154	0.454545	0.101045	ILC3s.Rorgt+.MHCIIhi
Oas1a	0.00880202	0.306564	3.53229	0.363636	0.0209059	ILC3s.Rorgt+.MHCIIhi
Esam	0.00880202	0.306564	3.78695	0.363636	0.0209059	ILC3s.Rorgt+.MHCIIhi
Acsl5	0.00886613	0.308242	2.00602	0.454545	0.0940767	ILC3s.Rorgt+.MHCIIhi
Lpin1	0.00893066	0.309372	3.72748	0.363636	0.0243902	ILC3s.Rorgt+.MHCIIhi
Arl5c	0.00906097	0.312208	3.78703	0.363636	0.0243902	ILC3s.Rorgt+.MHCIIhi
Baiap2	0.00906097	0.312208	2.51394	0.409091	0.0592334	ILC3s.Rorgt+.MHCIIhi
Elof1	0.00909381	0.312782	1.36548	0.5	0.111498	ILC3s.Rorgt+.MHCIIhi
Dnajc9	0.00922625	0.316212	2.48751	0.409091	0.0627178	ILC3s.Rorgt+.MHCIIhi
Gps1	0.00939421	0.321398	1.71877	0.454545	0.087108	ILC3s.Rorgt+.MHCIIhi
Csde1	0.00946215	0.323151	1.32457	0.590909	0.184669	ILC3s.Rorgt+.MHCIIhi
Sdf2l1	0.00956489	0.325509	2.45132	0.409091	0.0627178	ILC3s.Rorgt+.MHCIIhi
Abcd1	0.00966862	0.326738	3.0151	0.363636	0.0243902	ILC3s.Rorgt+.MHCIIhi
Card11	0.00973833	0.32852	2.15111	0.409091	0.0592334	ILC3s.Rorgt+.MHCIIhi
Slc25a17	0.00980849	0.329736	2.10808	0.409091	0.0592334	ILC3s.Rorgt+.MHCIIhi
Top1	0.0098791	0.330958	1.57971	0.545455	0.163763	ILC3s.Rorgt+.MHCIIhi
Rsrp1	0.0098791	0.330958	1.52081	0.590909	0.198606	ILC3s.Rorgt+.MHCIIhi
1700123O20Rik	0.00995016	0.331615	1.73195	0.454545	0.087108	ILC3s.Rorgt+.MHCIIhi
Cul1	0.00995016	0.331615	1.6285	0.454545	0.0905923	ILC3s.Rorgt+.MHCIIhi
Triobp	0.0100217	0.333423	2.45092	0.409091	0.0662021	ILC3s.Rorgt+.MHCIIhi
Abca3	0.0100936	0.335241	2.24636	0.409091	0.0592334	ILC3s.Rorgt+.MHCIIhi
Kdelr1	0.0101661	0.337067	1.1814	0.545455	0.146341	ILC3s.Rorgt+.MHCIIhi
Rab4b	0.0102025	0.337695	1.32091	0.590909	0.195122	ILC3s.Rorgt+.MHCIIhi
Gtf2b	0.010239	0.338324	1.44355	0.545455	0.156794	ILC3s.Rorgt+.MHCIIhi
Myo9b	0.0102756	0.338434	2.12866	0.409091	0.0627178	ILC3s.Rorgt+.MHCIIhi
Fbrsl1	0.0103123	0.338434	2.47636	0.409091	0.0662021	ILC3s.Rorgt+.MHCIIhi
Akr7a5	0.0103123	0.338434	2.01049	0.454545	0.097561	ILC3s.Rorgt+.MHCIIhi
Psmd4	0.0103492	0.339068	1.40155	0.590909	0.181185	ILC3s.Rorgt+.MHCIIhi
Stat2	0.0103862	0.339703	3.5902	0.363636	0.0313589	ILC3s.Rorgt+.MHCIIhi
Dmxl1	0.0105352	0.342838	2.12072	0.409091	0.0592334	ILC3s.Rorgt+.MHCIIhi
Cep170	0.0106105	0.344199	3.0771	0.363636	0.0278746	ILC3s.Rorgt+.MHCIIhi
Metap2	0.0106483	0.344199	1.34179	0.590909	0.188153	ILC3s.Rorgt+.MHCIIhi
Nucks1	0.0106483	0.344199	1.11816	0.590909	0.174216	ILC3s.Rorgt+.MHCIIhi
Cdc42se1	0.0108776	0.351025	1.60379	0.5	0.132404	ILC3s.Rorgt+.MHCIIhi
Ube2f	0.0109163	0.351685	1.7074	0.5	0.135889	ILC3s.Rorgt+.MHCIIhi
Strip1	0.010955	0.352347	1.96552	0.409091	0.0627178	ILC3s.Rorgt+.MHCIIhi
Phf5a	0.0109939	0.352425	1.31801	0.545455	0.160279	ILC3s.Rorgt+.MHCIIhi
Nsmce3	0.0109939	0.352425	1.67286	0.454545	0.0940767	ILC3s.Rorgt+.MHCIIhi
Cebpz	0.0112696	0.35956	1.32168	0.590909	0.188153	ILC3s.Rorgt+.MHCIIhi
Arhgap6	0.0113095	0.35956	3.22291	0.363636	0.0313589	ILC3s.Rorgt+.MHCIIhi
Ap3s2	0.0113095	0.35956	2.22041	0.409091	0.0662021	ILC3s.Rorgt+.MHCIIhi
Ncstn	0.0113095	0.35956	1.5124	0.454545	0.0940767	ILC3s.Rorgt+.MHCIIhi
Tcirg1	0.0113896	0.36092	1.64544	0.454545	0.097561	ILC3s.Rorgt+.MHCIIhi
Rbbp7	0.0114703	0.362288	1.30662	0.590909	0.184669	ILC3s.Rorgt+.MHCIIhi
Dync1li1	0.0117152	0.369422	2.13698	0.409091	0.0662021	ILC3s.Rorgt+.MHCIIhi
Mycbp2	0.0118811	0.374042	1.14934	0.590909	0.191638	ILC3s.Rorgt+.MHCIIhi
Aftph	0.0120069	0.377086	2.31492	0.409091	0.0696864	ILC3s.Rorgt+.MHCIIhi
Ahcyl1	0.0120491	0.377086	2.07741	0.409091	0.0662021	ILC3s.Rorgt+.MHCIIhi
Crlf2	0.0120491	0.377086	1.61284	0.5	0.142857	ILC3s.Rorgt+.MHCIIhi
Trappc1	0.0120914	0.377086	2.21359	0.409091	0.0696864	ILC3s.Rorgt+.MHCIIhi
Map4	0.0121339	0.377086	1.57898	0.545455	0.174216	ILC3s.Rorgt+.MHCIIhi
Il1r1	0.0122191	0.377914	1.42004	0.5	0.12892	ILC3s.Rorgt+.MHCIIhi
Yeats4	0.0122191	0.377914	1.66547	0.454545	0.097561	ILC3s.Rorgt+.MHCIIhi
Spata6	0.012262	0.378633	2.56088	0.409091	0.0766551	ILC3s.Rorgt+.MHCIIhi
Atf4	0.012305	0.37875	1.26424	0.5	0.12892	ILC3s.Rorgt+.MHCIIhi
Dstn	0.0123913	0.380198	2.99233	0.363636	0.0348432	ILC3s.Rorgt+.MHCIIhi
Atxn7l3b	0.0123913	0.380198	1.4306	0.545455	0.167247	ILC3s.Rorgt+.MHCIIhi
Synj1	0.0124782	0.381153	2.97109	0.363636	0.0348432	ILC3s.Rorgt+.MHCIIhi
Ppp6r1	0.0124782	0.381153	1.3445	0.5	0.12892	ILC3s.Rorgt+.MHCIIhi
Ddrgk1	0.0125657	0.381153	1.23486	0.590909	0.191638	ILC3s.Rorgt+.MHCIIhi
Gmps	0.0126536	0.381153	1.96353	0.409091	0.0662021	ILC3s.Rorgt+.MHCIIhi
Commd1	0.0127422	0.381153	1.36383	0.5	0.12892	ILC3s.Rorgt+.MHCIIhi
Pdzd8	0.0127422	0.381153	2.89916	0.363636	0.0348432	ILC3s.Rorgt+.MHCIIhi
Anxa7	0.0127866	0.381153	2.14779	0.409091	0.0696864	ILC3s.Rorgt+.MHCIIhi
Nfu1	0.0127866	0.381153	1.53681	0.5	0.132404	ILC3s.Rorgt+.MHCIIhi
Cdv3	0.0128312	0.381153	1.57907	0.454545	0.101045	ILC3s.Rorgt+.MHCIIhi
Adam11	0.012876	0.381153	28.6972	0.318182	0	ILC3s.Rorgt+.MHCIIhi
Nxpe5	0.012876	0.381153	28.6339	0.318182	0	ILC3s.Rorgt+.MHCIIhi
Slc28a3	0.012876	0.381153	28.6348	0.318182	0	ILC3s.Rorgt+.MHCIIhi
Kcnk12	0.012876	0.381153	28.1899	0.318182	0	ILC3s.Rorgt+.MHCIIhi
Dpysl3	0.012876	0.381153	28.649	0.318182	0	ILC3s.Rorgt+.MHCIIhi
Cacng8	0.012876	0.381153	28.28	0.318182	0	ILC3s.Rorgt+.MHCIIhi
Tbc1d9	0.012876	0.381153	28.7489	0.318182	0	ILC3s.Rorgt+.MHCIIhi
Arpin	0.012876	0.381153	28.3711	0.318182	0	ILC3s.Rorgt+.MHCIIhi
Cd300lf	0.012876	0.381153	28.6035	0.318182	0	ILC3s.Rorgt+.MHCIIhi
Ush1c	0.012876	0.381153	29.2357	0.318182	0	ILC3s.Rorgt+.MHCIIhi
Clic3	0.012876	0.381153	29.4784	0.318182	0	ILC3s.Rorgt+.MHCIIhi
Gprc5c	0.012876	0.381153	28.8504	0.318182	0	ILC3s.Rorgt+.MHCIIhi
Tmod3	0.0132389	0.390863	1.55288	0.5	0.139373	ILC3s.Rorgt+.MHCIIhi
Lxn	0.0132849	0.390863	2.83305	0.363636	0.0348432	ILC3s.Rorgt+.MHCIIhi
Sp140	0.0132849	0.390863	1.70708	0.409091	0.0662021	ILC3s.Rorgt+.MHCIIhi
Timm8b	0.0132849	0.390863	1.11254	0.590909	0.184669	ILC3s.Rorgt+.MHCIIhi
Mrps36	0.0133773	0.392984	1.62961	0.5	0.142857	ILC3s.Rorgt+.MHCIIhi
Glod4	0.0134703	0.395115	1.19078	0.590909	0.191638	ILC3s.Rorgt+.MHCIIhi
Itch	0.0135639	0.396656	1.33607	0.5	0.12892	ILC3s.Rorgt+.MHCIIhi
Txndc9	0.0136109	0.397429	1.52451	0.5	0.139373	ILC3s.Rorgt+.MHCIIhi
Tspan31	0.013658	0.398204	1.06502	0.545455	0.15331	ILC3s.Rorgt+.MHCIIhi
Eno3	0.013848	0.401924	6.86508	0.318182	0.00348432	ILC3s.Rorgt+.MHCIIhi
Pex16	0.013848	0.401924	1.77887	0.454545	0.114983	ILC3s.Rorgt+.MHCIIhi
Mrpl54	0.0139438	0.40229	0.922762	0.590909	0.184669	ILC3s.Rorgt+.MHCIIhi
Abhd16a	0.0139438	0.40229	1.70581	0.454545	0.111498	ILC3s.Rorgt+.MHCIIhi
Mob3a	0.0139438	0.40229	1.45216	0.5	0.142857	ILC3s.Rorgt+.MHCIIhi
Ddx17	0.013992	0.402669	1.15097	0.5	0.125436	ILC3s.Rorgt+.MHCIIhi
Apol7c	0.0140403	0.402669	7.16953	0.318182	0.00348432	ILC3s.Rorgt+.MHCIIhi
Mia2	0.0141373	0.404851	1.42818	0.5	0.135889	ILC3s.Rorgt+.MHCIIhi
Kynu	0.014235	0.406443	5.64347	0.318182	0.00348432	ILC3s.Rorgt+.MHCIIhi
Ndufa9	0.014235	0.406443	2.04804	0.409091	0.0731707	ILC3s.Rorgt+.MHCIIhi
Clptm1	0.014432	0.410856	1.51532	0.5	0.142857	ILC3s.Rorgt+.MHCIIhi
2210016F16Rik	0.0145314	0.411866	1.44164	0.5	0.135889	ILC3s.Rorgt+.MHCIIhi
Psma4	0.0145314	0.411866	1.20855	0.545455	0.170732	ILC3s.Rorgt+.MHCIIhi
Arfip1	0.0145314	0.411866	2.66873	0.363636	0.0383275	ILC3s.Rorgt+.MHCIIhi
Phf3	0.0145814	0.412677	1.01176	0.590909	0.188153	ILC3s.Rorgt+.MHCIIhi
Tor1a	0.0146315	0.412885	1.47358	0.454545	0.10453	ILC3s.Rorgt+.MHCIIhi
Gosr2	0.0146315	0.412885	1.86895	0.409091	0.0731707	ILC3s.Rorgt+.MHCIIhi
Pip4p1	0.0147321	0.413912	1.60641	0.454545	0.10453	ILC3s.Rorgt+.MHCIIhi
Wtap	0.0147321	0.413912	1.76967	0.454545	0.114983	ILC3s.Rorgt+.MHCIIhi
H2-Eb2	0.0147827	0.41473	5.94319	0.318182	0.00696864	ILC3s.Rorgt+.MHCIIhi
Fzr1	0.0148842	0.416973	2.1007	0.409091	0.0766551	ILC3s.Rorgt+.MHCIIhi
Stk11	0.0150377	0.420055	1.65999	0.454545	0.108014	ILC3s.Rorgt+.MHCIIhi
Lrrc14	0.0151408	0.421716	2.65357	0.363636	0.0418118	ILC3s.Rorgt+.MHCIIhi
Tjp3	0.0151925	0.42255	5.65338	0.318182	0.00696864	ILC3s.Rorgt+.MHCIIhi
Gsk3b	0.0154538	0.427356	1.78089	0.454545	0.114983	ILC3s.Rorgt+.MHCIIhi
Pik3r5	0.0155065	0.428201	5.00429	0.318182	0.00696864	ILC3s.Rorgt+.MHCIIhi
Selenos	0.0155594	0.428437	1.05613	0.545455	0.167247	ILC3s.Rorgt+.MHCIIhi
Foxp4	0.0155594	0.428437	2.56075	0.363636	0.0418118	ILC3s.Rorgt+.MHCIIhi
Ap1s3	0.015719	0.431602	4.29105	0.318182	0.00696864	ILC3s.Rorgt+.MHCIIhi
Ackr3	0.015719	0.431602	4.26641	0.318182	0.00696864	ILC3s.Rorgt+.MHCIIhi
Fbxl5	0.0157725	0.431844	1.48854	0.454545	0.10453	ILC3s.Rorgt+.MHCIIhi
Rnf5	0.0157725	0.431844	1.19008	0.5	0.135889	ILC3s.Rorgt+.MHCIIhi
R3hdm2	0.015934	0.43406	1.89101	0.409091	0.0766551	ILC3s.Rorgt+.MHCIIhi
Avpi1	0.0159881	0.43406	1.72471	0.454545	0.118467	ILC3s.Rorgt+.MHCIIhi
Sephs2	0.0159881	0.43406	2.40553	0.363636	0.0418118	ILC3s.Rorgt+.MHCIIhi
1110008P14Rik	0.0161516	0.437883	1.29635	0.5	0.139373	ILC3s.Rorgt+.MHCIIhi
Taf1d	0.0163165	0.4405	1.52337	0.454545	0.108014	ILC3s.Rorgt+.MHCIIhi
Fkbp15	0.0164273	0.440956	2.2093	0.363636	0.0418118	ILC3s.Rorgt+.MHCIIhi
Pkig	0.0164273	0.440956	1.31346	0.454545	0.10453	ILC3s.Rorgt+.MHCIIhi
Hist1h2ap	0.0164273	0.440956	2.91803	0.363636	0.0557491	ILC3s.Rorgt+.MHCIIhi
Ap3d1	0.0164829	0.440956	1.93326	0.409091	0.0766551	ILC3s.Rorgt+.MHCIIhi
Gtpbp1	0.0165387	0.440956	2.44262	0.363636	0.0418118	ILC3s.Rorgt+.MHCIIhi
Cd44	0.0165387	0.440956	1.25429	0.545455	0.170732	ILC3s.Rorgt+.MHCIIhi
Eprs	0.0165387	0.440956	1.13953	0.545455	0.163763	ILC3s.Rorgt+.MHCIIhi
Cop1	0.0165387	0.440956	2.1361	0.363636	0.0418118	ILC3s.Rorgt+.MHCIIhi
Trim46	0.0166508	0.442115	4.77044	0.318182	0.010453	ILC3s.Rorgt+.MHCIIhi
Plekhm2	0.0166508	0.442115	4.90808	0.318182	0.010453	ILC3s.Rorgt+.MHCIIhi
Mrpl18	0.0166508	0.442115	1.45094	0.5	0.149826	ILC3s.Rorgt+.MHCIIhi
Plekho1	0.016991	0.449913	4.55743	0.318182	0.010453	ILC3s.Rorgt+.MHCIIhi
Tpm1	0.016991	0.449913	2.45919	0.363636	0.0452962	ILC3s.Rorgt+.MHCIIhi
Itprid2	0.0171058	0.451099	4.53849	0.318182	0.010453	ILC3s.Rorgt+.MHCIIhi
Irak1	0.0171058	0.451099	2.48386	0.363636	0.0487805	ILC3s.Rorgt+.MHCIIhi
Mbd3	0.0171058	0.451099	1.25864	0.454545	0.10453	ILC3s.Rorgt+.MHCIIhi
Zfp91	0.0172213	0.452907	1.15216	0.545455	0.167247	ILC3s.Rorgt+.MHCIIhi
Gtf2e2	0.0172213	0.452907	2.26205	0.363636	0.0452962	ILC3s.Rorgt+.MHCIIhi
Vav2	0.0173374	0.454724	2.37771	0.363636	0.0452962	ILC3s.Rorgt+.MHCIIhi
Tpm2	0.0173374	0.454724	4.29826	0.318182	0.010453	ILC3s.Rorgt+.MHCIIhi
Rnps1	0.0175717	0.459623	1.29593	0.545455	0.174216	ILC3s.Rorgt+.MHCIIhi
Tmem106b	0.0175717	0.459623	1.88998	0.409091	0.0801394	ILC3s.Rorgt+.MHCIIhi
Map7d1	0.0177493	0.46239	1.79865	0.409091	0.0766551	ILC3s.Rorgt+.MHCIIhi
Rab9	0.0177493	0.46239	1.65463	0.409091	0.0766551	ILC3s.Rorgt+.MHCIIhi
Sash3	0.0178088	0.462694	1.55258	0.454545	0.114983	ILC3s.Rorgt+.MHCIIhi
Ccrl2	0.0178088	0.462694	1.87243	0.409091	0.0801394	ILC3s.Rorgt+.MHCIIhi
Rnf213	0.0179284	0.465176	1.93374	0.409091	0.087108	ILC3s.Rorgt+.MHCIIhi
Pcna	0.0180487	0.46767	1.66496	0.409091	0.0801394	ILC3s.Rorgt+.MHCIIhi
Zwint	0.0181091	0.468607	1.95969	0.409091	0.0836237	ILC3s.Rorgt+.MHCIIhi
Tex264	0.0181697	0.469235	1.58185	0.409091	0.0801394	ILC3s.Rorgt+.MHCIIhi
Arrdc1	0.0182305	0.469235	1.55538	0.409091	0.0766551	ILC3s.Rorgt+.MHCIIhi
Dnttip1	0.0182305	0.469235	1.67313	0.409091	0.0766551	ILC3s.Rorgt+.MHCIIhi
Mrpl42	0.0184139	0.472069	1.49949	0.5	0.149826	ILC3s.Rorgt+.MHCIIhi
Baz2b	0.018537	0.473969	2.46378	0.363636	0.0522648	ILC3s.Rorgt+.MHCIIhi
Fbl	0.018537	0.473969	1.20644	0.545455	0.167247	ILC3s.Rorgt+.MHCIIhi
Zbtb8os	0.0186609	0.475877	1.4425	0.454545	0.114983	ILC3s.Rorgt+.MHCIIhi
Sirt3	0.0187855	0.477794	1.58935	0.409091	0.0801394	ILC3s.Rorgt+.MHCIIhi
Tap1	0.0187855	0.477794	1.51824	0.454545	0.114983	ILC3s.Rorgt+.MHCIIhi
Tcp1	0.0189108	0.479718	1.31935	0.5	0.142857	ILC3s.Rorgt+.MHCIIhi
Pepd	0.0190368	0.481022	2.80281	0.363636	0.0627178	ILC3s.Rorgt+.MHCIIhi
Rhoc	0.0190368	0.481022	1.5642	0.454545	0.118467	ILC3s.Rorgt+.MHCIIhi
Mat2a	0.0190368	0.481022	1.24875	0.5	0.142857	ILC3s.Rorgt+.MHCIIhi
Sptan1	0.0191001	0.481081	1.86026	0.409091	0.0836237	ILC3s.Rorgt+.MHCIIhi
Srp19	0.0191636	0.481081	0.877123	0.545455	0.163763	ILC3s.Rorgt+.MHCIIhi
Ubtf	0.0191636	0.481081	1.37548	0.454545	0.111498	ILC3s.Rorgt+.MHCIIhi
Morf4l2	0.0192911	0.483028	1.49541	0.454545	0.111498	ILC3s.Rorgt+.MHCIIhi
Exosc5	0.0192911	0.483028	1.24626	0.5	0.142857	ILC3s.Rorgt+.MHCIIhi
Xiap	0.0195484	0.488205	1.24737	0.454545	0.111498	ILC3s.Rorgt+.MHCIIhi
Pigt	0.0196781	0.489548	2.32743	0.363636	0.0522648	ILC3s.Rorgt+.MHCIIhi
Mrps12	0.0196781	0.489548	1.2707	0.545455	0.1777	ILC3s.Rorgt+.MHCIIhi
Man2c1	0.0196781	0.489548	2.18392	0.363636	0.0487805	ILC3s.Rorgt+.MHCIIhi
Dcaf7	0.0198086	0.492161	1.32694	0.5	0.149826	ILC3s.Rorgt+.MHCIIhi
Gemin7	0.0199399	0.494152	1.37821	0.454545	0.114983	ILC3s.Rorgt+.MHCIIhi
Chka	0.0199399	0.494152	2.3563	0.363636	0.0522648	ILC3s.Rorgt+.MHCIIhi
Ncaph2	0.0200058	0.494517	1.71135	0.409091	0.0836237	ILC3s.Rorgt+.MHCIIhi
Snw1	0.0200058	0.494517	1.25005	0.5	0.146341	ILC3s.Rorgt+.MHCIIhi
Ass1	0.0200719	0.495518	3.77314	0.318182	0.0174216	ILC3s.Rorgt+.MHCIIhi
Fmc1	0.0201382	0.49652	1.18828	0.5	0.146341	ILC3s.Rorgt+.MHCIIhi
Hnrnpul1	0.0202714	0.498907	1.00881	0.5	0.139373	ILC3s.Rorgt+.MHCIIhi
Cd48	0.0203382	0.498907	1.66449	0.454545	0.132404	ILC3s.Rorgt+.MHCIIhi
Ankrd13a	0.0203382	0.498907	1.61137	0.454545	0.121951	ILC3s.Rorgt+.MHCIIhi
Cuedc2	0.0203382	0.498907	1.02328	0.545455	0.167247	ILC3s.Rorgt+.MHCIIhi
Adap1	0.0204053	0.499917	4.20528	0.318182	0.0209059	ILC3s.Rorgt+.MHCIIhi
Med6	0.0204726	0.500435	3.56713	0.318182	0.0174216	ILC3s.Rorgt+.MHCIIhi
Adprh	0.0206077	0.500435	1.23965	0.545455	0.1777	ILC3s.Rorgt+.MHCIIhi
Far1	0.0206077	0.500435	1.40894	0.409091	0.0801394	ILC3s.Rorgt+.MHCIIhi
Smarca4	0.0206077	0.500435	1.47374	0.409091	0.0801394	ILC3s.Rorgt+.MHCIIhi
Tank	0.0206755	0.500823	1.70308	0.409091	0.0836237	ILC3s.Rorgt+.MHCIIhi
Dcp2	0.0206755	0.500823	1.56645	0.409091	0.0836237	ILC3s.Rorgt+.MHCIIhi
Zfp710	0.0207435	0.501215	3.69812	0.318182	0.0174216	ILC3s.Rorgt+.MHCIIhi
Imp3	0.0207435	0.501215	1.57413	0.454545	0.125436	ILC3s.Rorgt+.MHCIIhi
Zdhhc12	0.0210866	0.50697	4.08339	0.318182	0.0209059	ILC3s.Rorgt+.MHCIIhi
Rnf44	0.0212252	0.509036	1.79393	0.409091	0.0905923	ILC3s.Rorgt+.MHCIIhi
Ncf2	0.0212252	0.509036	3.88256	0.318182	0.0209059	ILC3s.Rorgt+.MHCIIhi
Aco2	0.0214346	0.512152	1.16343	0.454545	0.111498	ILC3s.Rorgt+.MHCIIhi
Maz	0.0214346	0.512152	1.09066	0.5	0.142857	ILC3s.Rorgt+.MHCIIhi
Eif5b	0.0214346	0.512152	1.59496	0.454545	0.125436	ILC3s.Rorgt+.MHCIIhi
Mbp	0.0216458	0.515288	1.71055	0.409091	0.0905923	ILC3s.Rorgt+.MHCIIhi
Sf3a1	0.0217166	0.516337	1.69717	0.409091	0.087108	ILC3s.Rorgt+.MHCIIhi
Abhd6	0.0220737	0.522681	3.56429	0.318182	0.0209059	ILC3s.Rorgt+.MHCIIhi
Josd2	0.0221457	0.522681	1.05716	0.545455	0.170732	ILC3s.Rorgt+.MHCIIhi
Wsb2	0.0221457	0.522681	1.87969	0.363636	0.0522648	ILC3s.Rorgt+.MHCIIhi
2610001J05Rik	0.0221457	0.522681	2.13863	0.363636	0.0557491	ILC3s.Rorgt+.MHCIIhi
Pisd	0.0222179	0.523746	3.43501	0.318182	0.0209059	ILC3s.Rorgt+.MHCIIhi
Mrps34	0.022363	0.525244	1.15315	0.5	0.15331	ILC3s.Rorgt+.MHCIIhi
Arl10	0.022363	0.525244	3.56087	0.318182	0.0209059	ILC3s.Rorgt+.MHCIIhi
Ptbp1	0.0225821	0.529747	0.839014	0.545455	0.181185	ILC3s.Rorgt+.MHCIIhi
Afdn	0.0226555	0.530184	3.31365	0.318182	0.0209059	ILC3s.Rorgt+.MHCIIhi
Chd4	0.0226555	0.530184	1.55269	0.5	0.174216	ILC3s.Rorgt+.MHCIIhi
Ubxn2a	0.0227292	0.531264	2.13901	0.363636	0.0557491	ILC3s.Rorgt+.MHCIIhi
Myo1c	0.0228772	0.534077	3.64362	0.318182	0.0243902	ILC3s.Rorgt+.MHCIIhi
Flad1	0.0229514	0.535165	3.14016	0.318182	0.0209059	ILC3s.Rorgt+.MHCIIhi
Apobec1	0.0230259	0.535415	1.19927	0.5	0.149826	ILC3s.Rorgt+.MHCIIhi
Cs	0.0231007	0.535415	1.98353	0.409091	0.10453	ILC3s.Rorgt+.MHCIIhi
Pus10	0.0231007	0.535415	2.95661	0.318182	0.0209059	ILC3s.Rorgt+.MHCIIhi
Mta3	0.0231756	0.535866	1.43567	0.409091	0.087108	ILC3s.Rorgt+.MHCIIhi
Dpp8	0.0233261	0.537417	2.03402	0.363636	0.0557491	ILC3s.Rorgt+.MHCIIhi
Ywhag	0.0234016	0.537875	1.81219	0.409091	0.097561	ILC3s.Rorgt+.MHCIIhi
Gsdmd	0.0235534	0.5388	1.87502	0.409091	0.097561	ILC3s.Rorgt+.MHCIIhi
Atg3	0.0236295	0.539267	1.87025	0.409091	0.0940767	ILC3s.Rorgt+.MHCIIhi
Zmynd8	0.0236295	0.539267	1.98519	0.363636	0.0557491	ILC3s.Rorgt+.MHCIIhi
Pafah1b2	0.0237826	0.542119	2.0889	0.363636	0.0592334	ILC3s.Rorgt+.MHCIIhi
Paics	0.0240137	0.546744	1.33423	0.5	0.160279	ILC3s.Rorgt+.MHCIIhi
Asap1	0.0244033	0.553008	3.14252	0.318182	0.0243902	ILC3s.Rorgt+.MHCIIhi
Sec23b	0.0244033	0.553008	1.62884	0.409091	0.0940767	ILC3s.Rorgt+.MHCIIhi
Rab29	0.0244033	0.553008	2.89982	0.318182	0.0243902	ILC3s.Rorgt+.MHCIIhi
Immt	0.0244819	0.554139	1.6546	0.409091	0.0905923	ILC3s.Rorgt+.MHCIIhi
Strn4	0.0245607	0.555272	1.65974	0.363636	0.0557491	ILC3s.Rorgt+.MHCIIhi
Rsl24d1	0.025038	0.564744	0.936999	0.5	0.142857	ILC3s.Rorgt+.MHCIIhi
Hdac1	0.0252797	0.568206	1.77467	0.409091	0.097561	ILC3s.Rorgt+.MHCIIhi
Clns1a	0.0255234	0.573017	1.48047	0.454545	0.135889	ILC3s.Rorgt+.MHCIIhi
Chmp5	0.025687	0.575353	1.15943	0.5	0.149826	ILC3s.Rorgt+.MHCIIhi
Stk4	0.025687	0.575353	1.18781	0.5	0.156794	ILC3s.Rorgt+.MHCIIhi
Elmo1	0.0258515	0.577032	1.35612	0.454545	0.12892	ILC3s.Rorgt+.MHCIIhi
Ralgapa1	0.0258515	0.577032	1.83916	0.363636	0.0592334	ILC3s.Rorgt+.MHCIIhi
Mef2c	0.0260169	0.580054	1.34708	0.409091	0.0940767	ILC3s.Rorgt+.MHCIIhi
Ldhb	0.0261832	0.58309	1.15145	0.454545	0.118467	ILC3s.Rorgt+.MHCIIhi
Jarid2	0.0262668	0.583605	2.96293	0.318182	0.0278746	ILC3s.Rorgt+.MHCIIhi
Cggbp1	0.0262668	0.583605	1.75135	0.409091	0.111498	ILC3s.Rorgt+.MHCIIhi
Borcs7	0.0265186	0.587177	1.79176	0.363636	0.0592334	ILC3s.Rorgt+.MHCIIhi
Lims1	0.0265186	0.587177	2.13336	0.363636	0.0662021	ILC3s.Rorgt+.MHCIIhi
Nup210	0.0265186	0.587177	1.48463	0.409091	0.0940767	ILC3s.Rorgt+.MHCIIhi
Ctdsp2	0.0266877	0.588897	1.57663	0.409091	0.0940767	ILC3s.Rorgt+.MHCIIhi
Zmat2	0.0266877	0.588897	0.966298	0.545455	0.184669	ILC3s.Rorgt+.MHCIIhi
Psmc2	0.0266877	0.588897	1.27927	0.454545	0.125436	ILC3s.Rorgt+.MHCIIhi
Rnf11	0.0267726	0.590097	1.27241	0.409091	0.0905923	ILC3s.Rorgt+.MHCIIhi
Chfr	0.0268578	0.591158	2.27114	0.363636	0.0662021	ILC3s.Rorgt+.MHCIIhi
Rps6ka4	0.0269431	0.591158	2.89918	0.318182	0.0278746	ILC3s.Rorgt+.MHCIIhi
Denr	0.0269431	0.591158	1.1165	0.5	0.15331	ILC3s.Rorgt+.MHCIIhi
Gpr68	0.0269431	0.591158	3.0483	0.318182	0.0278746	ILC3s.Rorgt+.MHCIIhi
Tbc1d10a	0.0270287	0.591693	1.84031	0.363636	0.0592334	ILC3s.Rorgt+.MHCIIhi
Trappc5	0.0270287	0.591693	2.12153	0.363636	0.0627178	ILC3s.Rorgt+.MHCIIhi
Rfk	0.0271145	0.592771	2.83682	0.318182	0.0278746	ILC3s.Rorgt+.MHCIIhi
Bclaf1	0.0272006	0.592771	1.17327	0.5	0.163763	ILC3s.Rorgt+.MHCIIhi
Dhrs1	0.0272006	0.592771	1.9632	0.363636	0.0627178	ILC3s.Rorgt+.MHCIIhi
Dennd4a	0.0274602	0.595742	1.14071	0.409091	0.0905923	ILC3s.Rorgt+.MHCIIhi
Paxbp1	0.0275472	0.596291	2.2138	0.363636	0.0696864	ILC3s.Rorgt+.MHCIIhi
Tmem70	0.0275472	0.596291	1.75086	0.363636	0.0627178	ILC3s.Rorgt+.MHCIIhi
Ndufs2	0.0276345	0.597511	1.05454	0.5	0.15331	ILC3s.Rorgt+.MHCIIhi
Myo1e	0.0278097	0.600627	1.53363	0.409091	0.097561	ILC3s.Rorgt+.MHCIIhi
Blvrb	0.0280743	0.602304	1.39267	0.409091	0.0940767	ILC3s.Rorgt+.MHCIIhi
Rnf149	0.0280743	0.602304	3.07526	0.318182	0.0313589	ILC3s.Rorgt+.MHCIIhi
Sucla2	0.0283411	0.60725	1.6723	0.409091	0.097561	ILC3s.Rorgt+.MHCIIhi
Bod1l	0.0284305	0.60725	1.26708	0.454545	0.132404	ILC3s.Rorgt+.MHCIIhi
Ubxn8	0.0284305	0.60725	1.72037	0.363636	0.0627178	ILC3s.Rorgt+.MHCIIhi
Gmip	0.0284305	0.60725	2.08998	0.363636	0.0662021	ILC3s.Rorgt+.MHCIIhi
Magoh	0.0285201	0.608493	1.30767	0.5	0.174216	ILC3s.Rorgt+.MHCIIhi
Tmem248	0.02861	0.609066	1.35325	0.409091	0.0940767	ILC3s.Rorgt+.MHCIIhi
Filip1l	0.02861	0.609066	2.15002	0.363636	0.0696864	ILC3s.Rorgt+.MHCIIhi
Fibp	0.0291546	0.617936	1.76269	0.409091	0.108014	ILC3s.Rorgt+.MHCIIhi
Flna	0.0291546	0.617936	1.83209	0.409091	0.114983	ILC3s.Rorgt+.MHCIIhi
Psmc4	0.0291546	0.617936	1.05751	0.454545	0.125436	ILC3s.Rorgt+.MHCIIhi
Fuca1	0.0292462	0.619199	1.2597	0.5	0.167247	ILC3s.Rorgt+.MHCIIhi
Eif3l	0.029338	0.619786	1.32065	0.5	0.170732	ILC3s.Rorgt+.MHCIIhi
Creb3	0.0295225	0.621645	1.08806	0.5	0.163763	ILC3s.Rorgt+.MHCIIhi
Nup54	0.0295225	0.621645	2.59185	0.318182	0.0313589	ILC3s.Rorgt+.MHCIIhi
Ift22	0.0295225	0.621645	2.75759	0.318182	0.0313589	ILC3s.Rorgt+.MHCIIhi
Washc4	0.029708	0.62419	2.46221	0.318182	0.0313589	ILC3s.Rorgt+.MHCIIhi
Yipf4	0.029708	0.62419	1.07542	0.5	0.156794	ILC3s.Rorgt+.MHCIIhi
Sars	0.0298944	0.626067	1.20659	0.5	0.163763	ILC3s.Rorgt+.MHCIIhi
Slc30a5	0.0298944	0.626067	2.55271	0.318182	0.0313589	ILC3s.Rorgt+.MHCIIhi
Fam98c	0.0304599	0.636529	1.11717	0.409091	0.0940767	ILC3s.Rorgt+.MHCIIhi
Ddx42	0.0306504	0.639819	1.43242	0.409091	0.101045	ILC3s.Rorgt+.MHCIIhi
Smc1a	0.0308419	0.641738	1.26515	0.454545	0.132404	ILC3s.Rorgt+.MHCIIhi
Dazap1	0.0308419	0.641738	1.21642	0.5	0.170732	ILC3s.Rorgt+.MHCIIhi
Pnpla8	0.0308419	0.641738	1.76259	0.363636	0.0662021	ILC3s.Rorgt+.MHCIIhi
Etv6	0.0310345	0.644358	1.33084	0.454545	0.135889	ILC3s.Rorgt+.MHCIIhi
Zmynd11	0.0313253	0.649001	1.32169	0.409091	0.097561	ILC3s.Rorgt+.MHCIIhi
Josd1	0.0315204	0.650779	2.72522	0.318182	0.0348432	ILC3s.Rorgt+.MHCIIhi
Trim33	0.0316184	0.650779	1.74026	0.363636	0.0662021	ILC3s.Rorgt+.MHCIIhi
Nucb1	0.0316184	0.650779	1.02632	0.454545	0.125436	ILC3s.Rorgt+.MHCIIhi
Hexa	0.0317166	0.650779	1.33975	0.409091	0.097561	ILC3s.Rorgt+.MHCIIhi
Ubn2	0.0318151	0.650779	1.68612	0.363636	0.0662021	ILC3s.Rorgt+.MHCIIhi
Pcm1	0.0318151	0.650779	1.51758	0.363636	0.0662021	ILC3s.Rorgt+.MHCIIhi
Bcor	0.0318151	0.650779	1.86103	0.363636	0.0696864	ILC3s.Rorgt+.MHCIIhi
Eid1	0.0318151	0.650779	1.2121	0.5	0.170732	ILC3s.Rorgt+.MHCIIhi
Traf3ip3	0.0320129	0.653441	1.68324	0.363636	0.0662021	ILC3s.Rorgt+.MHCIIhi
Herc3	0.0323115	0.656615	2.41059	0.318182	0.0348432	ILC3s.Rorgt+.MHCIIhi
Rnf216	0.0325119	0.656615	2.47405	0.318182	0.0348432	ILC3s.Rorgt+.MHCIIhi
Senp2	0.0325119	0.656615	2.51995	0.318182	0.0348432	ILC3s.Rorgt+.MHCIIhi
Fermt3	0.0326125	0.656615	1.09924	0.545455	0.198606	ILC3s.Rorgt+.MHCIIhi
Zfp120	0.0327134	0.656615	2.29852	0.318182	0.0348432	ILC3s.Rorgt+.MHCIIhi
Eef1akmt1	0.0328145	0.656615	1.23182	0.454545	0.139373	ILC3s.Rorgt+.MHCIIhi
Nadk	0.0329159	0.656615	1.69662	0.409091	0.111498	ILC3s.Rorgt+.MHCIIhi
Suclg1	0.0332217	0.658642	1.1381	0.454545	0.132404	ILC3s.Rorgt+.MHCIIhi
Zfp511	0.0332217	0.658642	1.4659	0.409091	0.108014	ILC3s.Rorgt+.MHCIIhi
Gstt2	0.0334269	0.661354	1.66147	0.363636	0.0696864	ILC3s.Rorgt+.MHCIIhi
Rnf40	0.0334269	0.661354	1.52029	0.363636	0.0696864	ILC3s.Rorgt+.MHCIIhi
Rbm26	0.03353	0.661361	1.54749	0.409091	0.111498	ILC3s.Rorgt+.MHCIIhi
Tmem9b	0.0336332	0.662047	1.2364	0.409091	0.101045	ILC3s.Rorgt+.MHCIIhi
Cltc	0.0337368	0.66341	0.9237	0.5	0.160279	ILC3s.Rorgt+.MHCIIhi
Cep63	0.0338406	0.664101	2.46251	0.318182	0.0383275	ILC3s.Rorgt+.MHCIIhi
Mrpl41	0.0340491	0.666164	1.02112	0.454545	0.135889	ILC3s.Rorgt+.MHCIIhi
Rab43	0.0340491	0.666164	2.53482	0.318182	0.0383275	ILC3s.Rorgt+.MHCIIhi
Atp6ap1	0.0340491	0.666164	1.44891	0.409091	0.108014	ILC3s.Rorgt+.MHCIIhi
Rnf13	0.0342587	0.66891	1.34089	0.454545	0.139373	ILC3s.Rorgt+.MHCIIhi
Actr8	0.0346812	0.673756	1.83957	0.363636	0.0731707	ILC3s.Rorgt+.MHCIIhi
Pdlim2	0.0346812	0.673756	1.36102	0.409091	0.101045	ILC3s.Rorgt+.MHCIIhi
Sec22b	0.035001	0.678604	1.41642	0.409091	0.10453	ILC3s.Rorgt+.MHCIIhi
Cog8	0.0351081	0.67864	1.64109	0.363636	0.0696864	ILC3s.Rorgt+.MHCIIhi
Lin37	0.0353233	0.681436	1.52854	0.363636	0.0696864	ILC3s.Rorgt+.MHCIIhi
Zmiz1	0.0353233	0.681436	1.23842	0.454545	0.139373	ILC3s.Rorgt+.MHCIIhi
Arl8a	0.0355395	0.682881	1.01895	0.454545	0.132404	ILC3s.Rorgt+.MHCIIhi
Rpa1	0.0355395	0.682881	2.18464	0.318182	0.0383275	ILC3s.Rorgt+.MHCIIhi
Cpsf3	0.0357569	0.682985	1.44025	0.363636	0.0696864	ILC3s.Rorgt+.MHCIIhi
Rapgef6	0.0357569	0.682985	0.81155	0.545455	0.188153	ILC3s.Rorgt+.MHCIIhi
Ptpn11	0.0357569	0.682985	1.7117	0.363636	0.0731707	ILC3s.Rorgt+.MHCIIhi
Map3k11	0.0359754	0.683781	2.30326	0.318182	0.0383275	ILC3s.Rorgt+.MHCIIhi
Upf3b	0.0359754	0.683781	1.74433	0.363636	0.0731707	ILC3s.Rorgt+.MHCIIhi
Nmrk1	0.0361951	0.686606	2.06056	0.318182	0.0383275	ILC3s.Rorgt+.MHCIIhi
Lpcat4	0.0361951	0.686606	2.0841	0.363636	0.087108	ILC3s.Rorgt+.MHCIIhi
Ino80e	0.0364159	0.687421	1.43262	0.363636	0.0731707	ILC3s.Rorgt+.MHCIIhi
Naxe	0.0364159	0.687421	0.915824	0.545455	0.198606	ILC3s.Rorgt+.MHCIIhi
Nudt8	0.0364159	0.687421	2.24185	0.318182	0.0383275	ILC3s.Rorgt+.MHCIIhi
Abhd12	0.0364159	0.687421	2.1278	0.318182	0.0383275	ILC3s.Rorgt+.MHCIIhi
Paxx	0.0365267	0.688841	1.4283	0.409091	0.111498	ILC3s.Rorgt+.MHCIIhi
Srsf10	0.0366378	0.68892	1.09702	0.5	0.170732	ILC3s.Rorgt+.MHCIIhi
Gyg	0.0366378	0.68892	1.16945	0.454545	0.142857	ILC3s.Rorgt+.MHCIIhi
Krcc1	0.0371978	0.69809	1.06714	0.5	0.167247	ILC3s.Rorgt+.MHCIIhi
Anp32e	0.0373106	0.699529	1.07319	0.454545	0.135889	ILC3s.Rorgt+.MHCIIhi
Fam92a	0.0375372	0.702414	1.54803	0.363636	0.0766551	ILC3s.Rorgt+.MHCIIhi
Eif4a2	0.0376509	0.703181	1.22265	0.5	0.181185	ILC3s.Rorgt+.MHCIIhi
Slc35e1	0.0376509	0.703181	2.10842	0.318182	0.0418118	ILC3s.Rorgt+.MHCIIhi
Setd2	0.037765	0.703272	1.79134	0.363636	0.0766551	ILC3s.Rorgt+.MHCIIhi
Tmem19	0.0378793	0.703368	2.32205	0.318182	0.0418118	ILC3s.Rorgt+.MHCIIhi
Orai2	0.0378793	0.703368	2.30861	0.318182	0.0418118	ILC3s.Rorgt+.MHCIIhi
Ccnd3	0.0379939	0.704144	1.11631	0.454545	0.139373	ILC3s.Rorgt+.MHCIIhi
Isyna1	0.038224	0.707052	1.41824	0.363636	0.0731707	ILC3s.Rorgt+.MHCIIhi
Ptpn1	0.038224	0.707052	1.00133	0.454545	0.139373	ILC3s.Rorgt+.MHCIIhi
Nup98	0.0384553	0.710651	2.5002	0.318182	0.0452962	ILC3s.Rorgt+.MHCIIhi
Xpo6	0.0386878	0.712223	1.63598	0.363636	0.0766551	ILC3s.Rorgt+.MHCIIhi
Meaf6	0.0386878	0.712223	1.61022	0.363636	0.0731707	ILC3s.Rorgt+.MHCIIhi
Pdhb	0.0390387	0.716753	1.49447	0.409091	0.118467	ILC3s.Rorgt+.MHCIIhi
Pno1	0.0391563	0.716753	2.40167	0.318182	0.0452962	ILC3s.Rorgt+.MHCIIhi
Arl6ip6	0.0392742	0.718231	2.17517	0.318182	0.0418118	ILC3s.Rorgt+.MHCIIhi
Vma21	0.0393924	0.719032	0.858153	0.454545	0.139373	ILC3s.Rorgt+.MHCIIhi
Mical1	0.0393924	0.719032	1.52706	0.409091	0.114983	ILC3s.Rorgt+.MHCIIhi
Dcxr	0.0398681	0.724978	1.59727	0.363636	0.0766551	ILC3s.Rorgt+.MHCIIhi
Ighm	0.0398681	0.724978	1.00777	0.363636	0.0766551	ILC3s.Rorgt+.MHCIIhi
Trappc2l	0.0398681	0.724978	1.15089	0.5	0.184669	ILC3s.Rorgt+.MHCIIhi
C1qbp	0.0398681	0.724978	1.09177	0.5	0.1777	ILC3s.Rorgt+.MHCIIhi
Cklf	0.0401079	0.727284	1.40876	0.363636	0.0766551	ILC3s.Rorgt+.MHCIIhi
Rab5if	0.0403488	0.728237	1.22055	0.454545	0.146341	ILC3s.Rorgt+.MHCIIhi
Ccdc88c	0.0403488	0.728237	1.10249	0.409091	0.108014	ILC3s.Rorgt+.MHCIIhi
Ap1m1	0.0405909	0.731924	1.52378	0.363636	0.0766551	ILC3s.Rorgt+.MHCIIhi
Plxnb2	0.0407125	0.733432	2.6574	0.318182	0.0487805	ILC3s.Rorgt+.MHCIIhi
Ttc5	0.0408343	0.734258	1.38689	0.363636	0.0766551	ILC3s.Rorgt+.MHCIIhi
Rbm38	0.0408343	0.734258	1.78665	0.363636	0.0836237	ILC3s.Rorgt+.MHCIIhi
B230219D22Rik	0.041079	0.735919	1.0492	0.454545	0.139373	ILC3s.Rorgt+.MHCIIhi
Prkra	0.0412017	0.736753	2.54055	0.318182	0.0487805	ILC3s.Rorgt+.MHCIIhi
Setd3	0.0413248	0.737589	1.55246	0.363636	0.0766551	ILC3s.Rorgt+.MHCIIhi
Oat	0.0415719	0.739269	1.83168	0.363636	0.0801394	ILC3s.Rorgt+.MHCIIhi
Zmiz2	0.0415719	0.739269	1.07005	0.454545	0.146341	ILC3s.Rorgt+.MHCIIhi
Dek	0.0415719	0.739269	1.12027	0.5	0.184669	ILC3s.Rorgt+.MHCIIhi
Vps35l	0.0418203	0.74232	1.89013	0.318182	0.0452962	ILC3s.Rorgt+.MHCIIhi
Il3ra	0.0418203	0.74232	2.07246	0.318182	0.0452962	ILC3s.Rorgt+.MHCIIhi
Cops7a	0.0419449	0.743849	1.03664	0.409091	0.111498	ILC3s.Rorgt+.MHCIIhi
Cltb	0.0420699	0.744018	1.04263	0.454545	0.146341	ILC3s.Rorgt+.MHCIIhi
Dram2	0.0420699	0.744018	2.14489	0.318182	0.0452962	ILC3s.Rorgt+.MHCIIhi
Usp34	0.0423208	0.74777	1.61675	0.363636	0.0801394	ILC3s.Rorgt+.MHCIIhi
1110038B12Rik	0.0425729	0.750168	0.982095	0.5	0.184669	ILC3s.Rorgt+.MHCIIhi
Mdp1	0.0425729	0.750168	1.26768	0.454545	0.15331	ILC3s.Rorgt+.MHCIIhi
Tmpo	0.0425729	0.750168	1.45516	0.363636	0.0766551	ILC3s.Rorgt+.MHCIIhi
Ahr	0.0428263	0.752263	1.11826	0.454545	0.149826	ILC3s.Rorgt+.MHCIIhi
Herc4	0.0428263	0.752263	1.9798	0.318182	0.0452962	ILC3s.Rorgt+.MHCIIhi
Vps35	0.043081	0.752263	0.892982	0.409091	0.108014	ILC3s.Rorgt+.MHCIIhi
Dcaf12	0.043081	0.752263	1.52361	0.363636	0.0801394	ILC3s.Rorgt+.MHCIIhi
Gfer	0.043081	0.752263	1.67653	0.363636	0.0836237	ILC3s.Rorgt+.MHCIIhi
Ube3c	0.043081	0.752263	1.88269	0.318182	0.0452962	ILC3s.Rorgt+.MHCIIhi
Alkbh3	0.043081	0.752263	1.99045	0.318182	0.0452962	ILC3s.Rorgt+.MHCIIhi
Asnsd1	0.043337	0.75333	0.843633	0.409091	0.108014	ILC3s.Rorgt+.MHCIIhi
Ccnk	0.043337	0.75333	1.77425	0.318182	0.0452962	ILC3s.Rorgt+.MHCIIhi
AU040320	0.043337	0.75333	1.95879	0.318182	0.0452962	ILC3s.Rorgt+.MHCIIhi
Snap47	0.0434654	0.75441	2.27923	0.318182	0.0487805	ILC3s.Rorgt+.MHCIIhi
Tmem147	0.0435942	0.75441	0.938642	0.454545	0.146341	ILC3s.Rorgt+.MHCIIhi
Fam177a	0.0435942	0.75441	1.47694	0.363636	0.0836237	ILC3s.Rorgt+.MHCIIhi
Mrpl12	0.0437233	0.755967	0.6889	0.5	0.167247	ILC3s.Rorgt+.MHCIIhi
Nans	0.0439825	0.759769	1.58022	0.409091	0.125436	ILC3s.Rorgt+.MHCIIhi
Mybbp1a	0.0441126	0.759978	1.48865	0.363636	0.0801394	ILC3s.Rorgt+.MHCIIhi
Synj2bp	0.0441126	0.759978	0.871353	0.409091	0.108014	ILC3s.Rorgt+.MHCIIhi
Cops3	0.0441126	0.759978	1.54962	0.363636	0.0836237	ILC3s.Rorgt+.MHCIIhi
Etnk1	0.0443737	0.763117	1.66029	0.363636	0.087108	ILC3s.Rorgt+.MHCIIhi
Peli1	0.0443737	0.763117	1.19236	0.454545	0.149826	ILC3s.Rorgt+.MHCIIhi
Mrps23	0.0445047	0.764011	1.03263	0.409091	0.111498	ILC3s.Rorgt+.MHCIIhi
Stx4a	0.0445047	0.764011	1.15158	0.409091	0.111498	ILC3s.Rorgt+.MHCIIhi
Mapk1	0.0446361	0.76423	1.35336	0.409091	0.114983	ILC3s.Rorgt+.MHCIIhi
Pan3	0.0448998	0.766708	1.75818	0.363636	0.0905923	ILC3s.Rorgt+.MHCIIhi
Dtx1	0.0448998	0.766708	2.30965	0.318182	0.0522648	ILC3s.Rorgt+.MHCIIhi
Necap2	0.0448998	0.766708	1.37109	0.409091	0.121951	ILC3s.Rorgt+.MHCIIhi
Smarcd2	0.0451649	0.769196	1.20489	0.363636	0.0801394	ILC3s.Rorgt+.MHCIIhi
Smndc1	0.0454312	0.773051	1.07259	0.5	0.191638	ILC3s.Rorgt+.MHCIIhi
Cebpd	0.0455649	0.774198	1.8324	0.318182	0.0487805	ILC3s.Rorgt+.MHCIIhi
Usp1	0.0456989	0.774198	1.3568	0.363636	0.0801394	ILC3s.Rorgt+.MHCIIhi
Vmp1	0.0456989	0.774198	1.4495	0.363636	0.0836237	ILC3s.Rorgt+.MHCIIhi
Wac	0.045968	0.778074	1.10292	0.454545	0.149826	ILC3s.Rorgt+.MHCIIhi
Dnajc4	0.046103	0.779676	1.79155	0.318182	0.0487805	ILC3s.Rorgt+.MHCIIhi
Slc39a1	0.046374	0.780844	2.13379	0.318182	0.0487805	ILC3s.Rorgt+.MHCIIhi
Api5	0.04651	0.781772	1.59188	0.363636	0.087108	ILC3s.Rorgt+.MHCIIhi
Sema4d	0.04651	0.781772	1.60474	0.409091	0.135889	ILC3s.Rorgt+.MHCIIhi
Pop7	0.046783	0.785678	1.22332	0.363636	0.0801394	ILC3s.Rorgt+.MHCIIhi
Dpm2	0.04692	0.787295	1.1736	0.409091	0.118467	ILC3s.Rorgt+.MHCIIhi
Psma1	0.0470574	0.788232	0.94413	0.5	0.1777	ILC3s.Rorgt+.MHCIIhi
Mga	0.0473331	0.790112	1.63491	0.363636	0.087108	ILC3s.Rorgt+.MHCIIhi
Ncor2	0.0473331	0.790112	1.00146	0.454545	0.146341	ILC3s.Rorgt+.MHCIIhi
Bud31	0.0473331	0.790112	1.42335	0.363636	0.0836237	ILC3s.Rorgt+.MHCIIhi
Rnf115	0.0476102	0.792683	1.72316	0.363636	0.0940767	ILC3s.Rorgt+.MHCIIhi
Drg1	0.0478887	0.795948	1.031	0.454545	0.149826	ILC3s.Rorgt+.MHCIIhi
St3gal1	0.0481685	0.799224	1.30218	0.363636	0.0836237	ILC3s.Rorgt+.MHCIIhi
Psmd12	0.0483089	0.800867	0.849286	0.409091	0.111498	ILC3s.Rorgt+.MHCIIhi
Slk	0.0484497	0.802512	1.7574	0.363636	0.101045	ILC3s.Rorgt+.MHCIIhi
C1d	0.0487322	0.803749	1.03472	0.454545	0.15331	ILC3s.Rorgt+.MHCIIhi
Wasl	0.0487322	0.803749	1.30077	0.409091	0.121951	ILC3s.Rorgt+.MHCIIhi
Atp1a1	0.0487322	0.803749	0.874128	0.454545	0.142857	ILC3s.Rorgt+.MHCIIhi
Rbm5	0.0487322	0.803749	1.2616	0.363636	0.0836237	ILC3s.Rorgt+.MHCIIhi
Ssr3	0.0487322	0.803749	0.939726	0.454545	0.142857	ILC3s.Rorgt+.MHCIIhi
Plscr1	0.0490162	0.807055	0.893371	0.5	0.1777	ILC3s.Rorgt+.MHCIIhi
Sh3gl1	0.0493015	0.809578	1.15811	0.363636	0.0836237	ILC3s.Rorgt+.MHCIIhi
Swap70	0.0494447	0.809578	1.1387	0.409091	0.118467	ILC3s.Rorgt+.MHCIIhi
Abca2	0.0494447	0.809578	2.43146	0.318182	0.0627178	ILC3s.Rorgt+.MHCIIhi
Cbx1	0.0495882	0.809578	1.12439	0.454545	0.160279	ILC3s.Rorgt+.MHCIIhi
Hsdl2	0.0495882	0.809578	1.89326	0.318182	0.0522648	ILC3s.Rorgt+.MHCIIhi
Dctpp1	0.0495882	0.809578	1.53915	0.363636	0.0905923	ILC3s.Rorgt+.MHCIIhi
Saysd1	0.0495882	0.809578	1.08632	0.363636	0.0836237	ILC3s.Rorgt+.MHCIIhi
Nfkbib	0.0497321	0.811242	1.01406	0.5	0.181185	ILC3s.Rorgt+.MHCIIhi
Sppl2a	5.56634e-13	3.58658e-09	3.28429	0.775862	0.163347	LTi-like.ILC3s
Upp1	3.07792e-09	4.24972e-06	3.18291	0.62069	0.10757	LTi-like.ILC3s
Il18r1	3.60654e-09	4.64763e-06	2.73096	0.672414	0.163347	LTi-like.ILC3s
Ms4a4c	4.1408e-09	5.0026e-06	4.03972	0.551724	0.059761	LTi-like.ILC3s
Ccr6	5.55773e-09	5.96839e-06	3.16492	0.603448	0.115538	LTi-like.ILC3s
Cntn1	2.15148e-06	0.000954387	3.06094	0.482759	0.0796813	LTi-like.ILC3s
Klrb1f	2.21289e-06	0.000954387	2.57222	0.534483	0.111554	LTi-like.ILC3s
Cd4	2.35021e-06	0.000987598	2.19056	0.603448	0.179283	LTi-like.ILC3s
Slfn2	3.90547e-06	0.00145178	2.9222	0.482759	0.103586	LTi-like.ILC3s
Mapkapk2	1.40411e-05	0.00444941	1.9631	0.568966	0.191235	LTi-like.ILC3s
Tmem173	1.43041e-05	0.00445963	2.09277	0.551724	0.175299	LTi-like.ILC3s
Agpat4	1.88587e-05	0.0055233	2.93257	0.431034	0.0557769	LTi-like.ILC3s
Dock2	2.11192e-05	0.00591644	2.04301	0.534483	0.155378	LTi-like.ILC3s
Cct6a	4.14157e-05	0.0102637	1.9314	0.517241	0.155378	LTi-like.ILC3s
Ecm1	4.53782e-05	0.0109645	2.52621	0.448276	0.0956175	LTi-like.ILC3s
Phyh	5.99487e-05	0.0139615	2.21128	0.465517	0.115538	LTi-like.ILC3s
Rbl2	6.37891e-05	0.0146791	1.89562	0.534483	0.187251	LTi-like.ILC3s
Snx1	7.88769e-05	0.0175252	2.11434	0.482759	0.135458	LTi-like.ILC3s
Serpina3g	8.10532e-05	0.0178041	2.1037	0.5	0.155378	LTi-like.ILC3s
Nr2f6	8.85247e-05	0.0192268	2.25723	0.448276	0.0996016	LTi-like.ILC3s
Rnh1	9.99495e-05	0.0214669	1.71719	0.551724	0.191235	LTi-like.ILC3s
Sp100	0.000123361	0.0251007	2.19178	0.465517	0.135458	LTi-like.ILC3s
Chad	0.000129223	0.0252311	2.46568	0.431034	0.0956175	LTi-like.ILC3s
Plcb4	0.000157966	0.0301327	1.92567	0.482759	0.143426	LTi-like.ILC3s
Ahcyl2	0.000181145	0.0321242	1.86789	0.5	0.179283	LTi-like.ILC3s
Eif4a2	0.000187724	0.0326097	1.92333	0.465517	0.143426	LTi-like.ILC3s
H2-Q4	0.000194527	0.0332762	1.7794	0.517241	0.191235	LTi-like.ILC3s
Clnk	0.000219855	0.0360152	2.23751	0.431034	0.10757	LTi-like.ILC3s
Ifi203	0.000223409	0.0362898	1.96636	0.465517	0.143426	LTi-like.ILC3s
Vars	0.000279182	0.0435209	1.62603	0.534483	0.199203	LTi-like.ILC3s
Atxn7l3b	0.000281842	0.043584	2.04053	0.448276	0.135458	LTi-like.ILC3s
Laptm4b	0.000378264	0.0563559	1.81526	0.465517	0.155378	LTi-like.ILC3s
1810073O08Rik	0.000380616	0.0563559	1.61013	0.517241	0.155378	LTi-like.ILC3s
Cd160	0.000385363	0.0563559	2.3992	0.37931	0.063745	LTi-like.ILC3s
Rock1	0.000411202	0.0584451	1.96134	0.431034	0.12749	LTi-like.ILC3s
Apol7e	0.000507945	0.0672506	2.0913	0.431034	0.123506	LTi-like.ILC3s
Nfatc3	0.000530002	0.0692225	1.84636	0.448276	0.139442	LTi-like.ILC3s
Stom	0.000544649	0.0706581	2.1767	0.396552	0.0796813	LTi-like.ILC3s
Fyb	0.000614424	0.078137	1.63236	0.5	0.199203	LTi-like.ILC3s
Clcn3	0.000795854	0.0955232	1.5425	0.482759	0.171315	LTi-like.ILC3s
Nupr1	0.000800557	0.0955232	3.76525	0.310345	0.0239044	LTi-like.ILC3s
Hadhb	0.000814821	0.0960051	2.05901	0.396552	0.10757	LTi-like.ILC3s
Nrg2	0.000824462	0.0960051	2.39055	0.362069	0.0677291	LTi-like.ILC3s
Ptpn7	0.000864091	0.0988336	2.26095	0.37931	0.0876494	LTi-like.ILC3s
Dok1	0.000879403	0.0999917	2.25536	0.37931	0.0916335	LTi-like.ILC3s
Clec2d	0.000884562	0.0999917	1.73036	0.465517	0.195219	LTi-like.ILC3s
Piwil4	0.000943197	0.104782	2.33638	0.362069	0.0677291	LTi-like.ILC3s
Tnfaip8l2	0.00112191	0.120827	1.83174	0.413793	0.119522	LTi-like.ILC3s
Hbp1	0.00121559	0.127703	1.80688	0.413793	0.119522	LTi-like.ILC3s
Foxp1	0.00122255	0.12774	1.69779	0.448276	0.163347	LTi-like.ILC3s
Acin1	0.00124366	0.129247	1.61944	0.448276	0.159363	LTi-like.ILC3s
Mthfs	0.00127958	0.131566	1.61617	0.448276	0.14741	LTi-like.ILC3s
Apobec1	0.00130159	0.13242	2.06945	0.396552	0.123506	LTi-like.ILC3s
Foxs1	0.00130901	0.132477	1.97888	0.396552	0.115538	LTi-like.ILC3s
Nono	0.00150752	0.148676	1.54571	0.465517	0.187251	LTi-like.ILC3s
Podnl1	0.00159442	0.154875	1.86938	0.37931	0.0876494	LTi-like.ILC3s
Zfp445	0.00159442	0.154875	1.95239	0.37931	0.0956175	LTi-like.ILC3s
Anxa1	0.00160336	0.154965	2.08793	0.37931	0.10757	LTi-like.ILC3s
Lgals3bp	0.00172384	0.164147	1.8871	0.37931	0.0996016	LTi-like.ILC3s
Atp1b3	0.00172384	0.164147	1.78795	0.413793	0.135458	LTi-like.ILC3s
Cxxc5	0.00173345	0.164253	1.59079	0.431034	0.139442	LTi-like.ILC3s
Aqp3	0.00174795	0.164819	1.76792	0.396552	0.103586	LTi-like.ILC3s
Rab27a	0.0019576	0.179338	3.01345	0.310345	0.0517928	LTi-like.ILC3s
Sptbn1	0.00201212	0.181749	1.91784	0.37931	0.10757	LTi-like.ILC3s
Pura	0.00219608	0.196529	1.80198	0.396552	0.123506	LTi-like.ILC3s
Cct8	0.00220808	0.196692	1.53248	0.448276	0.175299	LTi-like.ILC3s
Serinc2	0.00227513	0.200814	1.44779	0.465517	0.159363	LTi-like.ILC3s
Pik3cd	0.00238242	0.208381	1.58596	0.431034	0.155378	LTi-like.ILC3s
Nfic	0.00244768	0.211222	1.90418	0.37931	0.10757	LTi-like.ILC3s
Il17re	0.00267482	0.227772	2.26096	0.327586	0.063745	LTi-like.ILC3s
Trim8	0.00274003	0.228296	2.32788	0.327586	0.0677291	LTi-like.ILC3s
Ptpra	0.00274003	0.228296	1.82361	0.396552	0.139442	LTi-like.ILC3s
Pnpla2	0.00274003	0.228296	1.54385	0.413793	0.131474	LTi-like.ILC3s
Plaa	0.00287482	0.235467	2.56003	0.310345	0.0557769	LTi-like.ILC3s
Tnfrsf11a	0.00296801	0.241057	2.62208	0.310345	0.059761	LTi-like.ILC3s
Chd4	0.00296801	0.241057	1.57721	0.413793	0.14741	LTi-like.ILC3s
Pdcl3	0.00298381	0.241326	1.81136	0.362069	0.0996016	LTi-like.ILC3s
Mndal	0.00318785	0.25569	1.75713	0.396552	0.151394	LTi-like.ILC3s
Slain2	0.00320471	0.25598	2.19359	0.327586	0.0717131	LTi-like.ILC3s
Mrpl53	0.00326437	0.258231	2.24062	0.327586	0.0756972	LTi-like.ILC3s
Reep3	0.00353166	0.276385	2.0739	0.344828	0.0916335	LTi-like.ILC3s
Dock8	0.00353166	0.276385	1.59634	0.396552	0.123506	LTi-like.ILC3s
Zc3h13	0.00363455	0.281024	1.97251	0.362069	0.111554	LTi-like.ILC3s
Inpp5d	0.00366308	0.281715	1.65106	0.37931	0.123506	LTi-like.ILC3s
Cyth1	0.00367264	0.281715	1.75883	0.362069	0.0956175	LTi-like.ILC3s
Eef2k	0.00374017	0.285003	1.6104	0.413793	0.151394	LTi-like.ILC3s
Uba1	0.00377926	0.285003	1.64371	0.396552	0.139442	LTi-like.ILC3s
Tspyl1	0.00379894	0.285003	1.97139	0.344828	0.0956175	LTi-like.ILC3s
Cd9	0.00379894	0.285003	1.60749	0.37931	0.115538	LTi-like.ILC3s
Dgkz	0.00381872	0.285003	2.42745	0.310345	0.063745	LTi-like.ILC3s
Fam104a	0.00381872	0.285003	1.53393	0.413793	0.155378	LTi-like.ILC3s
Smarca5	0.00383859	0.285384	1.60774	0.413793	0.167331	LTi-like.ILC3s
Rarg	0.00387861	0.286159	2.03119	0.344828	0.0996016	LTi-like.ILC3s
Pten	0.0039598	0.289936	1.57305	0.396552	0.139442	LTi-like.ILC3s
Txndc17	0.00400097	0.291844	1.35821	0.465517	0.195219	LTi-like.ILC3s
Trappc2l	0.00408448	0.296816	1.55587	0.413793	0.159363	LTi-like.ILC3s
Gls	0.00422356	0.301041	2.17433	0.327586	0.0796813	LTi-like.ILC3s
Gimap8	0.00423443	0.301041	1.64642	0.37931	0.115538	LTi-like.ILC3s
Bcl7c	0.00425626	0.301041	1.52691	0.413793	0.159363	LTi-like.ILC3s
Dbnl	0.00426721	0.301041	1.42385	0.431034	0.167331	LTi-like.ILC3s
Rab11a	0.00484842	0.330838	1.39843	0.431034	0.175299	LTi-like.ILC3s
Ldhb	0.00496034	0.335257	2.28234	0.327586	0.0996016	LTi-like.ILC3s
Il23r	0.00523063	0.35107	1.79183	0.327586	0.0717131	LTi-like.ILC3s
Csnk1g2	0.00525705	0.351293	1.28708	0.465517	0.183267	LTi-like.ILC3s
Rbm25	0.00527031	0.351293	1.35242	0.413793	0.159363	LTi-like.ILC3s
Cdk9	0.00551416	0.366284	1.52564	0.396552	0.14741	LTi-like.ILC3s
Mrpl57	0.00555577	0.367785	1.35364	0.431034	0.183267	LTi-like.ILC3s
Acat1	0.00563986	0.370811	1.35902	0.431034	0.183267	LTi-like.ILC3s
Vps29	0.00576814	0.37796	1.35084	0.431034	0.187251	LTi-like.ILC3s
Lingo4	0.00585511	0.379471	2.25358	0.310345	0.0756972	LTi-like.ILC3s
Rrp1	0.0060027	0.385489	1.35163	0.431034	0.171315	LTi-like.ILC3s
Pcmtd1	0.00604763	0.387088	1.72628	0.362069	0.119522	LTi-like.ILC3s
Plcg2	0.00616892	0.392254	1.67331	0.362069	0.111554	LTi-like.ILC3s
Zmiz1	0.00630798	0.395887	1.59912	0.362069	0.115538	LTi-like.ILC3s
Polr2k	0.00652992	0.404562	1.26013	0.448276	0.183267	LTi-like.ILC3s
Scn1b	0.0065946	0.407264	1.71411	0.344828	0.0956175	LTi-like.ILC3s
Wtap	0.00680883	0.414616	1.99929	0.327586	0.0956175	LTi-like.ILC3s
Stat1	0.00684234	0.414616	1.96542	0.327586	0.0956175	LTi-like.ILC3s
Pbxip1	0.0069098	0.417116	1.84106	0.327586	0.0876494	LTi-like.ILC3s
Sbno1	0.00692676	0.417116	1.84287	0.327586	0.0916335	LTi-like.ILC3s
Hint2	0.00696079	0.417864	1.45779	0.37931	0.12749	LTi-like.ILC3s
Atxn10	0.00716813	0.423472	1.32113	0.431034	0.187251	LTi-like.ILC3s
Mrps34	0.00718566	0.423472	1.69801	0.362069	0.135458	LTi-like.ILC3s
Wasf2	0.00722083	0.423999	1.29081	0.431034	0.175299	LTi-like.ILC3s
Xbp1	0.00723847	0.423999	1.5269	0.37931	0.135458	LTi-like.ILC3s
Acap1	0.00734514	0.427411	1.53903	0.37931	0.139442	LTi-like.ILC3s
Smarcc1	0.00771096	0.446266	1.82513	0.327586	0.0996016	LTi-like.ILC3s
Galnt1	0.00778605	0.449267	1.16569	0.448276	0.195219	LTi-like.ILC3s
Gimap6	0.00782384	0.450104	1.161	0.465517	0.195219	LTi-like.ILC3s
Cdkn1b	0.00801527	0.459749	1.51501	0.37931	0.139442	LTi-like.ILC3s
Stat3	0.00817143	0.46594	1.4212	0.37931	0.139442	LTi-like.ILC3s
Ccdc59	0.00825053	0.469067	1.63198	0.344828	0.111554	LTi-like.ILC3s
Fundc1	0.0083303	0.46946	1.36624	0.413793	0.167331	LTi-like.ILC3s
Hectd1	0.00845127	0.471918	1.38735	0.37931	0.139442	LTi-like.ILC3s
Tmem243	0.00853278	0.473962	1.52981	0.37931	0.151394	LTi-like.ILC3s
Kcnk1	0.0088659	0.486651	1.26348	0.413793	0.159363	LTi-like.ILC3s
Bmyc	0.0088871	0.486651	1.20596	0.431034	0.183267	LTi-like.ILC3s
Kmt2e	0.00895098	0.488764	1.38283	0.413793	0.183267	LTi-like.ILC3s
Nucks1	0.00910161	0.494197	1.35935	0.396552	0.159363	LTi-like.ILC3s
Samhd1	0.00925451	0.4983	1.46752	0.37931	0.139442	LTi-like.ILC3s
Cul3	0.00961262	0.513293	1.59596	0.344828	0.103586	LTi-like.ILC3s
Dctn1	0.00991264	0.526203	1.63532	0.327586	0.0956175	LTi-like.ILC3s
Psmd6	0.0100302	0.529739	1.60613	0.344828	0.115538	LTi-like.ILC3s
Stt3a	0.0101014	0.530597	1.35371	0.396552	0.167331	LTi-like.ILC3s
Abhd2	0.010173	0.53291	1.72235	0.327586	0.10757	LTi-like.ILC3s
Glo1	0.0103418	0.5401	1.39129	0.396552	0.159363	LTi-like.ILC3s
Gspt1	0.010712	0.547785	1.73263	0.310345	0.0836653	LTi-like.ILC3s
Dnajc8	0.0110681	0.557151	1.23079	0.431034	0.187251	LTi-like.ILC3s
Fkbp2	0.0113816	0.568493	1.14152	0.431034	0.179283	LTi-like.ILC3s
Ccar1	0.0114346	0.56967	1.82179	0.310345	0.0876494	LTi-like.ILC3s
Pkn1	0.0118667	0.587877	1.27907	0.37931	0.143426	LTi-like.ILC3s
Snx5	0.0120603	0.593195	1.06833	0.431034	0.191235	LTi-like.ILC3s
Mtfr1l	0.0126288	0.612973	1.73655	0.327586	0.111554	LTi-like.ILC3s
Rbck1	0.0126579	0.612973	1.25422	0.396552	0.155378	LTi-like.ILC3s
Rtn3	0.0126869	0.612973	1.60431	0.327586	0.103586	LTi-like.ILC3s
Xpa	0.0127161	0.612973	1.39897	0.362069	0.131474	LTi-like.ILC3s
Zfp106	0.0128333	0.616967	1.68897	0.327586	0.115538	LTi-like.ILC3s
Ankrd11	0.0129515	0.619684	1.16658	0.431034	0.195219	LTi-like.ILC3s
Commd7	0.0131306	0.623517	1.24211	0.413793	0.183267	LTi-like.ILC3s
Sh3kbp1	0.0131606	0.623517	1.30499	0.396552	0.167331	LTi-like.ILC3s
Ldb1	0.0133727	0.630475	1.34071	0.37931	0.151394	LTi-like.ILC3s
Arid5a	0.0135569	0.637605	1.56175	0.344828	0.12749	LTi-like.ILC3s
Ifi27	0.0137434	0.644199	1.60906	0.344828	0.139442	LTi-like.ILC3s
Glmp	0.0139321	0.644199	1.3018	0.396552	0.171315	LTi-like.ILC3s
Tpst2	0.0139321	0.644199	1.25363	0.431034	0.195219	LTi-like.ILC3s
Tsn	0.0139638	0.644199	1.42305	0.362069	0.143426	LTi-like.ILC3s
Mlec	0.0141231	0.645269	1.56075	0.344828	0.123506	LTi-like.ILC3s
Commd6	0.0141872	0.645269	1.48285	0.344828	0.12749	LTi-like.ILC3s
Prrc2b	0.0141872	0.645269	1.73234	0.310345	0.0916335	LTi-like.ILC3s
Usp25	0.0144465	0.652456	1.74033	0.310345	0.0956175	LTi-like.ILC3s
2002-03-01	0.0144465	0.652456	1.29925	0.37931	0.151394	LTi-like.ILC3s
Zbtb7a	0.0152496	0.676088	1.47936	0.344828	0.135458	LTi-like.ILC3s
Lta	0.0153527	0.679101	1.60884	0.362069	0.159363	LTi-like.ILC3s
Tnf	0.0155956	0.688273	1.70048	0.310345	0.0956175	LTi-like.ILC3s
Igfbp7	0.015736	0.692859	1.36736	0.37931	0.159363	LTi-like.ILC3s
Mrps26	0.0157712	0.692859	1.54043	0.327586	0.111554	LTi-like.ILC3s
Cnot4	0.01602	0.695879	1.60467	0.310345	0.0996016	LTi-like.ILC3s
Rapgef6	0.0161637	0.700541	1.35644	0.37931	0.175299	LTi-like.ILC3s
Cyfip2	0.0163449	0.700556	1.31744	0.362069	0.143426	LTi-like.ILC3s
Ccnl2	0.0163813	0.700556	1.5909	0.310345	0.0956175	LTi-like.ILC3s
Yy1	0.0164179	0.700568	1.30481	0.362069	0.143426	LTi-like.ILC3s
Ube3a	0.0165279	0.702162	1.60519	0.327586	0.123506	LTi-like.ILC3s
Peak1	0.0169744	0.716409	1.66286	0.310345	0.0996016	LTi-like.ILC3s
Pink1	0.0173546	0.724544	1.58831	0.310345	0.0996016	LTi-like.ILC3s
Nfu1	0.0177031	0.734336	1.54023	0.327586	0.119522	LTi-like.ILC3s
Polr2a	0.0177422	0.734382	1.29538	0.362069	0.14741	LTi-like.ILC3s
Fam89b	0.018018	0.741039	1.24217	0.362069	0.143426	LTi-like.ILC3s
Tusc3	0.0182976	0.747764	1.15586	0.413793	0.191235	LTi-like.ILC3s
Gimap5	0.018459	0.748036	1.02374	0.448276	0.199203	LTi-like.ILC3s
Creb3	0.018459	0.748036	1.26687	0.362069	0.14741	LTi-like.ILC3s
Il16	0.0189509	0.758428	1.53204	0.310345	0.0996016	LTi-like.ILC3s
Pdcd6	0.0191174	0.761936	1.14147	0.413793	0.191235	LTi-like.ILC3s
Psmc5	0.0196245	0.767899	1.28562	0.37931	0.163347	LTi-like.ILC3s
Egln1	0.0196245	0.767899	1.58652	0.310345	0.103586	LTi-like.ILC3s
Rab14	0.0197962	0.771492	1.2399	0.37931	0.171315	LTi-like.ILC3s
Trabd	0.0199258	0.774979	1.2779	0.327586	0.111554	LTi-like.ILC3s
Chd1	0.0200561	0.776922	1.41834	0.327586	0.115538	LTi-like.ILC3s
Ggnbp2	0.0205403	0.790926	1.61467	0.327586	0.135458	LTi-like.ILC3s
Ddx18	0.0209441	0.801682	1.51086	0.310345	0.103586	LTi-like.ILC3s
Ilk	0.0210348	0.801976	1.19369	0.396552	0.179283	LTi-like.ILC3s
Phip	0.0211714	0.805596	1.34289	0.327586	0.119522	LTi-like.ILC3s
Gramd1a	0.0214008	0.811133	1.39829	0.344828	0.131474	LTi-like.ILC3s
Itgb2	0.021679	0.816871	1.36105	0.344828	0.139442	LTi-like.ILC3s
Hdlbp	0.021679	0.816871	1.30944	0.344828	0.135458	LTi-like.ILC3s
Tmem223	0.0224362	0.837244	1.37275	0.327586	0.115538	LTi-like.ILC3s
Gm17745	0.0225325	0.837602	1.21547	0.362069	0.139442	LTi-like.ILC3s
Gsk3a	0.0226291	0.83797	1.18053	0.362069	0.14741	LTi-like.ILC3s
Bzw1	0.0235149	0.859251	1.06478	0.37931	0.167331	LTi-like.ILC3s
Bub3	0.0238168	0.867004	1.00352	0.413793	0.195219	LTi-like.ILC3s
Epsti1	0.0241733	0.873401	1.43906	0.327586	0.12749	LTi-like.ILC3s
Cd96	0.0243274	0.877331	1.41389	0.327586	0.123506	LTi-like.ILC3s
Snapc5	0.0246384	0.881962	1.39551	0.310345	0.10757	LTi-like.ILC3s
Creg1	0.0246905	0.882195	1.13087	0.362069	0.151394	LTi-like.ILC3s
Grina	0.0250582	0.892037	1.13234	0.37931	0.159363	LTi-like.ILC3s
Tpm4	0.0251642	0.89252	1.07376	0.396552	0.187251	LTi-like.ILC3s
Jmjd1c	0.0252705	0.893014	1.34752	0.344828	0.14741	LTi-like.ILC3s
Caprin1	0.0252705	0.893014	1.1418	0.37931	0.187251	LTi-like.ILC3s
Cnpy2	0.0254843	0.894032	1.21	0.344828	0.131474	LTi-like.ILC3s
Rasl11a	0.0254843	0.894032	0.979654	0.413793	0.195219	LTi-like.ILC3s
Srpr	0.0256997	0.896706	1.12689	0.37931	0.159363	LTi-like.ILC3s
Cmc2	0.0256997	0.896706	0.985003	0.413793	0.175299	LTi-like.ILC3s
Prpf40a	0.0259166	0.902646	1.11423	0.37931	0.171315	LTi-like.ILC3s
Mrps28	0.026466	0.91192	1.38334	0.327586	0.123506	LTi-like.ILC3s
Rab37	0.0266885	0.913077	1.00703	0.413793	0.191235	LTi-like.ILC3s
Elmo1	0.0266885	0.913077	1.41347	0.310345	0.115538	LTi-like.ILC3s
Usf2	0.0269689	0.919417	1.14758	0.362069	0.159363	LTi-like.ILC3s
Git2	0.0270818	0.920325	1.27864	0.327586	0.12749	LTi-like.ILC3s
Immp1l	0.0271951	0.920607	1.38731	0.327586	0.135458	LTi-like.ILC3s
Os9	0.0272519	0.920607	1.2989	0.344828	0.14741	LTi-like.ILC3s
Lman2	0.0274801	0.920607	1.07247	0.37931	0.167331	LTi-like.ILC3s
Ncor2	0.0274801	0.920607	1.29483	0.327586	0.131474	LTi-like.ILC3s
Egr1	0.02771	0.921917	1.05962	0.362069	0.14741	LTi-like.ILC3s
Tvp23b	0.0278255	0.924171	1.27551	0.310345	0.10757	LTi-like.ILC3s
Scaf11	0.0280579	0.927109	1.3676	0.310345	0.115538	LTi-like.ILC3s
Phf3	0.0282919	0.933246	1.13986	0.37931	0.179283	LTi-like.ILC3s
Cacybp	0.0284685	0.937472	0.956023	0.396552	0.175299	LTi-like.ILC3s
Cdc42se1	0.0285276	0.93782	1.48049	0.310345	0.123506	LTi-like.ILC3s
Ccng1	0.0296093	0.958614	1.19774	0.327586	0.131474	LTi-like.ILC3s
Cltc	0.0297316	0.958614	1.18957	0.344828	0.14741	LTi-like.ILC3s
Prdx3	0.0299776	0.960974	1.01008	0.413793	0.191235	LTi-like.ILC3s
Ssrp1	0.0300394	0.96136	1.08804	0.362069	0.159363	LTi-like.ILC3s
Fermt3	0.0301013	0.961748	1.16916	0.37931	0.187251	LTi-like.ILC3s
Hprt	0.0307261	0.968144	1.07807	0.37931	0.179283	LTi-like.ILC3s
Cct3	0.031362	0.977787	1.18329	0.344828	0.143426	LTi-like.ILC3s
Trim28	0.0314905	0.978637	1.2165	0.310345	0.115538	LTi-like.ILC3s
Eef1akmt1	0.031749	0.981014	1.48295	0.310345	0.12749	LTi-like.ILC3s
Csde1	0.0318789	0.981014	1.25809	0.362069	0.179283	LTi-like.ILC3s
Golgb1	0.0318789	0.981014	1.34274	0.327586	0.139442	LTi-like.ILC3s
Rilpl2	0.0320092	0.981014	1.34694	0.310345	0.111554	LTi-like.ILC3s
Nsd3	0.0320745	0.981014	1.30836	0.327586	0.135458	LTi-like.ILC3s
Rara	0.0330014	1	1.19538	0.362069	0.175299	LTi-like.ILC3s
Vdac1	0.0341577	1	1.08906	0.37931	0.191235	LTi-like.ILC3s
Irf1	0.0344347	1	1.18645	0.344828	0.14741	LTi-like.ILC3s
Rnf167	0.0344347	1	1.02839	0.396552	0.187251	LTi-like.ILC3s
Ssbp1	0.0347137	1	1.16618	0.344828	0.139442	LTi-like.ILC3s
Eif3j1	0.0351357	1	1.03641	0.396552	0.187251	LTi-like.ILC3s
Mcrip1	0.0352065	1	1.02343	0.396552	0.191235	LTi-like.ILC3s
Ola1	0.0354908	1	1.28186	0.327586	0.143426	LTi-like.ILC3s
Txnrd1	0.0355621	1	1.34659	0.310345	0.12749	LTi-like.ILC3s
Ccny	0.0361375	1	1.23507	0.310345	0.115538	LTi-like.ILC3s
Stt3b	0.0364282	1	0.981748	0.396552	0.187251	LTi-like.ILC3s
Pkn2	0.0367209	1	1.14723	0.344828	0.159363	LTi-like.ILC3s
Rnf7	0.0370155	1	0.883485	0.37931	0.171315	LTi-like.ILC3s
Ralbp1	0.0370155	1	1.09366	0.37931	0.187251	LTi-like.ILC3s
Glod4	0.0371636	1	0.993038	0.37931	0.183267	LTi-like.ILC3s
Cysltr1	0.0376109	1	1.31221	0.310345	0.119522	LTi-like.ILC3s
Tnfrsf25	0.0376109	1	0.797708	0.431034	0.187251	LTi-like.ILC3s
Brd2	0.037761	1	1.35401	0.310345	0.135458	LTi-like.ILC3s
Stap1	0.0379116	1	1.22004	0.344828	0.14741	LTi-like.ILC3s
Smim12	0.0380628	1	1.14724	0.344828	0.151394	LTi-like.ILC3s
Snap23	0.0380628	1	0.985177	0.37931	0.171315	LTi-like.ILC3s
F2r	0.0383666	1	1.34056	0.310345	0.123506	LTi-like.ILC3s
Isca2	0.0383666	1	1.15549	0.310345	0.119522	LTi-like.ILC3s
S100a1	0.0388261	1	1.18859	0.344828	0.14741	LTi-like.ILC3s
Hnrnpul1	0.0391351	1	1.3464	0.310345	0.131474	LTi-like.ILC3s
Adipor2	0.0392904	1	1.32904	0.310345	0.12749	LTi-like.ILC3s
Gstp3	0.0396808	1	1.05429	0.362069	0.159363	LTi-like.ILC3s
Bptf	0.0407114	1	1.22445	0.327586	0.14741	LTi-like.ILC3s
Ptpn1	0.0407114	1	1.22193	0.310345	0.12749	LTi-like.ILC3s
Rtf2	0.0407916	1	1.02051	0.362069	0.167331	LTi-like.ILC3s
Zcchc17	0.0410331	1	1.27946	0.310345	0.119522	LTi-like.ILC3s
Fli1	0.0413568	1	1.25172	0.310345	0.123506	LTi-like.ILC3s
Metap2	0.0419287	1	1.14844	0.362069	0.183267	LTi-like.ILC3s
Tbcb	0.0420109	1	1.01259	0.37931	0.187251	LTi-like.ILC3s
Matr3	0.0425904	1	0.912695	0.396552	0.191235	LTi-like.ILC3s
Etfa	0.0443695	1	1.12932	0.344828	0.167331	LTi-like.ILC3s
Mapre1	0.0452385	1	1.02619	0.37931	0.199203	LTi-like.ILC3s
Ten1	0.0457668	1	1.32623	0.310345	0.139442	LTi-like.ILC3s
Zmat2	0.0460329	1	0.993584	0.362069	0.175299	LTi-like.ILC3s
Bclaf1	0.0466588	1	1.22014	0.327586	0.155378	LTi-like.ILC3s
Snx17	0.0466588	1	1.13173	0.344828	0.163347	LTi-like.ILC3s
Pttg1ip	0.0479321	1	1.06396	0.344828	0.159363	LTi-like.ILC3s
Mmgt2	0.0483012	1	1.03662	0.327586	0.131474	LTi-like.ILC3s
Vps72	0.0488594	1	0.916333	0.362069	0.171315	LTi-like.ILC3s
Gatad2b	0.0490466	1	1.29187	0.310345	0.131474	LTi-like.ILC3s
Wbp2	0.0494229	1	1.00581	0.37931	0.187251	LTi-like.ILC3s
Top2b	0.0495174	1	1.14751	0.327586	0.151394	LTi-like.ILC3s

## Sheet: BCs-PCs
names	pvals	pvals_adj	logfoldchanges	pts	pts_rest	celltype
Aspm	1.40444e-23	1.89845e-21	4.25333	0.701149	0.197124	GC.BC_DZ-pre-memory BC
Helq	2.62701e-22	3.09635e-20	4.102	0.678161	0.179608	GC.BC_DZ-pre-memory BC
Mybl1	4.47279e-19	3.7755e-17	3.68105	0.643678	0.190327	GC.BC_DZ-pre-memory BC
Parp8	1.07044e-17	7.92781e-16	3.85161	0.62069	0.186928	GC.BC_DZ-pre-memory BC
Lpp	3.37039e-17	2.42192e-15	4.0814	0.609195	0.182484	GC.BC_DZ-pre-memory BC
Ythdf3	1.38424e-15	8.83079e-14	3.75558	0.586207	0.181176	GC.BC_DZ-pre-memory BC
Slc4a7	6.92006e-15	4.0782e-13	3.76702	0.574713	0.180654	GC.BC_DZ-pre-memory BC
Ubr5	5.10758e-14	2.79687e-12	3.7207	0.563218	0.188758	GC.BC_DZ-pre-memory BC
Vps13b	1.48706e-13	7.70638e-12	3.64639	0.551724	0.17281	GC.BC_DZ-pre-memory BC
Nt5e	4.04609e-13	1.95528e-11	4.27949	0.517241	0.123922	GC.BC_DZ-pre-memory BC
Ncapg2	4.80741e-13	2.31739e-11	3.98028	0.528736	0.150588	GC.BC_DZ-pre-memory BC
Dtl	7.03032e-13	3.30648e-11	3.60325	0.54023	0.183791	GC.BC_DZ-pre-memory BC
Sik3	1.30941e-12	5.91378e-11	3.41295	0.54023	0.181699	GC.BC_DZ-pre-memory BC
Mtmr3	1.59575e-12	7.1568e-11	3.61467	0.528736	0.16	GC.BC_DZ-pre-memory BC
Polh	3.04739e-12	1.32076e-10	3.33348	0.54023	0.19451	GC.BC_DZ-pre-memory BC
Arhgap11a	1.01231e-11	4.14575e-10	3.2884	0.528736	0.191634	GC.BC_DZ-pre-memory BC
Usp6nl	1.29133e-11	5.23301e-10	3.65488	0.505747	0.145098	GC.BC_DZ-pre-memory BC
Cecr2	3.64973e-11	1.37702e-09	3.40258	0.505747	0.167059	GC.BC_DZ-pre-memory BC
Gxylt1	5.66333e-11	2.07727e-09	3.19475	0.517241	0.192418	GC.BC_DZ-pre-memory BC
Fmr1	5.71822e-11	2.08553e-09	3.25611	0.517241	0.199477	GC.BC_DZ-pre-memory BC
Tnfaip3	6.52464e-11	2.35301e-09	3.45862	0.505747	0.16732	GC.BC_DZ-pre-memory BC
Tgfbr1	9.43673e-11	3.31658e-09	3.43747	0.505747	0.185098	GC.BC_DZ-pre-memory BC
Atp13a3	1.77366e-10	6.01487e-09	3.35437	0.505747	0.197386	GC.BC_DZ-pre-memory BC
Ndc1	2.08892e-10	7.02242e-09	3.23884	0.505747	0.199739	GC.BC_DZ-pre-memory BC
Rlf	2.98965e-10	9.89555e-09	3.37963	0.494253	0.177516	GC.BC_DZ-pre-memory BC
Med13	5.29076e-10	1.69042e-08	3.41348	0.482759	0.160261	GC.BC_DZ-pre-memory BC
Fgd6	5.75565e-10	1.8329e-08	3.69243	0.45977	0.120523	GC.BC_DZ-pre-memory BC
Nup98	1.37434e-09	4.23026e-08	3.42306	0.471264	0.155817	GC.BC_DZ-pre-memory BC
Kdm6a	2.6536e-09	7.81923e-08	3.10032	0.482759	0.184314	GC.BC_DZ-pre-memory BC
Rnf111	3.53563e-09	1.01551e-07	3.15491	0.471264	0.166536	GC.BC_DZ-pre-memory BC
Atad5	3.96007e-09	1.12903e-07	3.60438	0.448276	0.137516	GC.BC_DZ-pre-memory BC
Galnt11	6.51549e-09	1.82001e-07	3.80833	0.436782	0.12183	GC.BC_DZ-pre-memory BC
Kif15	7.33211e-09	2.04222e-07	3.02529	0.471264	0.190327	GC.BC_DZ-pre-memory BC
Wdr82	7.70083e-09	2.13568e-07	3.0407	0.471264	0.183529	GC.BC_DZ-pre-memory BC
Fam91a1	8.33995e-09	2.30631e-07	3.72999	0.436782	0.126275	GC.BC_DZ-pre-memory BC
Acbd5	8.7181e-09	2.40744e-07	3.15591	0.471264	0.193987	GC.BC_DZ-pre-memory BC
Fgfr1op	1.17534e-08	3.19091e-07	2.94538	0.471264	0.192157	GC.BC_DZ-pre-memory BC
Anapc1	1.85685e-08	4.93035e-07	3.34997	0.448276	0.158693	GC.BC_DZ-pre-memory BC
Myef2	2.05489e-08	5.42637e-07	3.12329	0.45977	0.183529	GC.BC_DZ-pre-memory BC
Pcnt	2.31521e-08	6.0477e-07	3.05477	0.45977	0.183791	GC.BC_DZ-pre-memory BC
Gabpb2	2.69125e-08	6.96411e-07	3.12787	0.448276	0.161046	GC.BC_DZ-pre-memory BC
Pik3c2b	3.30754e-08	8.43465e-07	3.22721	0.436782	0.141438	GC.BC_DZ-pre-memory BC
Asxl2	3.9488e-08	9.92592e-07	3.09755	0.448276	0.16915	GC.BC_DZ-pre-memory BC
Tnpo1	5.13234e-08	1.27353e-06	3.05183	0.448276	0.175686	GC.BC_DZ-pre-memory BC
Igf2r	5.9097e-08	1.45336e-06	3.68883	0.413793	0.118431	GC.BC_DZ-pre-memory BC
Fryl	8.54043e-08	2.061e-06	3.02613	0.436782	0.158431	GC.BC_DZ-pre-memory BC
Plxnb2	8.99857e-08	2.16078e-06	3.27107	0.425287	0.144052	GC.BC_DZ-pre-memory BC
Kat7	1.66372e-07	3.86536e-06	3.05284	0.436782	0.179085	GC.BC_DZ-pre-memory BC
Tex10	1.73339e-07	4.01275e-06	2.77444	0.448276	0.194771	GC.BC_DZ-pre-memory BC
Prkacb	2.06038e-07	4.73177e-06	2.79386	0.448276	0.195556	GC.BC_DZ-pre-memory BC
Setx	2.135e-07	4.88397e-06	2.82306	0.448276	0.197124	GC.BC_DZ-pre-memory BC
Herc4	2.17272e-07	4.96439e-06	2.67032	0.448276	0.187451	GC.BC_DZ-pre-memory BC
Ttc7	2.4204e-07	5.4978e-06	2.72515	0.448276	0.196078	GC.BC_DZ-pre-memory BC
Kif18a	2.98868e-07	6.70199e-06	3.15431	0.413793	0.151111	GC.BC_DZ-pre-memory BC
Zfp407	3.35855e-07	7.49663e-06	3.73735	0.37931	0.088366	GC.BC_DZ-pre-memory BC
Rif1	3.9508e-07	8.69807e-06	2.87865	0.436782	0.19634	GC.BC_DZ-pre-memory BC
Gm42047	4.01914e-07	8.83845e-06	3.39104	0.425287	0.178562	GC.BC_DZ-pre-memory BC
Rictor	4.17603e-07	9.16263e-06	3.68728	0.37931	0.0915033	GC.BC_DZ-pre-memory BC
Ahctf1	4.72663e-07	1.03005e-05	2.84496	0.436782	0.193987	GC.BC_DZ-pre-memory BC
Ino80d	4.76827e-07	1.03679e-05	3.41145	0.390805	0.11268	GC.BC_DZ-pre-memory BC
Srcap	4.84413e-07	1.04974e-05	2.81425	0.436782	0.188758	GC.BC_DZ-pre-memory BC
Camk1d	5.95438e-07	1.27603e-05	3.16593	0.402299	0.137516	GC.BC_DZ-pre-memory BC
Ccnt2	6.79421e-07	1.44321e-05	3.21503	0.402299	0.140131	GC.BC_DZ-pre-memory BC
Rassf6	6.94885e-07	1.47282e-05	2.94984	0.413793	0.16366	GC.BC_DZ-pre-memory BC
Slc2a1	7.44074e-07	1.57019e-05	3.1983	0.402299	0.142484	GC.BC_DZ-pre-memory BC
Sgo2a	7.66032e-07	1.61125e-05	2.80983	0.425287	0.180392	GC.BC_DZ-pre-memory BC
Otud4	8.23086e-07	1.72003e-05	3.39978	0.390805	0.126275	GC.BC_DZ-pre-memory BC
Kdm3b	9.64447e-07	1.98327e-05	2.96116	0.413793	0.164183	GC.BC_DZ-pre-memory BC
Atad2b	1.02385e-06	2.09651e-05	3.06512	0.402299	0.14719	GC.BC_DZ-pre-memory BC
Susd6	1.16663e-06	2.36632e-05	2.88093	0.413793	0.165229	GC.BC_DZ-pre-memory BC
Pdzd2	1.19787e-06	2.42712e-05	3.49384	0.37931	0.113464	GC.BC_DZ-pre-memory BC
Acsl3	1.38039e-06	2.77948e-05	3.38288	0.390805	0.139608	GC.BC_DZ-pre-memory BC
Pou2f1	1.74745e-06	3.45734e-05	3.1891	0.390805	0.139869	GC.BC_DZ-pre-memory BC
Lcorl	1.86811e-06	3.68099e-05	3.63244	0.37931	0.124967	GC.BC_DZ-pre-memory BC
Bard1	1.87926e-06	3.6992e-05	3.59068	0.367816	0.106144	GC.BC_DZ-pre-memory BC
Zfp367	2.14503e-06	4.17137e-05	2.90088	0.402299	0.164183	GC.BC_DZ-pre-memory BC
Pds5b	2.34004e-06	4.50976e-05	3.11392	0.390805	0.145621	GC.BC_DZ-pre-memory BC
Jak2	2.34446e-06	4.51379e-05	2.96768	0.390805	0.140392	GC.BC_DZ-pre-memory BC
Zeb1	2.64608e-06	5.04425e-05	3.09713	0.37931	0.122353	GC.BC_DZ-pre-memory BC
Arhgap26	2.91098e-06	5.5166e-05	3.15546	0.367816	0.102484	GC.BC_DZ-pre-memory BC
Txndc16	3.17152e-06	5.99272e-05	2.87936	0.402299	0.173333	GC.BC_DZ-pre-memory BC
Tmx3	3.20646e-06	6.04691e-05	2.75846	0.413793	0.188235	GC.BC_DZ-pre-memory BC
Arhgap19	3.28432e-06	6.17568e-05	3.24757	0.37931	0.133856	GC.BC_DZ-pre-memory BC
Sec24b	3.36791e-06	6.32056e-05	3.0496	0.37931	0.12732	GC.BC_DZ-pre-memory BC
Zfp280d	3.48174e-06	6.49633e-05	3.10094	0.390805	0.155294	GC.BC_DZ-pre-memory BC
Ptbp2	3.54948e-06	6.60997e-05	3.50903	0.356322	0.0969935	GC.BC_DZ-pre-memory BC
Nup133	3.8636e-06	7.1673e-05	3.13543	0.37931	0.134641	GC.BC_DZ-pre-memory BC
Heg1	4.01469e-06	7.42621e-05	2.65321	0.402299	0.164706	GC.BC_DZ-pre-memory BC
Rnf157	5.17341e-06	9.40753e-05	2.71405	0.402299	0.176993	GC.BC_DZ-pre-memory BC
C2cd5	5.28566e-06	9.60262e-05	3.11073	0.37931	0.141699	GC.BC_DZ-pre-memory BC
Taok1	5.67907e-06	0.000102595	3.23141	0.367816	0.12183	GC.BC_DZ-pre-memory BC
Usp9x	5.72969e-06	0.000103267	2.85815	0.402299	0.184052	GC.BC_DZ-pre-memory BC
Gopc	5.74273e-06	0.000103359	2.65192	0.402299	0.178039	GC.BC_DZ-pre-memory BC
N4bp2	6.1365e-06	0.000109832	3.0291	0.37931	0.140654	GC.BC_DZ-pre-memory BC
Ttc3	6.51907e-06	0.000116142	2.90356	0.390805	0.166275	GC.BC_DZ-pre-memory BC
Mbip	6.7135e-06	0.000119276	2.76641	0.390805	0.166797	GC.BC_DZ-pre-memory BC
Zfp638	6.90567e-06	0.000122241	2.46464	0.413793	0.195294	GC.BC_DZ-pre-memory BC
Ecpas	7.30592e-06	0.000128502	2.83122	0.402299	0.191895	GC.BC_DZ-pre-memory BC
Fnip1	7.35541e-06	0.000129137	3.14711	0.367816	0.127843	GC.BC_DZ-pre-memory BC
Usp28	8.03594e-06	0.00014032	3.88125	0.333333	0.0771242	GC.BC_DZ-pre-memory BC
Plekhm3	9.61598e-06	0.000165518	2.88539	0.37931	0.147451	GC.BC_DZ-pre-memory BC
Mga	9.6331e-06	0.000165665	2.94606	0.37931	0.149804	GC.BC_DZ-pre-memory BC
Kpna1	9.86711e-06	0.000169388	2.86149	0.37931	0.149542	GC.BC_DZ-pre-memory BC
Gnptab	1.0497e-05	0.000179405	2.9609	0.367816	0.133333	GC.BC_DZ-pre-memory BC
Ildr1	1.15411e-05	0.000195864	2.89446	0.37931	0.161307	GC.BC_DZ-pre-memory BC
Rubcn	1.17154e-05	0.000198648	2.43576	0.402299	0.186144	GC.BC_DZ-pre-memory BC
Kif4	1.1762e-05	0.000199263	2.85625	0.37931	0.161569	GC.BC_DZ-pre-memory BC
Strn3	1.19027e-05	0.000201471	2.71304	0.390805	0.174902	GC.BC_DZ-pre-memory BC
Lncpint	1.20769e-05	0.000204062	3.55242	0.333333	0.0826144	GC.BC_DZ-pre-memory BC
Pola1	1.23891e-05	0.000209063	2.61306	0.390805	0.179608	GC.BC_DZ-pre-memory BC
Zfp871	1.23945e-05	0.000209063	2.85784	0.37931	0.153203	GC.BC_DZ-pre-memory BC
Mau2	1.27117e-05	0.000213481	2.94949	0.367816	0.136993	GC.BC_DZ-pre-memory BC
Mast2	1.34016e-05	0.000224094	3.57954	0.333333	0.0849673	GC.BC_DZ-pre-memory BC
E2f3	1.38883e-05	0.000231832	3.4117	0.344828	0.105098	GC.BC_DZ-pre-memory BC
Ankhd1	1.43417e-05	0.000238782	2.59141	0.402299	0.195556	GC.BC_DZ-pre-memory BC
Tcf12	1.5228e-05	0.000252451	2.66226	0.390805	0.177778	GC.BC_DZ-pre-memory BC
Mdn1	1.63606e-05	0.000269609	3.35393	0.344828	0.10719	GC.BC_DZ-pre-memory BC
Akap12	1.76953e-05	0.000289872	3.19282	0.344828	0.106667	GC.BC_DZ-pre-memory BC
Usf3	1.77527e-05	0.000290568	3.00721	0.356322	0.123399	GC.BC_DZ-pre-memory BC
Pde3b	1.91332e-05	0.000310533	2.63583	0.390805	0.185621	GC.BC_DZ-pre-memory BC
Apc	1.95791e-05	0.00031605	2.88581	0.367816	0.144052	GC.BC_DZ-pre-memory BC
Mtmr12	2.10175e-05	0.000337994	2.95336	0.356322	0.128366	GC.BC_DZ-pre-memory BC
Herc1	2.13628e-05	0.000342691	2.42988	0.402299	0.198431	GC.BC_DZ-pre-memory BC
Kif20b	2.36611e-05	0.000377679	2.69668	0.37931	0.174118	GC.BC_DZ-pre-memory BC
Ankle2	2.41914e-05	0.000385507	2.7903	0.367816	0.149804	GC.BC_DZ-pre-memory BC
Scd2	2.9191e-05	0.000460999	2.77253	0.37931	0.179346	GC.BC_DZ-pre-memory BC
Adnp	3.01801e-05	0.000475453	2.75173	0.37931	0.175425	GC.BC_DZ-pre-memory BC
Chd2	3.13588e-05	0.000492624	2.5037	0.390805	0.183268	GC.BC_DZ-pre-memory BC
Xrn1	3.33278e-05	0.000520377	2.97133	0.356322	0.139608	GC.BC_DZ-pre-memory BC
Nfx1	3.36366e-05	0.000524775	2.54728	0.390805	0.198431	GC.BC_DZ-pre-memory BC
Rrm2b	3.71482e-05	0.000574	2.32661	0.390805	0.196078	GC.BC_DZ-pre-memory BC
Mastl	3.97319e-05	0.000610507	3.58592	0.321839	0.0928105	GC.BC_DZ-pre-memory BC
Ptprj	4.12791e-05	0.00063177	2.41883	0.37931	0.173333	GC.BC_DZ-pre-memory BC
Anln	4.17785e-05	0.000638907	3.50921	0.321839	0.0938562	GC.BC_DZ-pre-memory BC
E2f8	4.291e-05	0.00065414	2.99881	0.344828	0.12915	GC.BC_DZ-pre-memory BC
Hivep2	4.30523e-05	0.000655276	2.65064	0.367816	0.158954	GC.BC_DZ-pre-memory BC
Slc20a2	4.32219e-05	0.00065734	3.22341	0.333333	0.110065	GC.BC_DZ-pre-memory BC
Map4k4	4.34101e-05	0.000659166	2.34232	0.390805	0.19451	GC.BC_DZ-pre-memory BC
Dlg1	4.64717e-05	0.000702893	2.7613	0.367816	0.164183	GC.BC_DZ-pre-memory BC
Prr14l	5.05714e-05	0.000758375	2.78759	0.356322	0.144837	GC.BC_DZ-pre-memory BC
Ilf3	5.08837e-05	0.000761876	2.40446	0.37931	0.187712	GC.BC_DZ-pre-memory BC
Med14	5.74802e-05	0.00085076	2.69259	0.37931	0.192941	GC.BC_DZ-pre-memory BC
Tmem245	5.814e-05	0.00085921	3.06968	0.333333	0.11451	GC.BC_DZ-pre-memory BC
Vcpip1	6.06788e-05	0.000891955	2.71753	0.367816	0.17281	GC.BC_DZ-pre-memory BC
Lrrc58	6.32837e-05	0.000926722	2.98666	0.344828	0.135425	GC.BC_DZ-pre-memory BC
Tcf20	6.59008e-05	0.00096068	2.97274	0.344828	0.133856	GC.BC_DZ-pre-memory BC
Hpse	6.71659e-05	0.000978385	2.53512	0.367816	0.177255	GC.BC_DZ-pre-memory BC
Ubr2	6.7766e-05	0.00098564	2.68282	0.367816	0.175686	GC.BC_DZ-pre-memory BC
Uhmk1	6.83987e-05	0.000993349	2.55306	0.367816	0.17098	GC.BC_DZ-pre-memory BC
Xpr1	7.07146e-05	0.00102391	3.2367	0.321839	0.100131	GC.BC_DZ-pre-memory BC
Clspn	7.20089e-05	0.00104187	2.54746	0.367816	0.174379	GC.BC_DZ-pre-memory BC
Nup153	7.90926e-05	0.00113417	2.59377	0.367816	0.175686	GC.BC_DZ-pre-memory BC
Brpf1	8.51504e-05	0.00121342	3.02259	0.333333	0.124183	GC.BC_DZ-pre-memory BC
Lcor	8.63825e-05	0.00122958	2.95414	0.333333	0.121307	GC.BC_DZ-pre-memory BC
Rapgef5	8.87558e-05	0.00126058	3.14554	0.333333	0.12549	GC.BC_DZ-pre-memory BC
Avl9	8.89681e-05	0.00126267	2.35809	0.37931	0.190588	GC.BC_DZ-pre-memory BC
Rbbp8	8.9252e-05	0.00126577	2.75	0.356322	0.162092	GC.BC_DZ-pre-memory BC
Hcfc1	9.01446e-05	0.00127749	2.79554	0.356322	0.163137	GC.BC_DZ-pre-memory BC
Prpf39	9.54145e-05	0.00134625	2.82258	0.344828	0.141961	GC.BC_DZ-pre-memory BC
Smg6	9.67096e-05	0.00136353	2.52163	0.367816	0.180654	GC.BC_DZ-pre-memory BC
Kmt2c	9.88007e-05	0.00138795	2.44483	0.37931	0.19451	GC.BC_DZ-pre-memory BC
Trpm7	0.000100855	0.00140963	2.8957	0.333333	0.123399	GC.BC_DZ-pre-memory BC
Scaf8	0.000101897	0.00142317	2.7757	0.344828	0.141961	GC.BC_DZ-pre-memory BC
Chst3	0.00010301	0.00143768	2.29339	0.367816	0.170458	GC.BC_DZ-pre-memory BC
Tmx4	0.000111436	0.00154968	2.93866	0.333333	0.130196	GC.BC_DZ-pre-memory BC
Slc6a6	0.000114072	0.00158293	2.66057	0.344828	0.147451	GC.BC_DZ-pre-memory BC
Lrpprc	0.000120958	0.00166771	2.89488	0.333333	0.130719	GC.BC_DZ-pre-memory BC
Dyrk1a	0.000121528	0.00167436	2.8504	0.333333	0.12915	GC.BC_DZ-pre-memory BC
Zfp62	0.000130734	0.00178593	2.79379	0.333333	0.12915	GC.BC_DZ-pre-memory BC
Arl5b	0.000131142	0.00179024	2.69185	0.333333	0.123922	GC.BC_DZ-pre-memory BC
Htt	0.000131603	0.00179526	3.18189	0.310345	0.0954248	GC.BC_DZ-pre-memory BC
Cspp1	0.000136983	0.00186078	2.75902	0.333333	0.130719	GC.BC_DZ-pre-memory BC
Npepps	0.000139941	0.00189829	2.72578	0.344828	0.153987	GC.BC_DZ-pre-memory BC
Stat5b	0.000146803	0.00198579	2.56408	0.356322	0.168366	GC.BC_DZ-pre-memory BC
Pik3c2a	0.000147743	0.00199711	3.10531	0.310345	0.0962092	GC.BC_DZ-pre-memory BC
Kat6a	0.000150627	0.00203468	2.48515	0.356322	0.162092	GC.BC_DZ-pre-memory BC
Phtf2	0.000159632	0.00213987	2.80349	0.321839	0.113987	GC.BC_DZ-pre-memory BC
Tmem168	0.000160002	0.00214185	2.93866	0.321839	0.116601	GC.BC_DZ-pre-memory BC
Exoc5	0.00016065	0.00214607	2.6107	0.344828	0.152418	GC.BC_DZ-pre-memory BC
Cdk12	0.000163205	0.00217719	2.76729	0.333333	0.133856	GC.BC_DZ-pre-memory BC
Chd6	0.000163834	0.00218257	2.65747	0.344828	0.152418	GC.BC_DZ-pre-memory BC
Rprd2	0.000164496	0.00218989	2.92602	0.321839	0.116601	GC.BC_DZ-pre-memory BC
Slc25a25	0.000164971	0.0021947	3.01296	0.321839	0.120523	GC.BC_DZ-pre-memory BC
Phf2	0.000168527	0.00223584	2.96146	0.321839	0.118693	GC.BC_DZ-pre-memory BC
Zbtb44	0.000168818	0.00223817	3.15248	0.310345	0.100392	GC.BC_DZ-pre-memory BC
Man2a2	0.00016937	0.00224394	2.86924	0.344828	0.158431	GC.BC_DZ-pre-memory BC
Kcnq5	0.000175081	0.00231169	2.49002	0.356322	0.170196	GC.BC_DZ-pre-memory BC
Senp1	0.000177443	0.0023365	2.64161	0.344828	0.155033	GC.BC_DZ-pre-memory BC
Parg	0.00018327	0.00239852	2.55213	0.344828	0.153203	GC.BC_DZ-pre-memory BC
Atxn7l1	0.000195208	0.00253973	2.6878	0.333333	0.139869	GC.BC_DZ-pre-memory BC
Lrch3	0.000214147	0.00276517	3.05326	0.310345	0.10719	GC.BC_DZ-pre-memory BC
Bmt2	0.000249345	0.00317094	2.68237	0.321839	0.123137	GC.BC_DZ-pre-memory BC
Diaph3	0.000251928	0.00319538	3.04735	0.321839	0.13281	GC.BC_DZ-pre-memory BC
Gclc	0.000258907	0.00327317	2.71673	0.344828	0.169412	GC.BC_DZ-pre-memory BC
Fbxl3	0.000260169	0.00328482	2.72663	0.321839	0.126536	GC.BC_DZ-pre-memory BC
Cdk6	0.000267911	0.00336937	3.05274	0.310345	0.112941	GC.BC_DZ-pre-memory BC
Ric1	0.000328525	0.00406036	2.92858	0.310345	0.115294	GC.BC_DZ-pre-memory BC
Slc7a1	0.000331198	0.00408555	2.98676	0.310345	0.118431	GC.BC_DZ-pre-memory BC
Arid2	0.000333523	0.00410899	2.94661	0.310345	0.117647	GC.BC_DZ-pre-memory BC
Bbx	0.000368794	0.00449766	2.71974	0.333333	0.155033	GC.BC_DZ-pre-memory BC
Pdpk1	0.000370145	0.00451129	2.67056	0.333333	0.157124	GC.BC_DZ-pre-memory BC
Rbm6	0.000371501	0.00452211	2.35559	0.356322	0.190327	GC.BC_DZ-pre-memory BC
Pnpla8	0.000377314	0.0045871	2.5696	0.344828	0.173595	GC.BC_DZ-pre-memory BC
Cep192	0.000380287	0.00461959	2.72603	0.333333	0.158693	GC.BC_DZ-pre-memory BC
Scaf4	0.0003924	0.00473772	2.7821	0.321839	0.138301	GC.BC_DZ-pre-memory BC
Arih1	0.000399462	0.00481096	2.39439	0.356322	0.19451	GC.BC_DZ-pre-memory BC
Rcor1	0.000420221	0.005039	2.49285	0.344828	0.176732	GC.BC_DZ-pre-memory BC
Baz2a	0.000433281	0.00517089	2.43656	0.356322	0.196601	GC.BC_DZ-pre-memory BC
Trrap	0.000439595	0.00523654	2.4979	0.333333	0.157908	GC.BC_DZ-pre-memory BC
Nrip1	0.000450201	0.00534873	2.3431	0.356322	0.196601	GC.BC_DZ-pre-memory BC
Ilrun	0.000499335	0.00586757	2.67498	0.321839	0.141438	GC.BC_DZ-pre-memory BC
Ubap2	0.000507995	0.00594403	2.51819	0.321839	0.144052	GC.BC_DZ-pre-memory BC
Gigyf2	0.000524423	0.00611774	2.82651	0.310345	0.127059	GC.BC_DZ-pre-memory BC
A630072M18Rik	0.000529504	0.00616214	2.79453	0.310345	0.128889	GC.BC_DZ-pre-memory BC
Lonp1	0.000548041	0.00635872	2.35307	0.344828	0.179346	GC.BC_DZ-pre-memory BC
Foxj3	0.000549507	0.0063719	2.73877	0.310345	0.12732	GC.BC_DZ-pre-memory BC
Kif18b	0.000599762	0.00690083	2.59786	0.321839	0.151111	GC.BC_DZ-pre-memory BC
Rassf3	0.000625415	0.00714918	2.22742	0.356322	0.197124	GC.BC_DZ-pre-memory BC
Epc2	0.000657961	0.0074814	2.46936	0.321839	0.146667	GC.BC_DZ-pre-memory BC
Plk4	0.00069147	0.00781645	2.33492	0.344828	0.191895	GC.BC_DZ-pre-memory BC
Xpo6	0.000718734	0.0080774	2.5358	0.321839	0.148235	GC.BC_DZ-pre-memory BC
Ppfia1	0.000744524	0.00832369	2.80395	0.310345	0.135686	GC.BC_DZ-pre-memory BC
Herc3	0.000772917	0.0086162	2.37862	0.321839	0.150065	GC.BC_DZ-pre-memory BC
Ino80	0.000777498	0.0086538	2.55614	0.321839	0.153203	GC.BC_DZ-pre-memory BC
Mrtfa	0.000777633	0.0086538	2.66018	0.310345	0.134641	GC.BC_DZ-pre-memory BC
Rnf145	0.000857112	0.00944582	2.29188	0.344828	0.189542	GC.BC_DZ-pre-memory BC
Abca3	0.000928022	0.0101578	2.545	0.310345	0.138824	GC.BC_DZ-pre-memory BC
Rc3h1	0.000949584	0.0103645	2.48928	0.321839	0.157124	GC.BC_DZ-pre-memory BC
Kdm5a	0.000980785	0.0106689	2.31063	0.344828	0.193987	GC.BC_DZ-pre-memory BC
Hist1h2bn	0.000990549	0.010763	2.12798	0.344828	0.187712	GC.BC_DZ-pre-memory BC
Ip6k1	0.00108827	0.0117521	2.29445	0.333333	0.178039	GC.BC_DZ-pre-memory BC
Hist1h2ab	0.00109567	0.0118122	1.89733	0.356322	0.193987	GC.BC_DZ-pre-memory BC
Gapvd1	0.00115757	0.0124241	2.411	0.321839	0.16366	GC.BC_DZ-pre-memory BC
Spen	0.00119383	0.0127778	2.5867	0.321839	0.166013	GC.BC_DZ-pre-memory BC
Hist1h3c	0.0012023	0.0128585	2.52195	0.310345	0.144052	GC.BC_DZ-pre-memory BC
Pom121	0.00122104	0.0130324	2.37041	0.333333	0.183791	GC.BC_DZ-pre-memory BC
Uggt1	0.00126484	0.0134264	2.68886	0.310345	0.150327	GC.BC_DZ-pre-memory BC
Atp11b	0.00129832	0.0137364	2.25847	0.333333	0.181961	GC.BC_DZ-pre-memory BC
Zc3h12d	0.00139905	0.0146737	2.30299	0.333333	0.188758	GC.BC_DZ-pre-memory BC
Pik3r1	0.00140581	0.0147206	2.29553	0.321839	0.16366	GC.BC_DZ-pre-memory BC
Cpne1	0.00142675	0.0149237	2.20156	0.333333	0.184314	GC.BC_DZ-pre-memory BC
Bcl2l11	0.0014396	0.0150418	2.13418	0.333333	0.183268	GC.BC_DZ-pre-memory BC
BC005537	0.00147976	0.0154198	2.33055	0.321839	0.167582	GC.BC_DZ-pre-memory BC
2610507B11Rik	0.00177307	0.0180958	2.47681	0.310345	0.153464	GC.BC_DZ-pre-memory BC
Ccny	0.00207076	0.0207398	2.3185	0.321839	0.176732	GC.BC_DZ-pre-memory BC
Sart3	0.00223281	0.0222018	2.26001	0.321839	0.181699	GC.BC_DZ-pre-memory BC
Uhrf1	0.00232758	0.0230021	1.92711	0.333333	0.196601	GC.BC_DZ-pre-memory BC
Tnpo3	0.00248216	0.0243183	2.44864	0.310345	0.167059	GC.BC_DZ-pre-memory BC
Lrrc8c	0.00252584	0.0246916	2.39322	0.310345	0.166797	GC.BC_DZ-pre-memory BC
Nufip2	0.00258164	0.0252036	2.46719	0.310345	0.168366	GC.BC_DZ-pre-memory BC
Prdm2	0.00273083	0.0265261	2.45319	0.310345	0.16732	GC.BC_DZ-pre-memory BC
Sesn1	0.00284651	0.0274703	2.06934	0.310345	0.155294	GC.BC_DZ-pre-memory BC
Chsy1	0.00314378	0.0300095	2.23559	0.310345	0.167843	GC.BC_DZ-pre-memory BC
Topors	0.0034467	0.0325475	2.33781	0.310345	0.175425	GC.BC_DZ-pre-memory BC
Bms1	0.00358471	0.0337026	2.08881	0.321839	0.189281	GC.BC_DZ-pre-memory BC
Orc4	0.00359243	0.0337423	2.25366	0.321839	0.19451	GC.BC_DZ-pre-memory BC
Zfp800	0.0038848	0.0359814	2.25975	0.310345	0.173856	GC.BC_DZ-pre-memory BC
Coro1c	0.00437819	0.0399072	2.10198	0.310345	0.178562	GC.BC_DZ-pre-memory BC
Hist1h2bb	0.004586	0.0416185	2.04691	0.321839	0.192157	GC.BC_DZ-pre-memory BC
Neu1	0.00478406	0.0431525	2.26256	0.310345	0.183791	GC.BC_DZ-pre-memory BC
Strn4	0.00520357	0.0464596	2.05499	0.310345	0.178824	GC.BC_DZ-pre-memory BC
Rsrc1	0.00624494	0.054425	2.12464	0.310345	0.188497	GC.BC_DZ-pre-memory BC
Herc2	0.00655581	0.0568778	2.10701	0.310345	0.188497	GC.BC_DZ-pre-memory BC
Xylt1	0.00665733	0.057681	1.87331	0.310345	0.178039	GC.BC_DZ-pre-memory BC
Tasor2	0.00702897	0.0605212	2.16641	0.310345	0.19085	GC.BC_DZ-pre-memory BC
Gon4l	0.00999647	0.0816012	1.92804	0.310345	0.198954	GC.BC_DZ-pre-memory BC
Hist1h2ao	4.06436e-170	9.82051e-167	3.93266	0.919355	0.16015	GC.BC_DZ.1
Hist1h2an	1.23876e-141	1.08842e-138	3.48163	0.875576	0.184301	GC.BC_DZ.1
Hist1h2ai	1.99782e-141	1.67904e-138	3.81709	0.83871	0.136285	GC.BC_DZ.1
Hist1h2ab	7.66015e-133	4.48699e-130	3.76773	0.817972	0.120184	GC.BC_DZ.1
Esco2	2.47937e-126	1.06503e-123	3.52261	0.804147	0.144336	GC.BC_DZ.1
Nusap1	1.27468e-121	4.64897e-119	3.08587	0.843318	0.195227	GC.BC_DZ.1
Kif11	1.35104e-117	4.35261e-115	2.89198	0.841014	0.19724	GC.BC_DZ.1
Aicda	1.37317e-114	4.02172e-112	2.9407	0.854839	0.180851	GC.BC_DZ.1
Hist1h2ac	7.11502e-111	1.96476e-108	2.99734	0.801843	0.182864	GC.BC_DZ.1
Hist1h2bb	1.22447e-108	3.03448e-106	3.55084	0.741935	0.126797	GC.BC_DZ.1
Ncaph	1.28358e-105	2.85191e-103	3.10752	0.758065	0.148936	GC.BC_DZ.1
Hist1h3i	2.49104e-105	5.47179e-103	3.13506	0.769585	0.168488	GC.BC_DZ.1
H1fx	1.06089e-104	2.27855e-102	3.44211	0.778802	0.151524	GC.BC_DZ.1
Hist1h1a	5.98443e-102	1.20499e-99	3.18429	0.758065	0.144336	GC.BC_DZ.1
Cep55	4.63211e-98	8.36811e-96	2.77997	0.78341	0.192064	GC.BC_DZ.1
Kif23	1.3889e-97	2.44068e-95	2.63944	0.797235	0.19494	GC.BC_DZ.1
Hist1h2bk	6.37626e-97	1.10047e-94	3.55098	0.702765	0.119609	GC.BC_DZ.1
Fbxo5	5.11953e-93	7.98069e-91	3.33134	0.693548	0.110121	GC.BC_DZ.1
Hist1h2bn	5.84015e-93	9.03121e-91	3.36206	0.700461	0.12766	GC.BC_DZ.1
Hist1h3b	1.96502e-92	2.99086e-90	3.28645	0.693548	0.109258	GC.BC_DZ.1
Hist1h2ag	1.10579e-91	1.64423e-89	3.25133	0.698157	0.117884	GC.BC_DZ.1
Plk1	2.79826e-91	4.03659e-89	2.60216	0.78341	0.192352	GC.BC_DZ.1
Tk1	8.45165e-90	1.18384e-87	2.67206	0.753456	0.189764	GC.BC_DZ.1
Kif22	9.48012e-90	1.31835e-87	2.7077	0.74424	0.173376	GC.BC_DZ.1
Prc1	2.45935e-89	3.39565e-87	2.55466	0.767281	0.19494	GC.BC_DZ.1
Hist1h3f	2.76198e-88	3.70758e-86	3.31594	0.686636	0.135135	GC.BC_DZ.1
Ckap2l	3.17076e-85	4.03228e-83	2.59915	0.732719	0.1682	GC.BC_DZ.1
Ncapd2	3.54458e-83	4.17784e-81	2.60697	0.725806	0.185739	GC.BC_DZ.1
Rrm2	3.8377e-83	4.49592e-81	2.67317	0.74424	0.195515	GC.BC_DZ.1
Ect2	5.76084e-82	6.55042e-80	2.64478	0.714286	0.168488	GC.BC_DZ.1
Cdkn3	6.04209e-82	6.83004e-80	2.48301	0.75576	0.188902	GC.BC_DZ.1
Hist1h2af	1.10195e-78	1.13302e-76	3.32277	0.631336	0.0891317	GC.BC_DZ.1
Shcbp1	9.62946e-78	9.69466e-76	2.75202	0.675115	0.151524	GC.BC_DZ.1
Ncapg	2.88441e-75	2.71979e-73	2.61704	0.682028	0.1636	GC.BC_DZ.1
Spc25	2.42974e-74	2.24722e-72	2.9831	0.635945	0.119321	GC.BC_DZ.1
Mbd4	1.72394e-73	1.57933e-71	2.33317	0.714286	0.195227	GC.BC_DZ.1
Hist1h2bm	4.91926e-73	4.34198e-71	3.60714	0.599078	0.0822312	GC.BC_DZ.1
Ccdc34	1.9251e-72	1.66126e-70	2.57259	0.675115	0.170788	GC.BC_DZ.1
Mad2l1	5.98917e-72	5.05549e-70	2.35251	0.698157	0.194365	GC.BC_DZ.1
Kifc1	1.47488e-70	1.21316e-68	2.59277	0.656682	0.147786	GC.BC_DZ.1
Mis18bp1	6.54966e-70	5.34198e-68	2.51874	0.663594	0.154974	GC.BC_DZ.1
Hist1h3c	5.01981e-69	3.99312e-67	3.2969	0.596774	0.0917194	GC.BC_DZ.1
Cdca5	6.03486e-69	4.76138e-67	2.88681	0.624424	0.130822	GC.BC_DZ.1
Bfsp2	1.55083e-67	1.15743e-65	2.34183	0.695853	0.184014	GC.BC_DZ.1
Hist1h3d	3.66143e-66	2.57365e-64	2.93689	0.610599	0.121622	GC.BC_DZ.1
Bub1b	6.62398e-65	4.44589e-63	2.44947	0.645161	0.163025	GC.BC_DZ.1
Clspn	6.7963e-64	4.4533e-62	2.71572	0.615207	0.124209	GC.BC_DZ.1
Ndc1	9.58349e-64	6.23734e-62	2.39006	0.638249	0.152674	GC.BC_DZ.1
Ndc80	1.37961e-62	8.6866e-61	2.69575	0.608295	0.141748	GC.BC_DZ.1
Hist2h3b	1.39322e-62	8.74383e-61	2.64644	0.617512	0.138298	GC.BC_DZ.1
Ube2t	2.06283e-62	1.29043e-60	2.38657	0.642857	0.179988	GC.BC_DZ.1
Cdca2	2.67152e-62	1.66047e-60	2.48136	0.631336	0.154687	GC.BC_DZ.1
Hmmr	5.79899e-62	3.58129e-60	2.2123	0.672811	0.181426	GC.BC_DZ.1
Neil3	7.46086e-62	4.59295e-60	3.22916	0.564516	0.0876941	GC.BC_DZ.1
Nsd2	3.43498e-61	2.04933e-59	2.25101	0.64977	0.175963	GC.BC_DZ.1
Mybl1	5.52449e-61	3.23601e-59	2.34138	0.635945	0.146061	GC.BC_DZ.1
Orc6	7.63861e-61	4.44742e-59	2.2976	0.647465	0.171363	GC.BC_DZ.1
Parp8	8.63991e-61	5.0153e-59	2.34804	0.631336	0.142323	GC.BC_DZ.1
Bcl6	1.77057e-60	1.01257e-58	2.19351	0.658986	0.175388	GC.BC_DZ.1
Ckap5	2.13931e-60	1.21626e-58	2.16642	0.663594	0.191489	GC.BC_DZ.1
Kif15	5.49009e-60	3.08498e-58	2.55837	0.605991	0.145486	GC.BC_DZ.1
S1pr2	1.00795e-59	5.61489e-58	2.15744	0.658986	0.188327	GC.BC_DZ.1
Nup62	1.5968e-58	8.50308e-57	2.13673	0.652074	0.19494	GC.BC_DZ.1
Mxd3	3.08397e-56	1.53642e-54	3.72782	0.513825	0.0592294	GC.BC_DZ.1
Rassf6	3.72709e-56	1.85205e-54	2.49807	0.585253	0.117309	GC.BC_DZ.1
Lig1	3.8324e-56	1.89464e-54	2.3552	0.612903	0.16245	GC.BC_DZ.1
Dynlt1a	4.12831e-55	2.01516e-53	2.20031	0.619816	0.184589	GC.BC_DZ.1
Sgo2a	7.19754e-54	3.36059e-52	2.46246	0.580645	0.136573	GC.BC_DZ.1
Nek2	8.65958e-54	4.01414e-52	2.04464	0.638249	0.1728	GC.BC_DZ.1
Emid1	1.41319e-53	6.51958e-52	2.02932	0.640553	0.177976	GC.BC_DZ.1
Hmgb3	1.77256e-53	8.15798e-52	2.20921	0.615207	0.177688	GC.BC_DZ.1
Hjurp	7.88139e-53	3.55122e-51	2.21292	0.617512	0.192064	GC.BC_DZ.1
Odf2	6.14596e-52	2.69391e-50	2.12743	0.612903	0.183726	GC.BC_DZ.1
Kif4	1.47525e-51	6.39384e-50	2.57292	0.552995	0.118171	GC.BC_DZ.1
Ska1	2.70182e-51	1.15545e-49	2.60767	0.552995	0.12881	GC.BC_DZ.1
Rhno1	3.68922e-51	1.57076e-49	2.2072	0.601382	0.181714	GC.BC_DZ.1
Plk4	6.14745e-51	2.58889e-49	2.41401	0.569124	0.148649	GC.BC_DZ.1
Rad51	4.5383e-50	1.86254e-48	2.44491	0.564516	0.142036	GC.BC_DZ.1
Rad51ap1	9.21448e-50	3.74193e-48	2.82564	0.52765	0.106958	GC.BC_DZ.1
Pola1	9.52269e-50	3.85899e-48	2.5004	0.5553	0.13801	GC.BC_DZ.1
Hist2h2ac	2.76974e-49	1.09711e-47	2.70105	0.536866	0.112133	GC.BC_DZ.1
Ell3	4.33181e-49	1.70886e-47	2.12896	0.59447	0.161875	GC.BC_DZ.1
Sgo1	5.4936e-49	2.14528e-47	2.55019	0.541475	0.123347	GC.BC_DZ.1
Gcsam	1.75698e-48	6.73858e-47	2.47062	0.559908	0.125647	GC.BC_DZ.1
Hist2h2bb	2.95673e-48	1.12286e-46	2.95414	0.506912	0.086544	GC.BC_DZ.1
Rfc3	4.59289e-48	1.73739e-46	2.25657	0.56682	0.151236	GC.BC_DZ.1
Cit	1.12873e-47	4.17977e-46	2.81216	0.511521	0.0963197	GC.BC_DZ.1
Cdca4	1.80985e-46	6.41916e-45	1.98117	0.59447	0.187177	GC.BC_DZ.1
Polh	2.61298e-46	9.21694e-45	2.12391	0.571429	0.156124	GC.BC_DZ.1
Mta1	1.04892e-45	3.65988e-44	1.94403	0.599078	0.198677	GC.BC_DZ.1
Bcl7a	2.91378e-45	1.00757e-43	1.92744	0.587558	0.167625	GC.BC_DZ.1
Uhrf1	1.14018e-44	3.83966e-43	2.07672	0.571429	0.153249	GC.BC_DZ.1
9430038I01Rik	1.30489e-44	4.38672e-43	1.91576	0.596774	0.199827	GC.BC_DZ.1
Aurka	1.98332e-43	6.45415e-42	2.15158	0.552995	0.149799	GC.BC_DZ.1
Taf9	3.60179e-43	1.15652e-41	2.3261	0.52765	0.130822	GC.BC_DZ.1
Hells	1.19422e-42	3.77193e-41	1.86316	0.596774	0.182289	GC.BC_DZ.1
Arhgap11a	1.38153e-42	4.34935e-41	2.06126	0.548387	0.155549	GC.BC_DZ.1
Dhfr	1.81541e-42	5.66913e-41	2.11393	0.552995	0.1636	GC.BC_DZ.1
E2f8	3.24715e-42	1.00267e-40	2.8832	0.479263	0.0908568	GC.BC_DZ.1
Nuf2	1.17597e-41	3.54072e-40	2.40256	0.506912	0.120184	GC.BC_DZ.1
Poc1a	1.75272e-41	5.25273e-40	2.48257	0.502304	0.124209	GC.BC_DZ.1
Aspm	2.30736e-41	6.8512e-40	1.81755	0.571429	0.163025	GC.BC_DZ.1
Tyms	4.86105e-41	1.42586e-39	1.94019	0.571429	0.180276	GC.BC_DZ.1
Hist1h2ak	1.91112e-40	5.481e-39	2.83165	0.465438	0.0787809	GC.BC_DZ.1
Hist1h2be	2.76389e-40	7.83373e-39	2.54868	0.486175	0.105233	GC.BC_DZ.1
Hist1h2bp	1.89614e-39	5.22857e-38	3.83578	0.421659	0.0408281	GC.BC_DZ.1
Mis18a	1.91145e-39	5.26328e-38	2.09773	0.52765	0.157849	GC.BC_DZ.1
Nup107	2.30096e-39	6.32683e-38	2.05898	0.529954	0.150949	GC.BC_DZ.1
Tubg1	8.66669e-39	2.3365e-37	1.91671	0.557604	0.198102	GC.BC_DZ.1
Zfp367	2.01718e-38	5.39311e-37	2.31217	0.497696	0.128522	GC.BC_DZ.1
Foxm1	4.26032e-38	1.12811e-36	2.74848	0.460829	0.0914319	GC.BC_DZ.1
Cenpn	5.70503e-38	1.50448e-36	2.52772	0.47235	0.103795	GC.BC_DZ.1
Pbk	5.80587e-38	1.5269e-36	2.70781	0.463134	0.0968948	GC.BC_DZ.1
Rev1	8.4067e-38	2.19005e-36	1.79704	0.564516	0.196665	GC.BC_DZ.1
Itgb3bp	9.85564e-38	2.56061e-36	1.96129	0.543779	0.186601	GC.BC_DZ.1
Bub1	1.74606e-37	4.48484e-36	2.52329	0.470046	0.106671	GC.BC_DZ.1
Mns1	3.83656e-37	9.71961e-36	2.23954	0.495392	0.12996	GC.BC_DZ.1
Cdc45	1.82746e-36	4.50571e-35	2.57108	0.463134	0.106958	GC.BC_DZ.1
Hspa2	4.00248e-36	9.73182e-35	1.94539	0.523041	0.158712	GC.BC_DZ.1
Atad2	4.75544e-36	1.15336e-34	1.85647	0.534562	0.167913	GC.BC_DZ.1
Lpp	5.02504e-36	1.21418e-34	1.76813	0.525346	0.150374	GC.BC_DZ.1
Rcc1	1.33138e-35	3.17332e-34	2.1881	0.495392	0.134848	GC.BC_DZ.1
Hirip3	2.13415e-35	5.04317e-34	2.00013	0.516129	0.158712	GC.BC_DZ.1
Sapcd2	2.64012e-35	6.19982e-34	2.29964	0.483871	0.130822	GC.BC_DZ.1
Parpbp	2.971e-35	6.94432e-34	2.26374	0.47235	0.109258	GC.BC_DZ.1
Mprip	3.00628e-35	7.01828e-34	1.62498	0.559908	0.19954	GC.BC_DZ.1
Helq	4.09161e-35	9.49469e-34	1.8848	0.511521	0.150661	GC.BC_DZ.1
Hist1h3g	5.17033e-35	1.19406e-33	2.98884	0.430876	0.0761932	GC.BC_DZ.1
Haus4	6.13799e-35	1.41415e-33	2.04707	0.506912	0.165325	GC.BC_DZ.1
Prep	6.72007e-35	1.54642e-33	1.68858	0.552995	0.197815	GC.BC_DZ.1
Kif18b	8.13289e-35	1.85388e-33	2.24359	0.47235	0.115296	GC.BC_DZ.1
Gm42743	2.63541e-34	5.92353e-33	2.83247	0.43318	0.0819436	GC.BC_DZ.1
Melk	4.91496e-34	1.09449e-32	2.66821	0.4447	0.102358	GC.BC_DZ.1
Hist1h2ah	1.47046e-33	3.21539e-32	3.04295	0.419355	0.0698677	GC.BC_DZ.1
Eri1	1.65059e-33	3.60111e-32	1.69397	0.539171	0.19379	GC.BC_DZ.1
Dtl	3.2218e-33	6.98962e-32	1.89204	0.504608	0.152674	GC.BC_DZ.1
Otud1	5.48013e-33	1.1731e-31	2.01038	0.479263	0.124784	GC.BC_DZ.1
Kif20a	6.18523e-33	1.3182e-31	1.96057	0.490783	0.140886	GC.BC_DZ.1
Rnf41	7.66643e-33	1.6267e-31	1.60006	0.543779	0.192352	GC.BC_DZ.1
Gcat	8.92144e-33	1.87856e-31	1.91935	0.506912	0.166187	GC.BC_DZ.1
Gatm	9.67302e-33	2.03238e-31	1.89251	0.509217	0.151524	GC.BC_DZ.1
Lst1	1.12568e-32	2.36259e-31	1.90274	0.490783	0.13686	GC.BC_DZ.1
Rmi2	1.19073e-32	2.4937e-31	2.2179	0.460829	0.118459	GC.BC_DZ.1
Larp7	2.88412e-32	5.96258e-31	1.62417	0.541475	0.195515	GC.BC_DZ.1
Hist1h2br	3.48538e-32	7.17491e-31	2.7506	0.417051	0.0764807	GC.BC_DZ.1
Kif20b	4.76499e-32	9.74681e-31	1.93811	0.486175	0.140311	GC.BC_DZ.1
Suv39h1	5.21286e-32	1.06517e-30	1.91504	0.493088	0.158424	GC.BC_DZ.1
Fam167b	6.10271e-32	1.24044e-30	2.5317	0.435484	0.0966072	GC.BC_DZ.1
Cenpp	8.95183e-32	1.81193e-30	2.44744	0.440092	0.107246	GC.BC_DZ.1
Ncapg2	1.49868e-31	2.99582e-30	2.14	0.456221	0.121909	GC.BC_DZ.1
Dlgap5	1.53938e-31	3.07398e-30	2.07547	0.463134	0.125072	GC.BC_DZ.1
Pimreg	2.05751e-31	4.08333e-30	2.56712	0.428571	0.093157	GC.BC_DZ.1
Tcf19	2.48714e-31	4.93092e-30	2.58656	0.430876	0.0980449	GC.BC_DZ.1
Ccnf	3.0918e-31	6.0922e-30	2.21058	0.4447	0.108971	GC.BC_DZ.1
Nfyb	6.0198e-31	1.1683e-29	1.67519	0.525346	0.199252	GC.BC_DZ.1
Efnb1	1.47855e-30	2.83536e-29	2.63537	0.412442	0.0750431	GC.BC_DZ.1
Fignl1	2.03189e-30	3.87725e-29	2.31819	0.435484	0.108396	GC.BC_DZ.1
Asap1	5.15032e-30	9.72223e-29	1.56678	0.523041	0.180276	GC.BC_DZ.1
Meaf6	5.19443e-30	9.79594e-29	1.64287	0.511521	0.189189	GC.BC_DZ.1
Ccdc18	7.7172e-30	1.44408e-28	2.31088	0.428571	0.0971823	GC.BC_DZ.1
Trim35	7.88604e-30	1.47425e-28	1.53373	0.532258	0.19724	GC.BC_DZ.1
Cenpk	9.6745e-30	1.80336e-28	2.07073	0.456221	0.13456	GC.BC_DZ.1
Spag5	1.06374e-29	1.97713e-28	2.67059	0.407834	0.0819436	GC.BC_DZ.1
Prim1	2.27207e-29	4.15114e-28	1.9538	0.460829	0.136573	GC.BC_DZ.1
Rrm2b	2.82784e-29	5.15195e-28	1.62745	0.5	0.163025	GC.BC_DZ.1
Stil	3.31804e-29	6.02798e-28	2.60171	0.403226	0.0810811	GC.BC_DZ.1
Mthfd2	4.36007e-29	7.91364e-28	1.59292	0.523041	0.190627	GC.BC_DZ.1
Fam216a	1.15642e-28	2.07363e-27	2.1955	0.437788	0.123922	GC.BC_DZ.1
Rfwd3	1.27339e-28	2.27492e-27	2.03784	0.442396	0.125359	GC.BC_DZ.1
Kif18a	2.22592e-28	3.92582e-27	1.97195	0.442396	0.121334	GC.BC_DZ.1
Smad7	2.54055e-28	4.46039e-27	1.54962	0.509217	0.178551	GC.BC_DZ.1
Med9	5.54834e-28	9.64473e-27	1.60633	0.5	0.189189	GC.BC_DZ.1
Ap1s2	1.30708e-27	2.24986e-26	1.85226	0.449309	0.129097	GC.BC_DZ.1
Optn	2.75518e-27	4.68817e-26	2.062	0.43318	0.120184	GC.BC_DZ.1
Haus1	3.45051e-27	5.84561e-26	1.67151	0.483871	0.176826	GC.BC_DZ.1
Fmr1	3.77471e-27	6.38365e-26	1.61146	0.483871	0.171938	GC.BC_DZ.1
Kif2c	4.44836e-27	7.49014e-26	2.05784	0.426267	0.113283	GC.BC_DZ.1
Hist3h2ba	5.17988e-27	8.71428e-26	2.5381	0.396313	0.0876941	GC.BC_DZ.1
Cecr2	5.45285e-27	9.16554e-26	1.75732	0.453917	0.139735	GC.BC_DZ.1
Rpap3	6.2099e-27	1.0429e-25	1.79766	0.470046	0.169638	GC.BC_DZ.1
Rbl1	6.7738e-27	1.13562e-25	2.04	0.426267	0.117884	GC.BC_DZ.1
Mta3	7.09178e-27	1.18687e-25	1.40446	0.506912	0.181426	GC.BC_DZ.1
Mms22l	7.49733e-27	1.25258e-25	2.09482	0.428571	0.124209	GC.BC_DZ.1
Ska2	8.84634e-27	1.4716e-25	2.16804	0.417051	0.107821	GC.BC_DZ.1
Pdzd2	9.14194e-27	1.51686e-25	2.19462	0.403226	0.0839563	GC.BC_DZ.1
BC035044	1.16815e-26	1.92664e-25	1.69974	0.474654	0.163312	GC.BC_DZ.1
Nelfcd	1.527e-26	2.50569e-25	1.6539	0.467742	0.165037	GC.BC_DZ.1
Gpsm2	2.10487e-26	3.42773e-25	2.07826	0.414747	0.10207	GC.BC_DZ.1
Knstrn	2.25657e-26	3.6655e-25	1.75786	0.460829	0.147499	GC.BC_DZ.1
Bicra	2.27079e-26	3.6855e-25	1.60104	0.479263	0.169063	GC.BC_DZ.1
Ncapd3	2.42612e-26	3.931e-25	2.3391	0.407834	0.107533	GC.BC_DZ.1
Parp2	4.31901e-26	6.9226e-25	1.47154	0.504608	0.194652	GC.BC_DZ.1
4930579G24Rik	6.07008e-26	9.64129e-25	2.76775	0.37788	0.0784934	GC.BC_DZ.1
Jakmip1	7.90284e-26	1.24704e-24	1.46572	0.495392	0.191202	GC.BC_DZ.1
Qrsl1	1.01415e-25	1.59638e-24	1.8073	0.451613	0.151811	GC.BC_DZ.1
Nt5c3b	1.14111e-25	1.78604e-24	1.61426	0.47235	0.1728	GC.BC_DZ.1
Hist1h2bh	1.59001e-25	2.47464e-24	2.89125	0.361751	0.0603795	GC.BC_DZ.1
Mcm2	1.76044e-25	2.73548e-24	1.55029	0.486175	0.169925	GC.BC_DZ.1
Cenpl	2.03149e-25	3.15411e-24	2.33207	0.389401	0.0859689	GC.BC_DZ.1
Epb41l2	2.40393e-25	3.72637e-24	1.48553	0.497696	0.197815	GC.BC_DZ.1
Rad50	2.7953e-25	4.30886e-24	1.50244	0.490783	0.192639	GC.BC_DZ.1
Ddah2	3.22984e-25	4.96287e-24	2.58129	0.375576	0.0736055	GC.BC_DZ.1
Med14	4.23924e-25	6.49114e-24	1.57499	0.463134	0.163887	GC.BC_DZ.1
Plxnb2	5.52134e-25	8.417e-24	1.97123	0.419355	0.116734	GC.BC_DZ.1
Snrpb2	7.18663e-25	1.09212e-23	1.49406	0.490783	0.188614	GC.BC_DZ.1
Trib2	1.77122e-24	2.65203e-23	1.68849	0.449309	0.151524	GC.BC_DZ.1
Arhgap8	1.87753e-24	2.80686e-23	2.51699	0.370968	0.0741806	GC.BC_DZ.1
Hmgcs1	2.23329e-24	3.32841e-23	1.48729	0.488479	0.185164	GC.BC_DZ.1
E2f2	2.34249e-24	3.4831e-23	1.79493	0.442396	0.151524	GC.BC_DZ.1
Tdp1	2.45129e-24	3.63928e-23	1.84242	0.442396	0.158999	GC.BC_DZ.1
Cep295	3.311e-24	4.90059e-23	1.81814	0.428571	0.136285	GC.BC_DZ.1
Appbp2	3.34018e-24	4.94e-23	1.5622	0.470046	0.182576	GC.BC_DZ.1
Mybl2	3.91213e-24	5.76384e-23	1.94064	0.412442	0.111846	GC.BC_DZ.1
Epb41	4.03394e-24	5.93877e-23	1.38974	0.490783	0.19494	GC.BC_DZ.1
Diaph3	4.61587e-24	6.75945e-23	2.19456	0.394009	0.104945	GC.BC_DZ.1
Sun2	8.48642e-24	1.2297e-22	1.19505	0.509217	0.19724	GC.BC_DZ.1
Vrk2	1.31933e-23	1.89188e-22	1.76917	0.423963	0.137148	GC.BC_DZ.1
Pcnt	3.83452e-23	5.42616e-22	1.65826	0.442396	0.158424	GC.BC_DZ.1
Arhgap19	4.46152e-23	6.29497e-22	1.93588	0.396313	0.107246	GC.BC_DZ.1
Aaas	5.09274e-23	7.15426e-22	1.40326	0.474654	0.184876	GC.BC_DZ.1
Msh6	5.67422e-23	7.94803e-22	1.69256	0.426267	0.135998	GC.BC_DZ.1
Hist1h4m	5.73832e-23	8.03198e-22	1.91188	0.421659	0.141748	GC.BC_DZ.1
Ehd3	6.34695e-23	8.84546e-22	2.34203	0.373272	0.0888442	GC.BC_DZ.1
Bard1	6.45322e-23	8.98708e-22	2.41345	0.364055	0.080506	GC.BC_DZ.1
Pkmyt1	6.86842e-23	9.53783e-22	2.12669	0.389401	0.107533	GC.BC_DZ.1
Ildr1	8.68739e-23	1.20378e-21	1.75888	0.421659	0.134273	GC.BC_DZ.1
Hist1h3h	9.09496e-23	1.25935e-21	2.77439	0.343318	0.0575043	GC.BC_DZ.1
Xpo1	2.19503e-22	3.00495e-21	1.33217	0.479263	0.191777	GC.BC_DZ.1
Ppwd1	2.98674e-22	4.06289e-21	1.68317	0.428571	0.148649	GC.BC_DZ.1
Phf19	3.35009e-22	4.54756e-21	2.32487	0.368664	0.0882691	GC.BC_DZ.1
Myg1	3.66713e-22	4.95357e-21	1.45664	0.465438	0.185739	GC.BC_DZ.1
Sh2b2	5.68826e-22	7.61982e-21	1.86351	0.400922	0.117309	GC.BC_DZ.1
Lrwd1	6.21803e-22	8.30073e-21	1.59341	0.437788	0.157562	GC.BC_DZ.1
Cdc25c	6.46401e-22	8.61719e-21	2.05797	0.384793	0.106095	GC.BC_DZ.1
Herc3	7.77078e-22	1.03379e-20	1.67637	0.410138	0.121909	GC.BC_DZ.1
Rassf3	8.07568e-22	1.0709e-20	1.36451	0.458525	0.168488	GC.BC_DZ.1
Mastl	9.02372e-22	1.19472e-20	2.61771	0.343318	0.06728	GC.BC_DZ.1
Atad5	9.41003e-22	1.24501e-20	1.89673	0.391705	0.113571	GC.BC_DZ.1
Ints11	9.4512e-22	1.2496e-20	1.52022	0.458525	0.191489	GC.BC_DZ.1
Miip	1.19185e-21	1.57152e-20	1.39684	0.456221	0.170213	GC.BC_DZ.1
Bora	1.25304e-21	1.64883e-20	1.84356	0.398618	0.123634	GC.BC_DZ.1
Depdc1a	1.49628e-21	1.95559e-20	2.16175	0.366359	0.0897067	GC.BC_DZ.1
Gtse1	1.60116e-21	2.09125e-20	2.29486	0.359447	0.0859689	GC.BC_DZ.1
Mbip	1.70626e-21	2.22701e-20	1.64604	0.417051	0.141173	GC.BC_DZ.1
Espl1	2.07411e-21	2.6962e-20	2.3448	0.364055	0.0902818	GC.BC_DZ.1
Saal1	2.13329e-21	2.76941e-20	1.62208	0.410138	0.131972	GC.BC_DZ.1
Car13	2.47759e-21	3.20132e-20	2.05648	0.382488	0.108396	GC.BC_DZ.1
Hist1h3a	3.72924e-21	4.78025e-20	2.25086	0.366359	0.0951696	GC.BC_DZ.1
Rasgrp1	4.79984e-21	6.10803e-20	1.37967	0.4447	0.155837	GC.BC_DZ.1
Rbbp8	4.82254e-21	6.13288e-20	1.70324	0.40553	0.136573	GC.BC_DZ.1
Cep164	4.85367e-21	6.16841e-20	1.54168	0.442396	0.170213	GC.BC_DZ.1
Ilf3	5.05983e-21	6.42197e-20	1.51256	0.435484	0.161587	GC.BC_DZ.1
Chst3	6.28273e-21	7.9376e-20	1.28885	0.435484	0.142323	GC.BC_DZ.1
Nt5e	7.30111e-21	9.18818e-20	1.89452	0.37788	0.10207	GC.BC_DZ.1
Gsn	7.54995e-21	9.48899e-20	1.08675	0.5	0.192352	GC.BC_DZ.1
Ncoa1	9.11006e-21	1.14423e-19	1.22934	0.470046	0.193502	GC.BC_DZ.1
Mcmbp	9.19975e-21	1.15475e-19	1.37819	0.451613	0.175101	GC.BC_DZ.1
Thoc3	9.5877e-21	1.20266e-19	1.35321	0.465438	0.193214	GC.BC_DZ.1
Rnf157	1.43023e-20	1.78479e-19	1.52325	0.426267	0.151524	GC.BC_DZ.1
Dusp10	1.54684e-20	1.92285e-19	1.69064	0.403226	0.131972	GC.BC_DZ.1
Fmnl3	1.6271e-20	2.02003e-19	1.25247	0.474654	0.197527	GC.BC_DZ.1
Eefsec	1.82279e-20	2.25717e-19	1.39764	0.458525	0.187177	GC.BC_DZ.1
Itpa	1.94904e-20	2.40889e-19	1.46989	0.440092	0.173088	GC.BC_DZ.1
Nfyc	2.68861e-20	3.31024e-19	1.36831	0.453917	0.191489	GC.BC_DZ.1
Haus5	3.16901e-20	3.88439e-19	1.91181	0.37788	0.113571	GC.BC_DZ.1
Ckap2	3.91685e-20	4.78589e-19	2.00369	0.375576	0.110983	GC.BC_DZ.1
Nxf1	4.23066e-20	5.16279e-19	1.27919	0.460829	0.195802	GC.BC_DZ.1
Tedc1	4.28772e-20	5.22582e-19	2.32938	0.345622	0.0813686	GC.BC_DZ.1
Prkag1	4.32738e-20	5.27085e-19	1.40088	0.442396	0.181714	GC.BC_DZ.1
Trak1	4.64347e-20	5.63808e-19	1.51033	0.426267	0.159574	GC.BC_DZ.1
Vps4a	4.72476e-20	5.73318e-19	1.34225	0.456221	0.192352	GC.BC_DZ.1
Exosc9	4.93058e-20	5.97543e-19	1.30865	0.463134	0.198965	GC.BC_DZ.1
Cdkn2c	5.10245e-20	6.17597e-19	1.79752	0.403226	0.148936	GC.BC_DZ.1
Cenph	5.32007e-20	6.43133e-19	2.25149	0.354839	0.0940196	GC.BC_DZ.1
Trerf1	5.38264e-20	6.49883e-19	2.00653	0.368664	0.102645	GC.BC_DZ.1
Inip	5.42097e-20	6.53696e-19	1.52568	0.412442	0.143186	GC.BC_DZ.1
Kifc5b	6.80111e-20	8.16049e-19	2.74781	0.322581	0.0569293	GC.BC_DZ.1
Dhx16	7.05342e-20	8.45273e-19	1.4745	0.4447	0.184876	GC.BC_DZ.1
Nfatc2ip	8.45702e-20	1.01097e-18	1.92935	0.366359	0.103508	GC.BC_DZ.1
Gtf2e2	1.51531e-19	1.79699e-18	1.47598	0.423963	0.165037	GC.BC_DZ.1
Cpne5	1.66809e-19	1.97333e-18	2.07348	0.347926	0.0816561	GC.BC_DZ.1
Cpsf4	1.7007e-19	2.01068e-18	1.63237	0.403226	0.140311	GC.BC_DZ.1
Dcun1d1	2.03911e-19	2.39465e-18	1.30508	0.456221	0.193502	GC.BC_DZ.1
Cbll1	2.05003e-19	2.40602e-18	1.56218	0.414747	0.155262	GC.BC_DZ.1
Slc9a7	2.21829e-19	2.59719e-18	1.14998	0.470046	0.197815	GC.BC_DZ.1
Mzt1	2.45494e-19	2.86732e-18	1.57607	0.414747	0.160437	GC.BC_DZ.1
E130309D02Rik	2.9417e-19	3.40702e-18	1.53489	0.412442	0.155549	GC.BC_DZ.1
Gm20628	3.27243e-19	3.77648e-18	2.37452	0.324885	0.0632547	GC.BC_DZ.1
Pola2	3.47358e-19	3.99907e-18	1.5262	0.414747	0.153537	GC.BC_DZ.1
Mical1	3.96303e-19	4.54362e-18	1.3601	0.440092	0.177113	GC.BC_DZ.1
Trip13	4.67774e-19	5.34401e-18	2.15803	0.35023	0.0940196	GC.BC_DZ.1
Thoc6	4.99844e-19	5.69692e-18	1.43415	0.428571	0.175388	GC.BC_DZ.1
Nfkbil1	5.08247e-19	5.78928e-18	1.36973	0.435484	0.185164	GC.BC_DZ.1
Pwwp3a	5.66484e-19	6.44505e-18	1.66568	0.384793	0.12766	GC.BC_DZ.1
Dtx1	6.19134e-19	7.03578e-18	1.22676	0.470046	0.198677	GC.BC_DZ.1
Rpp30	6.90597e-19	7.82946e-18	1.34421	0.435484	0.180851	GC.BC_DZ.1
Trim33	7.59982e-19	8.60097e-18	1.33737	0.451613	0.198677	GC.BC_DZ.1
Troap	9.88958e-19	1.11272e-17	2.12698	0.345622	0.0891317	GC.BC_DZ.1
Taf6	1.08852e-18	1.22261e-17	1.68839	0.391705	0.144911	GC.BC_DZ.1
Cstf2	1.38615e-18	1.5515e-17	1.46375	0.419355	0.165037	GC.BC_DZ.1
Rbmx	1.52264e-18	1.70131e-17	1.47545	0.426267	0.178263	GC.BC_DZ.1
Ppp1r7	2.5851e-18	2.86196e-17	1.41132	0.419355	0.1705	GC.BC_DZ.1
Seh1l	3.09337e-18	3.40712e-17	1.25894	0.451613	0.196952	GC.BC_DZ.1
Zcchc8	3.37594e-18	3.71623e-17	1.55599	0.398618	0.149511	GC.BC_DZ.1
Plekhf2	3.57951e-18	3.93136e-17	1.25521	0.4447	0.191202	GC.BC_DZ.1
Zc3h12d	3.90354e-18	4.27994e-17	1.47447	0.414747	0.164175	GC.BC_DZ.1
Pspc1	5.64755e-18	6.15373e-17	1.36112	0.440092	0.193214	GC.BC_DZ.1
Ciapin1	5.64755e-18	6.15373e-17	1.35763	0.43318	0.184589	GC.BC_DZ.1
Stau2	6.78053e-18	7.35508e-17	1.94182	0.35023	0.09977	GC.BC_DZ.1
Bad	7.28379e-18	7.88198e-17	1.27181	0.447005	0.19954	GC.BC_DZ.1
Smarcad1	8.24663e-18	8.90046e-17	1.33	0.435484	0.192064	GC.BC_DZ.1
Slc41a2	9.72312e-18	1.043e-16	1.62913	0.382488	0.13456	GC.BC_DZ.1
Mid1ip1	9.94458e-18	1.06498e-16	1.42994	0.412442	0.163025	GC.BC_DZ.1
Akip1	1.20101e-17	1.27909e-16	1.50921	0.403226	0.161012	GC.BC_DZ.1
Msra	1.23913e-17	1.31824e-16	1.46207	0.40553	0.159574	GC.BC_DZ.1
Cpm	1.78672e-17	1.89142e-16	1.04592	0.430876	0.163025	GC.BC_DZ.1
Anln	1.96088e-17	2.07352e-16	2.42745	0.315668	0.0718804	GC.BC_DZ.1
CAAA01147332.1	2.27967e-17	2.40666e-16	2.22356	0.320276	0.0721679	GC.BC_DZ.1
2310009B15Rik	2.29029e-17	2.41655e-16	1.37652	0.417051	0.175676	GC.BC_DZ.1
Anapc2	2.3464e-17	2.47306e-16	1.13818	0.447005	0.199252	GC.BC_DZ.1
Nup205	2.44799e-17	2.57872e-16	1.60174	0.370968	0.125072	GC.BC_DZ.1
Chaf1a	2.5079e-17	2.6404e-16	1.89462	0.35023	0.105808	GC.BC_DZ.1
Gclc	2.78436e-17	2.92668e-16	1.56669	0.389401	0.146348	GC.BC_DZ.1
Txndc16	3.41668e-17	3.57383e-16	1.3371	0.400922	0.150661	GC.BC_DZ.1
Hivep2	4.20879e-17	4.39049e-16	1.33073	0.391705	0.135135	GC.BC_DZ.1
Pole	4.41745e-17	4.60319e-16	2.1491	0.324885	0.0822312	GC.BC_DZ.1
2410004B18Rik	5.07733e-17	5.27944e-16	1.22674	0.43318	0.190339	GC.BC_DZ.1
Fgfr1op	5.27762e-17	5.47886e-16	1.30703	0.419355	0.170788	GC.BC_DZ.1
Mfap1a	5.55756e-17	5.76328e-16	1.19705	0.437788	0.196665	GC.BC_DZ.1
Prkd3	5.82422e-17	6.03334e-16	1.54254	0.370968	0.127947	GC.BC_DZ.1
Gm40634	5.94801e-17	6.15827e-16	1.93611	0.343318	0.09977	GC.BC_DZ.1
Brd3	7.40244e-17	7.61924e-16	1.47161	0.380184	0.134848	GC.BC_DZ.1
Rubcn	8.58601e-17	8.80932e-16	1.19233	0.419355	0.16245	GC.BC_DZ.1
2610035D17Rik	9.02457e-17	9.25437e-16	1.36308	0.391705	0.144911	GC.BC_DZ.1
Paxip1	9.63774e-17	9.87792e-16	1.85042	0.352535	0.116159	GC.BC_DZ.1
Hipk3	1.0878e-16	1.11137e-15	1.1558	0.437788	0.189764	GC.BC_DZ.1
Traf5	1.09546e-16	1.1186e-15	1.19973	0.435484	0.188902	GC.BC_DZ.1
Gm42047	1.17635e-16	1.1993e-15	1.56287	0.394009	0.157849	GC.BC_DZ.1
Dcaf15	1.42582e-16	1.44602e-15	1.67741	0.359447	0.123922	GC.BC_DZ.1
Prkacb	1.4541e-16	1.47315e-15	1.16384	0.419355	0.173951	GC.BC_DZ.1
Ankrd54	1.46071e-16	1.47907e-15	1.50649	0.384793	0.148936	GC.BC_DZ.1
Nup85	1.51662e-16	1.53408e-15	1.29216	0.421659	0.182576	GC.BC_DZ.1
Nup210	1.52063e-16	1.53733e-15	1.12152	0.435484	0.190627	GC.BC_DZ.1
Umad1	1.56309e-16	1.57944e-15	1.41945	0.398618	0.161875	GC.BC_DZ.1
Timm22	1.69572e-16	1.70809e-15	1.28889	0.421659	0.187752	GC.BC_DZ.1
Myef2	1.87824e-16	1.88605e-15	1.34288	0.400922	0.163312	GC.BC_DZ.1
Nrf1	2.31068e-16	2.30949e-15	1.44552	0.384793	0.147499	GC.BC_DZ.1
Ino80c	2.68086e-16	2.67256e-15	1.26508	0.414747	0.178263	GC.BC_DZ.1
Ubr7	3.51365e-16	3.48838e-15	1.56148	0.373272	0.13916	GC.BC_DZ.1
Nup133	3.54854e-16	3.52121e-15	1.73477	0.347926	0.114146	GC.BC_DZ.1
Ska3	4.37765e-16	4.32839e-15	2.02402	0.324885	0.0905693	GC.BC_DZ.1
Slc25a10	4.76107e-16	4.69788e-15	1.83687	0.343318	0.113571	GC.BC_DZ.1
Net1	4.90003e-16	4.83253e-15	1.48217	0.382488	0.147211	GC.BC_DZ.1
Znhit2	5.80022e-16	5.68263e-15	1.29928	0.412442	0.181714	GC.BC_DZ.1
Cby1	7.16721e-16	6.99002e-15	1.66144	0.361751	0.131972	GC.BC_DZ.1
Pnkp	7.18177e-16	7.00069e-15	1.21813	0.40553	0.169925	GC.BC_DZ.1
Hbb-bt	7.26976e-16	7.08289e-15	2.11599	0.31106	0.0724554	GC.BC_DZ.1
Pde6d	8.52447e-16	8.28863e-15	1.38557	0.389401	0.161012	GC.BC_DZ.1
Triobp	1.05344e-15	1.02122e-14	1.36803	0.391705	0.161875	GC.BC_DZ.1
4833407H14Rik	1.07531e-15	1.04189e-14	1.85013	0.331797	0.0960322	GC.BC_DZ.1
Med19	1.15755e-15	1.11766e-14	1.32084	0.398618	0.169638	GC.BC_DZ.1
Cdt1	1.28818e-15	1.23945e-14	1.33858	0.396313	0.1636	GC.BC_DZ.1
Gabpb2	1.32886e-15	1.27668e-14	1.34547	0.375576	0.141461	GC.BC_DZ.1
Smad2	1.33666e-15	1.28354e-14	1.2182	0.400922	0.164175	GC.BC_DZ.1
Fyn	1.43278e-15	1.37379e-14	1.21898	0.407834	0.173088	GC.BC_DZ.1
Ppp2r5e	1.44275e-15	1.38198e-14	1.22417	0.410138	0.176538	GC.BC_DZ.1
Rif1	1.60383e-15	1.53399e-14	1.22957	0.407834	0.175963	GC.BC_DZ.1
Bcl2l12	1.64109e-15	1.56808e-14	1.3399	0.391705	0.159862	GC.BC_DZ.1
Pex7	1.76322e-15	1.68289e-14	1.24153	0.40553	0.174813	GC.BC_DZ.1
Nup93	1.81731e-15	1.73303e-14	1.50586	0.364055	0.133122	GC.BC_DZ.1
Ss18	1.86691e-15	1.77858e-14	1.1752	0.414747	0.185164	GC.BC_DZ.1
Prim2	1.96515e-15	1.87125e-14	1.80822	0.336406	0.111558	GC.BC_DZ.1
Zw10	2.02166e-15	1.92127e-14	2.15626	0.313364	0.0879816	GC.BC_DZ.1
4833439L19Rik	2.32743e-15	2.20536e-14	1.24223	0.423963	0.199827	GC.BC_DZ.1
Chaf1b	2.58998e-15	2.44694e-14	1.91754	0.329493	0.100633	GC.BC_DZ.1
Rcor1	2.72065e-15	2.56913e-14	1.30413	0.387097	0.154687	GC.BC_DZ.1
Pradc1	3.4603e-15	3.24697e-14	1.39687	0.389401	0.168488	GC.BC_DZ.1
Gopc	3.64982e-15	3.42314e-14	1.10609	0.396313	0.156412	GC.BC_DZ.1
Commd8	3.7081e-15	3.47444e-14	1.09301	0.428571	0.195227	GC.BC_DZ.1
Stk19	3.72953e-15	3.49282e-14	1.35564	0.389401	0.163312	GC.BC_DZ.1
Rnf19b	3.90113e-15	3.64999e-14	1.33816	0.373272	0.141748	GC.BC_DZ.1
Brca1	4.10404e-15	3.83613e-14	2.24107	0.301843	0.0764807	GC.BC_DZ.1
Cdk2	4.40504e-15	4.11549e-14	1.69672	0.345622	0.121047	GC.BC_DZ.1
Ccdc25	5.23619e-15	4.87317e-14	1.26488	0.400922	0.178263	GC.BC_DZ.1
Pdlim7	5.44651e-15	5.06646e-14	1.45064	0.361751	0.130535	GC.BC_DZ.1
Cep85	5.47387e-15	5.08946e-14	1.33109	0.387097	0.16245	GC.BC_DZ.1
Rad18	5.53889e-15	5.14744e-14	1.72766	0.334101	0.108108	GC.BC_DZ.1
Fam133b	5.69562e-15	5.29055e-14	1.20271	0.410138	0.181139	GC.BC_DZ.1
Fars2	6.27259e-15	5.82089e-14	1.37406	0.384793	0.163887	GC.BC_DZ.1
Tusc3	6.50753e-15	6.03602e-14	1.32862	0.387097	0.161587	GC.BC_DZ.1
Coro1c	6.75475e-15	6.25931e-14	1.32012	0.382488	0.156412	GC.BC_DZ.1
Gramd4	6.78977e-15	6.28875e-14	1.39551	0.35023	0.117021	GC.BC_DZ.1
Hcfc1	6.87015e-15	6.36015e-14	1.28226	0.370968	0.142036	GC.BC_DZ.1
Mapk3	7.57204e-15	6.98985e-14	1.54037	0.354839	0.129672	GC.BC_DZ.1
Ndufs1	7.57878e-15	6.99274e-14	1.2366	0.403226	0.183151	GC.BC_DZ.1
Acot7	7.66425e-15	7.06485e-14	1.51725	0.361751	0.13341	GC.BC_DZ.1
Gmip	7.96314e-15	7.32988e-14	1.09881	0.398618	0.159574	GC.BC_DZ.1
Pakap.1	8.05001e-15	7.40631e-14	1.42178	0.373272	0.147499	GC.BC_DZ.1
Elk3	8.27202e-15	7.60333e-14	1.09732	0.426267	0.194652	GC.BC_DZ.1
Cep83	8.68014e-15	7.97088e-14	1.62845	0.361751	0.146061	GC.BC_DZ.1
Cnot6l	9.29092e-15	8.52366e-14	1.06235	0.426267	0.198102	GC.BC_DZ.1
Cul4b	1.08995e-14	9.96628e-14	1.49551	0.357143	0.13341	GC.BC_DZ.1
Iws1	1.09478e-14	1.00057e-13	1.16197	0.407834	0.182001	GC.BC_DZ.1
Ncbp1	1.60353e-14	1.45796e-13	1.12377	0.403226	0.177688	GC.BC_DZ.1
Eipr1	1.60522e-14	1.45881e-13	1.5316	0.366359	0.150086	GC.BC_DZ.1
Blm	2.05677e-14	1.85956e-13	1.9073	0.313364	0.0922944	GC.BC_DZ.1
Brms1	2.16999e-14	1.96009e-13	1.15296	0.410138	0.192639	GC.BC_DZ.1
Numa1	2.19597e-14	1.98263e-13	0.983635	0.421659	0.187464	GC.BC_DZ.1
Cherp	2.19982e-14	1.98517e-13	1.22995	0.412442	0.19724	GC.BC_DZ.1
Ttc39b	2.21101e-14	1.99341e-13	1.19223	0.407834	0.185451	GC.BC_DZ.1
Sqle	2.35593e-14	2.1221e-13	1.44319	0.373272	0.157849	GC.BC_DZ.1
Slc15a3	2.42528e-14	2.18354e-13	1.68096	0.329493	0.108108	GC.BC_DZ.1
Tox	3.22675e-14	2.88497e-13	1.98396	0.306452	0.0862565	GC.BC_DZ.1
Hist1h4k	3.25323e-14	2.90461e-13	2.13528	0.301843	0.0853939	GC.BC_DZ.1
Kcnq5	3.3415e-14	2.98205e-13	1.21122	0.375576	0.149224	GC.BC_DZ.1
Cep192	3.47894e-14	3.10328e-13	1.40362	0.357143	0.138298	GC.BC_DZ.1
Rpa2	3.84668e-14	3.42498e-13	1.214	0.40553	0.178263	GC.BC_DZ.1
Gemin6	3.96311e-14	3.52702e-13	1.3632	0.380184	0.166187	GC.BC_DZ.1
Tbcc	4.06183e-14	3.60989e-13	1.30928	0.37788	0.161875	GC.BC_DZ.1
Mfap1b	4.12922e-14	3.6681e-13	0.976576	0.421659	0.196377	GC.BC_DZ.1
Snx8	4.72413e-14	4.17547e-13	1.08645	0.394009	0.16705	GC.BC_DZ.1
Stard7	5.14748e-14	4.53927e-13	1.1169	0.40553	0.185451	GC.BC_DZ.1
Haao	5.17419e-14	4.56074e-13	0.974851	0.430876	0.193214	GC.BC_DZ.1
Ddx52	5.24791e-14	4.62151e-13	1.13057	0.412442	0.19494	GC.BC_DZ.1
Hpse	5.44707e-14	4.79472e-13	1.26611	0.37788	0.156987	GC.BC_DZ.1
Syce2	5.47909e-14	4.82071e-13	1.79833	0.315668	0.0954572	GC.BC_DZ.1
Fam207a	6.88785e-14	6.04093e-13	1.16273	0.400922	0.183151	GC.BC_DZ.1
Slc22a15	7.22944e-14	6.3319e-13	1.80667	0.313364	0.0954572	GC.BC_DZ.1
Ttc7	7.71092e-14	6.74139e-13	1.15238	0.396313	0.177401	GC.BC_DZ.1
Msmo1	8.55404e-14	7.46162e-13	1.23272	0.396313	0.179988	GC.BC_DZ.1
Pigyl	8.77935e-14	7.6547e-13	1.22633	0.40553	0.19954	GC.BC_DZ.1
Pop4	1.01268e-13	8.79537e-13	1.34304	0.364055	0.152674	GC.BC_DZ.1
Cab39l	1.08581e-13	9.41624e-13	1.13415	0.394009	0.180276	GC.BC_DZ.1
Aldh16a1	1.34461e-13	1.16137e-12	1.4916	0.345622	0.133698	GC.BC_DZ.1
Cnep1r1	1.48211e-13	1.27613e-12	1.33105	0.373272	0.165325	GC.BC_DZ.1
Vps16	1.58922e-13	1.36531e-12	1.58125	0.334101	0.121334	GC.BC_DZ.1
Cdc7	1.60381e-13	1.37663e-12	1.8063	0.308756	0.0957447	GC.BC_DZ.1
Ccnk	1.60816e-13	1.37975e-12	1.09954	0.398618	0.182864	GC.BC_DZ.1
Kif2a	1.63339e-13	1.40015e-12	1.56137	0.33871	0.12881	GC.BC_DZ.1
Atxn7l1	1.68388e-13	1.44151e-12	1.32927	0.341014	0.119609	GC.BC_DZ.1
Itpr3	1.71172e-13	1.4647e-12	1.11561	0.403226	0.187177	GC.BC_DZ.1
Fbxl14	1.73005e-13	1.47842e-12	1.44536	0.345622	0.133698	GC.BC_DZ.1
Lin37	1.80225e-13	1.53876e-12	1.13201	0.391705	0.178838	GC.BC_DZ.1
Psmg3	1.94971e-13	1.66173e-12	1.19989	0.387097	0.176251	GC.BC_DZ.1
Lefty1	2.72415e-13	2.30551e-12	1.61082	0.334101	0.122772	GC.BC_DZ.1
Polr3h	2.8043e-13	2.37127e-12	1.06529	0.400922	0.181139	GC.BC_DZ.1
Msl3	3.19113e-13	2.69012e-12	1.2714	0.370968	0.162162	GC.BC_DZ.1
Nup88	3.27982e-13	2.76368e-12	1.35426	0.368664	0.161875	GC.BC_DZ.1
Tmx2	3.90391e-13	3.27103e-12	1.08135	0.380184	0.165037	GC.BC_DZ.1
Mrps9	5.24472e-13	4.36608e-12	1.28918	0.361751	0.151524	GC.BC_DZ.1
Zfp384	5.55771e-13	4.62266e-12	1.35016	0.343318	0.134273	GC.BC_DZ.1
Gclm	7.5699e-13	6.26664e-12	1.15999	0.389401	0.184876	GC.BC_DZ.1
Prcc	8.26341e-13	6.8349e-12	1.22084	0.370968	0.166763	GC.BC_DZ.1
Pik3c2b	1.00709e-12	8.2874e-12	1.22965	0.33871	0.124209	GC.BC_DZ.1
Wwp2	1.01271e-12	8.32303e-12	1.15592	0.373272	0.164175	GC.BC_DZ.1
Nt5c2	1.09276e-12	8.96563e-12	1.04786	0.403226	0.195227	GC.BC_DZ.1
Gins2	1.10083e-12	9.02799e-12	1.59415	0.322581	0.115296	GC.BC_DZ.1
Msh3	1.14504e-12	9.38263e-12	1.58387	0.315668	0.110121	GC.BC_DZ.1
Apip	1.24058e-12	1.01526e-11	1.15396	0.380184	0.174813	GC.BC_DZ.1
Slc25a12	1.27752e-12	1.04461e-11	1.22396	0.37788	0.179701	GC.BC_DZ.1
Wdhd1	1.42085e-12	1.15984e-11	1.66919	0.306452	0.100345	GC.BC_DZ.1
Ipo5	1.42293e-12	1.16105e-11	1.09575	0.387097	0.174526	GC.BC_DZ.1
Hccs	1.44204e-12	1.17515e-11	1.30318	0.357143	0.155837	GC.BC_DZ.1
Srpk3	1.44392e-12	1.17619e-11	1.25781	0.327189	0.109833	GC.BC_DZ.1
Cdc27	1.46163e-12	1.19012e-11	1.44703	0.343318	0.143473	GC.BC_DZ.1
Lockd	1.50576e-12	1.2245e-11	1.35754	0.357143	0.150086	GC.BC_DZ.1
Memo1	1.55852e-12	1.26527e-11	1.28223	0.345622	0.140023	GC.BC_DZ.1
Susd1	1.75273e-12	1.41996e-11	1.25417	0.343318	0.13226	GC.BC_DZ.1
Smg9	1.77043e-12	1.4337e-11	1.33465	0.341014	0.135998	GC.BC_DZ.1
Faap20	1.963e-12	1.58698e-11	1.06039	0.391705	0.185739	GC.BC_DZ.1
Rad17	1.97223e-12	1.59378e-11	1.30973	0.347926	0.146348	GC.BC_DZ.1
Ing2	2.15163e-12	1.73658e-11	1.44121	0.331797	0.131685	GC.BC_DZ.1
Zfp710	2.32819e-12	1.87751e-11	1.45641	0.320276	0.115871	GC.BC_DZ.1
Zbed3	2.36868e-12	1.90936e-11	1.12834	0.389401	0.184014	GC.BC_DZ.1
Prr14	2.55115e-12	2.05303e-11	1.09394	0.375576	0.172225	GC.BC_DZ.1
Usp24	2.58461e-12	2.07889e-11	1.02558	0.396313	0.186889	GC.BC_DZ.1
Cpsf7	2.58544e-12	2.07889e-11	1.17881	0.359447	0.153537	GC.BC_DZ.1
Supt20	2.66392e-12	2.14022e-11	0.945787	0.40553	0.198965	GC.BC_DZ.1
D030056L22Rik	3.11266e-12	2.49348e-11	1.4053	0.343318	0.146061	GC.BC_DZ.1
Cblb	3.18021e-12	2.54654e-11	0.856416	0.40553	0.182001	GC.BC_DZ.1
Nup37	3.28214e-12	2.62507e-11	1.28301	0.352535	0.147499	GC.BC_DZ.1
Fancl	3.28266e-12	2.62507e-11	1.37329	0.331797	0.128235	GC.BC_DZ.1
Arhgef2	3.28371e-12	2.62507e-11	1.02879	0.382488	0.176538	GC.BC_DZ.1
Jmjd7	3.59428e-12	2.86978e-11	1.41074	0.315668	0.110696	GC.BC_DZ.1
Vezf1	4.18659e-12	3.33307e-11	1.10712	0.361751	0.158424	GC.BC_DZ.1
Trap1	4.72708e-12	3.75101e-11	1.03121	0.396313	0.194652	GC.BC_DZ.1
Dync1i2	5.72653e-12	4.53478e-11	1.02913	0.380184	0.176826	GC.BC_DZ.1
Prpf38a	5.83913e-12	4.62016e-11	1.14793	0.373272	0.176251	GC.BC_DZ.1
Casp8ap2	6.78829e-12	5.35801e-11	1.27332	0.343318	0.143473	GC.BC_DZ.1
Pdhx	7.45356e-12	5.86873e-11	1.36159	0.320276	0.120759	GC.BC_DZ.1
Sympk	7.58142e-12	5.96697e-11	1.31456	0.345622	0.150374	GC.BC_DZ.1
Mtrex	7.9205e-12	6.22371e-11	1.13654	0.364055	0.1659	GC.BC_DZ.1
Med4	8.54262e-12	6.69622e-11	1.01262	0.380184	0.180276	GC.BC_DZ.1
Lrch4	9.16066e-12	7.17486e-11	1.08916	0.373272	0.177976	GC.BC_DZ.1
Rmnd5b	9.27342e-12	7.25729e-11	1.18434	0.361751	0.166763	GC.BC_DZ.1
Ylpm1	9.68039e-12	7.56966e-11	0.996136	0.387097	0.187177	GC.BC_DZ.1
Hist2h4	9.77794e-12	7.64284e-11	1.59258	0.304147	0.10552	GC.BC_DZ.1
Sik3	1.03449e-11	8.08271e-11	1.16634	0.364055	0.167913	GC.BC_DZ.1
Ints7	1.07776e-11	8.41061e-11	1.28328	0.336406	0.138298	GC.BC_DZ.1
Rbm15	1.08435e-11	8.45863e-11	1.61508	0.306452	0.111846	GC.BC_DZ.1
Sp2	1.14351e-11	8.90932e-11	1.36878	0.315668	0.118746	GC.BC_DZ.1
Rsrc1	1.19739e-11	9.31786e-11	1.03623	0.368664	0.169063	GC.BC_DZ.1
Cenpc1	1.33311e-11	1.0349e-10	1.43592	0.320276	0.124497	GC.BC_DZ.1
Cxcr5	1.53114e-11	1.18625e-10	0.690966	0.414747	0.195802	GC.BC_DZ.1
Pmm1	1.54403e-11	1.19527e-10	1.07917	0.382488	0.180851	GC.BC_DZ.1
Ctdspl2	1.64285e-11	1.26974e-10	1.50919	0.308756	0.116159	GC.BC_DZ.1
Ap1s3	1.80335e-11	1.39101e-10	1.40127	0.313364	0.115296	GC.BC_DZ.1
Kat7	1.87443e-11	1.4434e-10	1.07317	0.359447	0.163025	GC.BC_DZ.1
Tex10	2.129e-11	1.63502e-10	0.981556	0.380184	0.177976	GC.BC_DZ.1
Rfxap	2.3535e-11	1.80528e-10	1.08077	0.373272	0.184301	GC.BC_DZ.1
Mtmr3	2.40954e-11	1.84753e-10	1.13595	0.343318	0.146348	GC.BC_DZ.1
Prpf3	2.54541e-11	1.94709e-10	1.35938	0.327189	0.13341	GC.BC_DZ.1
Ogfrl1	2.80373e-11	2.14298e-10	1.4047	0.320276	0.125934	GC.BC_DZ.1
Nras	2.88257e-11	2.20151e-10	0.989464	0.384793	0.190052	GC.BC_DZ.1
Fgd6	2.89186e-11	2.20773e-10	1.41182	0.304147	0.106095	GC.BC_DZ.1
Ubap2	2.93199e-11	2.23748e-10	1.36335	0.320276	0.126509	GC.BC_DZ.1
Pbx2	3.01068e-11	2.29481e-10	1.26771	0.324885	0.130247	GC.BC_DZ.1
Gpn3	3.12422e-11	2.37948e-10	1.10922	0.352535	0.156699	GC.BC_DZ.1
Ttc5	3.16654e-11	2.40981e-10	0.914885	0.389401	0.191202	GC.BC_DZ.1
Hmgcl	3.19327e-11	2.4292e-10	1.03383	0.384793	0.19724	GC.BC_DZ.1
Mob3a	3.24443e-11	2.46617e-10	0.814166	0.398618	0.19609	GC.BC_DZ.1
Ugp2	3.28131e-11	2.49323e-10	1.0523	0.361751	0.167338	GC.BC_DZ.1
Rufy3	3.36197e-11	2.5495e-10	1.46455	0.306452	0.114146	GC.BC_DZ.1
Grpel2	3.48048e-11	2.63627e-10	1.21611	0.354839	0.166187	GC.BC_DZ.1
Shc1	3.72082e-11	2.81391e-10	1.31426	0.331797	0.144336	GC.BC_DZ.1
Haus6	3.76071e-11	2.84185e-10	1.44597	0.308756	0.117021	GC.BC_DZ.1
Idi1	3.79061e-11	2.86109e-10	0.973396	0.387097	0.183439	GC.BC_DZ.1
Naa35	3.93644e-11	2.96884e-10	1.19426	0.347926	0.157562	GC.BC_DZ.1
Ccar2	4.04326e-11	3.04702e-10	1.17732	0.329493	0.13341	GC.BC_DZ.1
Atg101	4.5566e-11	3.42321e-10	1.14432	0.352535	0.164175	GC.BC_DZ.1
Zfp362	4.96844e-11	3.72681e-10	1.07957	0.357143	0.161587	GC.BC_DZ.1
Gm49980	5.18819e-11	3.89014e-10	1.52876	0.306452	0.117884	GC.BC_DZ.1
Lrrcc1	5.21967e-11	3.91222e-10	1.38766	0.304147	0.110121	GC.BC_DZ.1
Gins4	5.38968e-11	4.03495e-10	1.22296	0.345622	0.159862	GC.BC_DZ.1
Arl6ip6	6.03934e-11	4.51258e-10	1.25165	0.327189	0.135423	GC.BC_DZ.1
Sclt1	6.12737e-11	4.57482e-10	1.4457	0.320276	0.132835	GC.BC_DZ.1
Dxo	6.54714e-11	4.88445e-10	1.17027	0.359447	0.175676	GC.BC_DZ.1
Sephs2	6.77864e-11	5.05327e-10	1.05001	0.370968	0.180276	GC.BC_DZ.1
Usp25	7.00972e-11	5.22351e-10	1.10645	0.341014	0.144336	GC.BC_DZ.1
Med31	7.03927e-11	5.24351e-10	1.22472	0.33871	0.154112	GC.BC_DZ.1
Aopep	7.35813e-11	5.47681e-10	1.18138	0.352535	0.1682	GC.BC_DZ.1
Gxylt1	7.5698e-11	5.63219e-10	1.00308	0.368664	0.178551	GC.BC_DZ.1
Pold3	7.57889e-11	5.63678e-10	1.39222	0.308756	0.120759	GC.BC_DZ.1
Taf1b	7.75247e-11	5.76366e-10	1.25537	0.320276	0.130247	GC.BC_DZ.1
Arrdc1	7.78041e-11	5.78221e-10	1.14059	0.343318	0.152674	GC.BC_DZ.1
Arl4a	8.50302e-11	6.30712e-10	1.04995	0.35023	0.158137	GC.BC_DZ.1
Rbm4	9.05682e-11	6.7076e-10	1.17755	0.345622	0.1613	GC.BC_DZ.1
Skiv2l	9.23717e-11	6.83855e-10	1.26558	0.322581	0.135423	GC.BC_DZ.1
Katna1	9.24821e-11	6.8441e-10	1.27244	0.324885	0.13801	GC.BC_DZ.1
Prkrip1	9.5827e-11	7.0808e-10	1.34096	0.320276	0.135135	GC.BC_DZ.1
Tfam	1.0155e-10	7.49225e-10	1.00992	0.370968	0.180851	GC.BC_DZ.1
Casp3	1.32119e-10	9.6921e-10	1.11652	0.352535	0.169063	GC.BC_DZ.1
Pex13	1.32198e-10	9.69417e-10	1.14208	0.331797	0.145198	GC.BC_DZ.1
Exoc2	1.38612e-10	1.0153e-09	1.3193	0.301843	0.111558	GC.BC_DZ.1
C2cd2l	1.49337e-10	1.09137e-09	1.4166	0.320276	0.140311	GC.BC_DZ.1
Tmem222	1.60302e-10	1.16974e-09	0.972095	0.37788	0.194652	GC.BC_DZ.1
Asxl1	1.61037e-10	1.17466e-09	1.06129	0.370968	0.190627	GC.BC_DZ.1
Acot8	1.8313e-10	1.3328e-09	1.21318	0.331797	0.148074	GC.BC_DZ.1
C2cd5	1.85515e-10	1.34863e-09	1.30659	0.31106	0.126509	GC.BC_DZ.1
Prkca	1.89594e-10	1.37725e-09	1.08835	0.345622	0.155549	GC.BC_DZ.1
Sod1	1.90432e-10	1.38281e-09	1.17249	0.357143	0.176538	GC.BC_DZ.1
Pole3	2.26866e-10	1.64183e-09	0.999799	0.382488	0.199252	GC.BC_DZ.1
Ttc9c	2.32919e-10	1.68374e-09	1.11645	0.341014	0.154399	GC.BC_DZ.1
Micu1	2.42436e-10	1.75058e-09	1.39626	0.306452	0.123634	GC.BC_DZ.1
Glul	2.95032e-10	2.1177e-09	1.06697	0.345622	0.156699	GC.BC_DZ.1
Abca3	3.10293e-10	2.22229e-09	1.23815	0.308756	0.121909	GC.BC_DZ.1
Rprd1b	3.1685e-10	2.26757e-09	1.12522	0.336406	0.153824	GC.BC_DZ.1
Smarcd1	3.25049e-10	2.32366e-09	1.25029	0.320276	0.13916	GC.BC_DZ.1
Camta1	3.35539e-10	2.396e-09	1.06765	0.357143	0.179126	GC.BC_DZ.1
Pi4kb	3.41873e-10	2.43943e-09	1.36379	0.301843	0.119034	GC.BC_DZ.1
E2f1	3.4391e-10	2.45306e-09	1.4627	0.301843	0.121047	GC.BC_DZ.1
Polr2b	3.49891e-10	2.49387e-09	0.97346	0.368664	0.184876	GC.BC_DZ.1
Fam76a	3.63523e-10	2.58818e-09	1.13139	0.327189	0.144623	GC.BC_DZ.1
Terf2	3.87909e-10	2.75368e-09	1.24262	0.315668	0.132547	GC.BC_DZ.1
Taf1	4.63315e-10	3.27814e-09	1.3075	0.306452	0.126797	GC.BC_DZ.1
Eif4enif1	5.43457e-10	3.83395e-09	0.923818	0.364055	0.180276	GC.BC_DZ.1
Naa16	5.57576e-10	3.93212e-09	1.18665	0.329493	0.150374	GC.BC_DZ.1
Irf3	6.45494e-10	4.54716e-09	0.937483	0.366359	0.187752	GC.BC_DZ.1
Caap1	6.92707e-10	4.87442e-09	1.08638	0.341014	0.164175	GC.BC_DZ.1
Xpo7	6.96468e-10	4.8991e-09	1.19577	0.322581	0.142898	GC.BC_DZ.1
Zdhhc6	7.0465e-10	4.95086e-09	1.05943	0.354839	0.182289	GC.BC_DZ.1
Daxx	7.04851e-10	4.95086e-09	0.966875	0.359447	0.178263	GC.BC_DZ.1
Wdr83	7.19965e-10	5.05335e-09	1.24681	0.306452	0.126222	GC.BC_DZ.1
Gabpa	7.2212e-10	5.06664e-09	1.28008	0.304147	0.125072	GC.BC_DZ.1
Mrpl1	8.15774e-10	5.70511e-09	1.19189	0.313364	0.133698	GC.BC_DZ.1
Ppm1d	8.74716e-10	6.10186e-09	1.11794	0.334101	0.159862	GC.BC_DZ.1
B230307C23Rik	8.77695e-10	6.11823e-09	1.23685	0.331797	0.158712	GC.BC_DZ.1
Creb1	8.97302e-10	6.25265e-09	0.997753	0.343318	0.163312	GC.BC_DZ.1
Rnf121	9.32778e-10	6.49517e-09	1.23525	0.313364	0.138298	GC.BC_DZ.1
Bin3	9.78428e-10	6.80324e-09	0.977378	0.345622	0.166763	GC.BC_DZ.1
Atl2	1.00348e-09	6.97241e-09	1.09435	0.33871	0.165325	GC.BC_DZ.1
Dok1	1.01302e-09	7.03614e-09	1.05525	0.331797	0.152961	GC.BC_DZ.1
Ppie	1.03425e-09	7.17847e-09	0.874932	0.375576	0.192352	GC.BC_DZ.1
Phf12	1.19117e-09	8.24391e-09	0.959611	0.364055	0.187464	GC.BC_DZ.1
Prorsd1	1.19553e-09	8.26817e-09	0.943574	0.373272	0.199252	GC.BC_DZ.1
Cdk17	1.32548e-09	9.15381e-09	1.0777	0.315668	0.135998	GC.BC_DZ.1
Cnot3	1.41173e-09	9.72516e-09	0.843772	0.370968	0.191202	GC.BC_DZ.1
Sart3	1.41986e-09	9.77416e-09	0.954391	0.345622	0.16475	GC.BC_DZ.1
Slc25a51	1.43705e-09	9.88823e-09	1.20747	0.320276	0.148361	GC.BC_DZ.1
Rxrb	1.47245e-09	1.01254e-08	0.919287	0.352535	0.175963	GC.BC_DZ.1
A430005L14Rik	1.56757e-09	1.07603e-08	1.22816	0.327189	0.158999	GC.BC_DZ.1
Setd3	1.5702e-09	1.07746e-08	0.909764	0.373272	0.199252	GC.BC_DZ.1
Manbal	1.58473e-09	1.08704e-08	1.06502	0.341014	0.168775	GC.BC_DZ.1
Uimc1	1.61284e-09	1.10593e-08	1.16109	0.313364	0.13916	GC.BC_DZ.1
Zrsr2	1.64556e-09	1.12788e-08	0.885633	0.368664	0.192352	GC.BC_DZ.1
Chsy1	1.66263e-09	1.13886e-08	0.968852	0.331797	0.150949	GC.BC_DZ.1
Nfx1	1.75986e-09	1.20418e-08	0.922896	0.359447	0.183151	GC.BC_DZ.1
Nup214	1.77586e-09	1.21427e-08	1.06765	0.334101	0.158999	GC.BC_DZ.1
1700037H04Rik	1.85488e-09	1.2674e-08	1.02048	0.336406	0.157562	GC.BC_DZ.1
Cdca7	1.86885e-09	1.2765e-08	1.09438	0.322581	0.135135	GC.BC_DZ.1
Rnf113a2	1.9519e-09	1.33181e-08	0.914956	0.361751	0.186026	GC.BC_DZ.1
Ocel1	1.98827e-09	1.35519e-08	1.30444	0.301843	0.13111	GC.BC_DZ.1
Slc15a4	2.04363e-09	1.39195e-08	0.74313	0.37788	0.194652	GC.BC_DZ.1
Lmo4	2.07936e-09	1.41528e-08	1.27155	0.334101	0.1659	GC.BC_DZ.1
Ppp1r12c	2.18416e-09	1.48452e-08	1.02048	0.345622	0.173951	GC.BC_DZ.1
Chmp6	2.19204e-09	1.48883e-08	1.08543	0.33871	0.169638	GC.BC_DZ.1
Ranbp3	2.22751e-09	1.51186e-08	1.02458	0.343318	0.170788	GC.BC_DZ.1
Ptprj	2.34833e-09	1.59218e-08	0.815771	0.345622	0.156987	GC.BC_DZ.1
Pdpk1	2.42245e-09	1.64129e-08	1.05872	0.315668	0.141748	GC.BC_DZ.1
Dennd3	2.53775e-09	1.7176e-08	1.19647	0.317972	0.147211	GC.BC_DZ.1
Tada1	2.54897e-09	1.72459e-08	1.22267	0.317972	0.144623	GC.BC_DZ.1
Sp1	2.56908e-09	1.73759e-08	0.941514	0.33871	0.1613	GC.BC_DZ.1
Pds5b	2.70304e-09	1.82564e-08	1.24056	0.304147	0.131972	GC.BC_DZ.1
Ap3s2	2.71947e-09	1.83609e-08	0.991775	0.345622	0.170213	GC.BC_DZ.1
Gipc1	2.73185e-09	1.84316e-08	1.04066	0.320276	0.143473	GC.BC_DZ.1
Kdm3b	2.75753e-09	1.85854e-08	0.881556	0.329493	0.149799	GC.BC_DZ.1
Ttc3	2.8587e-09	1.92539e-08	1.03851	0.324885	0.152099	GC.BC_DZ.1
Slc4a7	2.9582e-09	1.99032e-08	0.872107	0.345622	0.169925	GC.BC_DZ.1
Tdp2	2.98431e-09	2.00565e-08	1.10075	0.317972	0.146924	GC.BC_DZ.1
Gtf3c1	3.01148e-09	2.02195e-08	1.03226	0.33871	0.163312	GC.BC_DZ.1
Cux1	3.03721e-09	2.03852e-08	0.868472	0.345622	0.167338	GC.BC_DZ.1
Snapc3	3.09527e-09	2.07389e-08	1.06118	0.331797	0.160725	GC.BC_DZ.1
Sinhcaf	3.24252e-09	2.17029e-08	1.10245	0.31106	0.137148	GC.BC_DZ.1
Atp6v1a	3.35683e-09	2.24137e-08	1.06712	0.327189	0.158712	GC.BC_DZ.1
Eif2b1	3.37157e-09	2.24965e-08	1.07296	0.336406	0.166187	GC.BC_DZ.1
Tmem97	3.37803e-09	2.25319e-08	1.03232	0.334101	0.158137	GC.BC_DZ.1
Spg7	3.40355e-09	2.26943e-08	0.880075	0.343318	0.16705	GC.BC_DZ.1
Pom121	3.61212e-09	2.40335e-08	0.963681	0.341014	0.167913	GC.BC_DZ.1
Ing1	3.65231e-09	2.42859e-08	0.865862	0.366359	0.194652	GC.BC_DZ.1
Senp1	3.6588e-09	2.43207e-08	1.05352	0.313364	0.140023	GC.BC_DZ.1
Card11	3.75495e-09	2.49341e-08	0.706462	0.384793	0.197815	GC.BC_DZ.1
Crnkl1	3.83992e-09	2.54633e-08	1.05043	0.329493	0.159862	GC.BC_DZ.1
Prrc2b	3.85671e-09	2.55572e-08	0.894743	0.359447	0.185739	GC.BC_DZ.1
Zcchc10	3.90646e-09	2.5878e-08	1.18139	0.304147	0.133122	GC.BC_DZ.1
Rsf1	3.91927e-09	2.5945e-08	0.915584	0.343318	0.171363	GC.BC_DZ.1
Bpgm	4.00239e-09	2.64862e-08	1.12264	0.345622	0.182864	GC.BC_DZ.1
Kctd20	4.35358e-09	2.87315e-08	1.11172	0.315668	0.146636	GC.BC_DZ.1
Bdp1	4.44203e-09	2.92953e-08	0.843116	0.370968	0.198965	GC.BC_DZ.1
Nckap1l	4.531e-09	2.98616e-08	0.865354	0.364055	0.187752	GC.BC_DZ.1
Traf3ip2	4.54394e-09	2.99367e-08	1.13555	0.306452	0.134848	GC.BC_DZ.1
Crcp	4.98357e-09	3.27661e-08	0.988371	0.343318	0.177113	GC.BC_DZ.1
Galnt12	5.08239e-09	3.33931e-08	1.24436	0.301843	0.133698	GC.BC_DZ.1
Armc1	5.1761e-09	3.39973e-08	0.985386	0.354839	0.192639	GC.BC_DZ.1
Smc5	5.24235e-09	3.43973e-08	1.15516	0.301843	0.13456	GC.BC_DZ.1
Fam192a	5.78954e-09	3.79233e-08	1.09996	0.324885	0.160725	GC.BC_DZ.1
Rbm10	5.91821e-09	3.87137e-08	1.07051	0.331797	0.164175	GC.BC_DZ.1
Ppp6r3	6.01958e-09	3.93368e-08	0.994231	0.336406	0.165325	GC.BC_DZ.1
Snx12	6.03745e-09	3.94403e-08	0.871716	0.364055	0.196377	GC.BC_DZ.1
Rnaseh2a	6.07744e-09	3.96881e-08	0.901478	0.366359	0.198102	GC.BC_DZ.1
Gtf3c2	6.68033e-09	4.35517e-08	0.827817	0.357143	0.189189	GC.BC_DZ.1
Mob2	7.19702e-09	4.68412e-08	1.17383	0.301843	0.135998	GC.BC_DZ.1
Pan3	7.28537e-09	4.73843e-08	0.797037	0.361751	0.188614	GC.BC_DZ.1
Commd10	7.45524e-09	4.84729e-08	1.18088	0.313364	0.147211	GC.BC_DZ.1
Tnip1	7.51842e-09	4.88344e-08	0.82782	0.361751	0.188902	GC.BC_DZ.1
U2af1l4	8.01719e-09	5.20041e-08	0.937895	0.352535	0.184301	GC.BC_DZ.1
Smim12	8.03221e-09	5.20841e-08	1.01395	0.334101	0.169925	GC.BC_DZ.1
Npepps	8.07851e-09	5.23668e-08	1.1159	0.306452	0.139735	GC.BC_DZ.1
Clp1	8.29953e-09	5.37274e-08	0.95413	0.329493	0.162162	GC.BC_DZ.1
Cnot7	8.49461e-09	5.49351e-08	0.928211	0.359447	0.190052	GC.BC_DZ.1
Retreg3	8.58122e-09	5.54766e-08	0.693389	0.364055	0.182576	GC.BC_DZ.1
Fryl	8.66636e-09	5.59709e-08	1.02889	0.317972	0.145486	GC.BC_DZ.1
Dido1	8.94582e-09	5.77371e-08	1.01148	0.313364	0.142036	GC.BC_DZ.1
Eef1akmt2	8.98525e-09	5.79723e-08	1.08372	0.334101	0.171075	GC.BC_DZ.1
Pde3b	9.34286e-09	6.02193e-08	0.885692	0.341014	0.171363	GC.BC_DZ.1
Rab28	9.43284e-09	6.07789e-08	1.0061	0.345622	0.183439	GC.BC_DZ.1
Tarbp2	9.48319e-09	6.10626e-08	1.18019	0.324885	0.166187	GC.BC_DZ.1
Setx	1.01809e-08	6.54679e-08	0.864418	0.35023	0.184301	GC.BC_DZ.1
2310033P09Rik	1.04715e-08	6.72918e-08	0.896553	0.345622	0.176251	GC.BC_DZ.1
Lin7c	1.053e-08	6.76454e-08	1.00456	0.341014	0.177688	GC.BC_DZ.1
Pmpca	1.17664e-08	7.54374e-08	0.98173	0.345622	0.183439	GC.BC_DZ.1
Plrg1	1.20052e-08	7.69435e-08	1.1415	0.315668	0.154112	GC.BC_DZ.1
Gtf2f2	1.2045e-08	7.71726e-08	0.879685	0.357143	0.190627	GC.BC_DZ.1
Rab35	1.25204e-08	8.01652e-08	0.889007	0.35023	0.187177	GC.BC_DZ.1
Borcs7	1.35496e-08	8.65546e-08	0.934713	0.341014	0.174813	GC.BC_DZ.1
Zfp414	1.38619e-08	8.84615e-08	1.15257	0.304147	0.141173	GC.BC_DZ.1
Gm49336	1.38728e-08	8.85022e-08	0.985532	0.322581	0.156987	GC.BC_DZ.1
Tor3a	1.45228e-08	9.25264e-08	0.886095	0.327189	0.154974	GC.BC_DZ.1
Parg	1.46879e-08	9.35167e-08	1.06708	0.304147	0.13916	GC.BC_DZ.1
Chtf8	1.50671e-08	9.58995e-08	0.944552	0.320276	0.154687	GC.BC_DZ.1
Rassf1	1.52302e-08	9.68739e-08	0.908453	0.334101	0.167913	GC.BC_DZ.1
Tbpl1	1.5763e-08	1.00197e-07	0.832746	0.354839	0.190914	GC.BC_DZ.1
Pef1	1.58334e-08	1.00612e-07	0.982956	0.345622	0.188039	GC.BC_DZ.1
Osbpl8	1.64103e-08	1.04209e-07	1.07719	0.301843	0.134848	GC.BC_DZ.1
Sertad1	1.67031e-08	1.05859e-07	0.84382	0.336406	0.1682	GC.BC_DZ.1
Angel2	1.76375e-08	1.11635e-07	0.911802	0.324885	0.157562	GC.BC_DZ.1
Nudt19	1.77485e-08	1.12257e-07	0.85911	0.359447	0.188614	GC.BC_DZ.1
Shkbp1	1.77671e-08	1.12308e-07	1.01972	0.320276	0.161012	GC.BC_DZ.1
Cpne1	1.80079e-08	1.13793e-07	0.93483	0.334101	0.16935	GC.BC_DZ.1
Magohb	1.88181e-08	1.18757e-07	0.910804	0.341014	0.173376	GC.BC_DZ.1
Gripap1	2.00282e-08	1.26229e-07	0.993667	0.304147	0.136573	GC.BC_DZ.1
Rnf145	2.10767e-08	1.32708e-07	0.737783	0.347926	0.173663	GC.BC_DZ.1
Vps13b	2.17165e-08	1.36558e-07	0.773722	0.331797	0.16245	GC.BC_DZ.1
Prkaca	2.17957e-08	1.36967e-07	1.09934	0.304147	0.141173	GC.BC_DZ.1
Usp10	2.5134e-08	1.57536e-07	0.926091	0.347926	0.188327	GC.BC_DZ.1
Adnp	2.66225e-08	1.66649e-07	0.836983	0.327189	0.161587	GC.BC_DZ.1
Alkbh3	2.68158e-08	1.67805e-07	0.958876	0.331797	0.171075	GC.BC_DZ.1
Slc44a2	2.69686e-08	1.68706e-07	0.826161	0.315668	0.143761	GC.BC_DZ.1
Spsb3	3.05366e-08	1.90349e-07	1.08876	0.301843	0.142036	GC.BC_DZ.1
Mkln1	3.09957e-08	1.93086e-07	0.779047	0.357143	0.193214	GC.BC_DZ.1
Pgam5	3.11715e-08	1.94057e-07	0.820313	0.341014	0.174526	GC.BC_DZ.1
Pphln1	3.18888e-08	1.98267e-07	0.863054	0.33871	0.173951	GC.BC_DZ.1
Pfdn4	3.29166e-08	2.04525e-07	1.04579	0.331797	0.173088	GC.BC_DZ.1
Ccdc174	3.41294e-08	2.11856e-07	0.9563	0.341014	0.182864	GC.BC_DZ.1
Agps	3.61549e-08	2.24142e-07	1.02847	0.317972	0.160725	GC.BC_DZ.1
Dnm1l	3.66674e-08	2.27101e-07	0.932876	0.317972	0.156699	GC.BC_DZ.1
Cxxc1	3.78297e-08	2.34149e-07	0.978124	0.329493	0.173088	GC.BC_DZ.1
Ppil4	3.82967e-08	2.36812e-07	0.921475	0.331797	0.1728	GC.BC_DZ.1
Upf1	3.93982e-08	2.4339e-07	0.93527	0.320276	0.160437	GC.BC_DZ.1
Tia1	3.97671e-08	2.4559e-07	0.863913	0.334101	0.173951	GC.BC_DZ.1
Smim15	3.99451e-08	2.46532e-07	0.886148	0.341014	0.181714	GC.BC_DZ.1
Aftph	4.04684e-08	2.49602e-07	0.866132	0.327189	0.162737	GC.BC_DZ.1
Gmfb	4.08105e-08	2.51552e-07	0.855969	0.327189	0.16475	GC.BC_DZ.1
Mark3	4.15085e-08	2.55773e-07	0.822801	0.347926	0.186601	GC.BC_DZ.1
Drg2	4.21213e-08	2.59384e-07	0.988478	0.322581	0.16245	GC.BC_DZ.1
Cenpq	4.65274e-08	2.8597e-07	0.922694	0.327189	0.167913	GC.BC_DZ.1
Blvra	4.79367e-08	2.94538e-07	1.051	0.329493	0.179701	GC.BC_DZ.1
Aifm1	4.80463e-08	2.95118e-07	0.989592	0.306452	0.149224	GC.BC_DZ.1
Ypel5	5.40945e-08	3.3132e-07	0.802265	0.352535	0.192352	GC.BC_DZ.1
Coq7	5.75777e-08	3.51874e-07	1.07921	0.301843	0.144048	GC.BC_DZ.1
Pitpnb	5.78983e-08	3.53721e-07	0.972735	0.320276	0.16475	GC.BC_DZ.1
Capn1	5.79348e-08	3.53832e-07	0.914443	0.322581	0.163025	GC.BC_DZ.1
Itpr2	6.288e-08	3.83066e-07	0.5633	0.364055	0.189764	GC.BC_DZ.1
Elovl1	6.41909e-08	3.90806e-07	0.779625	0.345622	0.186026	GC.BC_DZ.1
Stat5b	6.42798e-08	3.91224e-07	0.884415	0.315668	0.154687	GC.BC_DZ.1
Gpatch8	6.85937e-08	4.16955e-07	0.827396	0.354839	0.196952	GC.BC_DZ.1
Wdr82	7.14209e-08	4.33867e-07	0.718185	0.336406	0.17165	GC.BC_DZ.1
Dbr1	7.1708e-08	4.35474e-07	1.03002	0.306452	0.150661	GC.BC_DZ.1
Topors	7.22854e-08	4.38843e-07	0.947531	0.317972	0.161012	GC.BC_DZ.1
Maip1	7.42492e-08	4.49776e-07	1.01267	0.308756	0.156124	GC.BC_DZ.1
Wdr5	7.64556e-08	4.62562e-07	0.987545	0.304147	0.149799	GC.BC_DZ.1
Gnpat	7.84113e-08	4.73949e-07	1.00682	0.304147	0.149224	GC.BC_DZ.1
Cdc16	8.11618e-08	4.89656e-07	0.973355	0.31106	0.155837	GC.BC_DZ.1
Pafah1b2	8.90943e-08	5.35841e-07	0.902727	0.341014	0.190627	GC.BC_DZ.1
Rubcnl	8.93386e-08	5.37143e-07	0.698326	0.322581	0.154974	GC.BC_DZ.1
Epsti1	8.9941e-08	5.40597e-07	0.695933	0.313364	0.143186	GC.BC_DZ.1
Sugp1	9.34763e-08	5.60974e-07	0.908827	0.336406	0.189477	GC.BC_DZ.1
Crebbp	9.66528e-08	5.79317e-07	0.693271	0.357143	0.195802	GC.BC_DZ.1
Klhdc4	1.01759e-07	6.08979e-07	0.992123	0.327189	0.176826	GC.BC_DZ.1
Ecpas	1.0439e-07	6.23757e-07	0.856873	0.334101	0.179413	GC.BC_DZ.1
Asb8	1.12017e-07	6.68297e-07	1.13833	0.304147	0.155837	GC.BC_DZ.1
Entr1	1.121e-07	6.68586e-07	0.842843	0.327189	0.173951	GC.BC_DZ.1
Exoc3	1.15301e-07	6.86834e-07	0.971415	0.304147	0.148936	GC.BC_DZ.1
Nudt14	1.19061e-07	7.0831e-07	0.91455	0.331797	0.177688	GC.BC_DZ.1
Zfp771	1.1909e-07	7.0831e-07	0.994997	0.331797	0.182001	GC.BC_DZ.1
Nkiras2	1.26019e-07	7.47912e-07	1.00331	0.306452	0.156124	GC.BC_DZ.1
Srcap	1.26985e-07	7.5341e-07	0.810115	0.334101	0.176826	GC.BC_DZ.1
Slu7	1.27439e-07	7.55872e-07	0.99479	0.308756	0.156699	GC.BC_DZ.1
Sfswap	1.33371e-07	7.90571e-07	0.910948	0.306452	0.150661	GC.BC_DZ.1
Ppid	1.33699e-07	7.9203e-07	0.680544	0.354839	0.184876	GC.BC_DZ.1
Ift52	1.42056e-07	8.39482e-07	0.990312	0.304147	0.153249	GC.BC_DZ.1
Ccdc28b	1.45012e-07	8.56426e-07	0.933444	0.322581	0.166763	GC.BC_DZ.1
Tbl1x	1.50365e-07	8.86686e-07	0.981944	0.315668	0.164462	GC.BC_DZ.1
Nfe2l2	1.50439e-07	8.86849e-07	0.726326	0.352535	0.192639	GC.BC_DZ.1
Umps	1.53225e-07	9.02725e-07	0.831843	0.343318	0.186314	GC.BC_DZ.1
Tdg	1.54354e-07	9.09097e-07	0.864621	0.317972	0.163025	GC.BC_DZ.1
Inpp5k	1.57287e-07	9.25528e-07	0.881943	0.304147	0.150086	GC.BC_DZ.1
Avl9	1.63776e-07	9.63415e-07	0.555009	0.343318	0.176251	GC.BC_DZ.1
Ino80b	1.76482e-07	1.03376e-06	0.79357	0.35023	0.196952	GC.BC_DZ.1
Ncoa7	1.81889e-07	1.06446e-06	0.919372	0.308756	0.155549	GC.BC_DZ.1
Traf6	1.91088e-07	1.11627e-06	0.913207	0.304147	0.150374	GC.BC_DZ.1
Uhmk1	2.01395e-07	1.17399e-06	0.766673	0.315668	0.157849	GC.BC_DZ.1
Ripk2	2.06835e-07	1.20317e-06	0.859046	0.306452	0.149799	GC.BC_DZ.1
Nsf	2.11878e-07	1.23176e-06	0.834455	0.315668	0.163312	GC.BC_DZ.1
Ankrd10	2.20344e-07	1.27944e-06	0.700802	0.347926	0.190914	GC.BC_DZ.1
Trmt2a	2.2176e-07	1.28688e-06	0.886725	0.324885	0.173376	GC.BC_DZ.1
Prxl2c	2.29026e-07	1.32706e-06	0.840341	0.331797	0.179701	GC.BC_DZ.1
Noc4l	2.29468e-07	1.32915e-06	0.842943	0.322581	0.167625	GC.BC_DZ.1
Scd2	2.33602e-07	1.35155e-06	0.858818	0.320276	0.166763	GC.BC_DZ.1
Sppl3	2.34449e-07	1.35604e-06	0.881731	0.322581	0.173088	GC.BC_DZ.1
Rbm27	2.34902e-07	1.35826e-06	0.786185	0.336406	0.188039	GC.BC_DZ.1
Lonp1	2.42613e-07	1.40033e-06	0.839675	0.317972	0.166187	GC.BC_DZ.1
Tmem184c	2.44078e-07	1.40829e-06	1.00063	0.324885	0.182289	GC.BC_DZ.1
Cic	2.44137e-07	1.40829e-06	0.835004	0.308756	0.155549	GC.BC_DZ.1
Gapvd1	2.47451e-07	1.42613e-06	0.868314	0.304147	0.150086	GC.BC_DZ.1
Herc2	2.49365e-07	1.43587e-06	0.81141	0.327189	0.174238	GC.BC_DZ.1
Dlst	2.67723e-07	1.53974e-06	0.742063	0.33871	0.186601	GC.BC_DZ.1
Ankhd1	2.94698e-07	1.69086e-06	0.825182	0.329493	0.184014	GC.BC_DZ.1
Echs1	2.95546e-07	1.69522e-06	0.853327	0.317972	0.166475	GC.BC_DZ.1
Prpf6	3.07366e-07	1.75989e-06	0.775477	0.329493	0.180564	GC.BC_DZ.1
Pacsin2	3.31206e-07	1.89414e-06	0.812718	0.308756	0.153249	GC.BC_DZ.1
4932438A13Rik	3.33741e-07	1.90695e-06	0.643666	0.354839	0.19954	GC.BC_DZ.1
Xpnpep1	3.45343e-07	1.9715e-06	0.86204	0.324885	0.179126	GC.BC_DZ.1
Lrif1	3.60748e-07	2.05701e-06	0.718383	0.329493	0.175388	GC.BC_DZ.1
Wdr12	3.68631e-07	2.09948e-06	0.78309	0.315668	0.159287	GC.BC_DZ.1
Herc4	3.76055e-07	2.13924e-06	0.691477	0.331797	0.175963	GC.BC_DZ.1
Dynll2	4.34673e-07	2.46255e-06	0.851841	0.336406	0.190627	GC.BC_DZ.1
Ppm1a	4.39107e-07	2.48694e-06	0.793289	0.324885	0.179988	GC.BC_DZ.1
Pwp1	4.54974e-07	2.57003e-06	0.872056	0.301843	0.150374	GC.BC_DZ.1
Chkb	4.84779e-07	2.73121e-06	0.912225	0.308756	0.165612	GC.BC_DZ.1
Casp8	4.8913e-07	2.75412e-06	0.743486	0.343318	0.195515	GC.BC_DZ.1
Cox19	5.21088e-07	2.92384e-06	0.755895	0.334101	0.189477	GC.BC_DZ.1
Ptpra	5.31018e-07	2.97697e-06	0.766096	0.336406	0.189477	GC.BC_DZ.1
Map4k4	5.5805e-07	3.12489e-06	0.632482	0.336406	0.181714	GC.BC_DZ.1
Arf3	5.90116e-07	3.29948e-06	0.762599	0.304147	0.155549	GC.BC_DZ.1
Med25	5.95306e-07	3.32484e-06	0.901783	0.315668	0.175676	GC.BC_DZ.1
Med17	6.10714e-07	3.40794e-06	0.850346	0.304147	0.156124	GC.BC_DZ.1
Tmem60	6.15719e-07	3.43488e-06	0.753136	0.341014	0.196665	GC.BC_DZ.1
Naxd	6.59967e-07	3.6743e-06	0.793677	0.334101	0.192064	GC.BC_DZ.1
Nelfa	7.29169e-07	4.04908e-06	0.743781	0.329493	0.184301	GC.BC_DZ.1
Ubr5	7.39119e-07	4.1008e-06	0.700611	0.327189	0.180851	GC.BC_DZ.1
Atg4b	7.61349e-07	4.21929e-06	0.869521	0.301843	0.156412	GC.BC_DZ.1
Virma	7.78623e-07	4.30638e-06	0.782607	0.308756	0.159862	GC.BC_DZ.1
Xrcc6	8.007e-07	4.42468e-06	1.02436	0.304147	0.1659	GC.BC_DZ.1
Xiap	8.34661e-07	4.60445e-06	0.836709	0.308756	0.162162	GC.BC_DZ.1
Wipi2	8.57081e-07	4.72543e-06	0.922907	0.320276	0.184014	GC.BC_DZ.1
Strn4	9.27872e-07	5.10409e-06	0.739658	0.31106	0.165612	GC.BC_DZ.1
Ercc1	9.67785e-07	5.31489e-06	0.934252	0.315668	0.178551	GC.BC_DZ.1
Lta4h	9.68118e-07	5.31489e-06	0.800513	0.341014	0.199252	GC.BC_DZ.1
Fam89b	9.95116e-07	5.45846e-06	0.78115	0.331797	0.189189	GC.BC_DZ.1
Diaph1	1.05685e-06	5.78884e-06	0.697024	0.324885	0.178838	GC.BC_DZ.1
Ecd	1.18762e-06	6.49595e-06	0.748474	0.33871	0.196952	GC.BC_DZ.1
Zfp131	1.25921e-06	6.87005e-06	0.800883	0.313364	0.171938	GC.BC_DZ.1
Tnrc6c	1.26868e-06	6.91976e-06	0.606129	0.341014	0.191489	GC.BC_DZ.1
Arih1	1.32096e-06	7.19675e-06	0.734435	0.324885	0.182289	GC.BC_DZ.1
Tgs1	1.33465e-06	7.2652e-06	0.624036	0.329493	0.182576	GC.BC_DZ.1
Mark2	1.40247e-06	7.6194e-06	0.641457	0.343318	0.198102	GC.BC_DZ.1
Naa15	1.41378e-06	7.67865e-06	0.647658	0.341014	0.190627	GC.BC_DZ.1
Cinp	1.50979e-06	8.17712e-06	0.841334	0.313364	0.167913	GC.BC_DZ.1
Tgfbr1	1.519e-06	8.22245e-06	0.757186	0.317972	0.176538	GC.BC_DZ.1
Clk2	1.54769e-06	8.37067e-06	0.774042	0.304147	0.160437	GC.BC_DZ.1
Sap30l	1.62789e-06	8.78727e-06	0.751759	0.329493	0.191777	GC.BC_DZ.1
Slc25a28	1.74094e-06	9.38702e-06	0.776302	0.315668	0.177976	GC.BC_DZ.1
Atp13a3	1.94075e-06	1.04207e-05	0.751241	0.327189	0.188902	GC.BC_DZ.1
Ints13	1.95554e-06	1.04943e-05	0.865202	0.313364	0.178551	GC.BC_DZ.1
Myo1c	2.04771e-06	1.09676e-05	0.619096	0.334101	0.189477	GC.BC_DZ.1
Dkc1	2.06604e-06	1.10597e-05	0.681476	0.324885	0.174526	GC.BC_DZ.1
Ist1	2.20495e-06	1.1787e-05	0.787889	0.313364	0.175963	GC.BC_DZ.1
Cd40	2.29943e-06	1.22717e-05	0.459792	0.345622	0.188614	GC.BC_DZ.1
Zdhhc4	2.30377e-06	1.22915e-05	0.767523	0.31106	0.173376	GC.BC_DZ.1
Mnat1	2.35281e-06	1.25289e-05	0.802037	0.301843	0.163025	GC.BC_DZ.1
Mindy2	2.36195e-06	1.25741e-05	0.706785	0.327189	0.186026	GC.BC_DZ.1
Cnot10	2.41886e-06	1.28664e-05	0.9093	0.301843	0.168775	GC.BC_DZ.1
Psmd5	2.46233e-06	1.30905e-05	0.755903	0.327189	0.189764	GC.BC_DZ.1
Riok1	2.52017e-06	1.33795e-05	0.781871	0.320276	0.187464	GC.BC_DZ.1
Dctn4	2.83318e-06	1.4996e-05	0.867977	0.304147	0.169063	GC.BC_DZ.1
Efr3a	2.95659e-06	1.56065e-05	0.703047	0.304147	0.164462	GC.BC_DZ.1
Xylt1	3.08887e-06	1.62736e-05	0.630218	0.31106	0.16475	GC.BC_DZ.1
Ccdc58	3.2438e-06	1.70573e-05	0.710782	0.301843	0.161012	GC.BC_DZ.1
Nol12	3.37028e-06	1.76935e-05	0.727985	0.324885	0.189189	GC.BC_DZ.1
Mrpl46	3.66382e-06	1.91721e-05	0.722224	0.327189	0.195802	GC.BC_DZ.1
Fam53a	3.81423e-06	1.9916e-05	0.797828	0.304147	0.168488	GC.BC_DZ.1
Nvl	3.92771e-06	2.04864e-05	0.716641	0.315668	0.178263	GC.BC_DZ.1
Dr1	4.16536e-06	2.16967e-05	0.747308	0.304147	0.167625	GC.BC_DZ.1
Cep350	4.20249e-06	2.18783e-05	0.596121	0.33871	0.19839	GC.BC_DZ.1
Ccnc	4.2995e-06	2.23653e-05	0.793782	0.306452	0.173376	GC.BC_DZ.1
Gde1	4.58377e-06	2.37928e-05	0.783936	0.320276	0.190914	GC.BC_DZ.1
Pip5k1c	4.7313e-06	2.45414e-05	0.791445	0.322581	0.189764	GC.BC_DZ.1
Esco1	5.18274e-06	2.67724e-05	0.578903	0.334101	0.196665	GC.BC_DZ.1
Isg20l2	5.62214e-06	2.89957e-05	0.681958	0.31106	0.177113	GC.BC_DZ.1
Zfpl1	6.19392e-06	3.18088e-05	0.815462	0.304147	0.177401	GC.BC_DZ.1
Jpt2	6.57875e-06	3.37224e-05	0.898724	0.301843	0.177401	GC.BC_DZ.1
R3hdm2	8.20529e-06	4.1739e-05	0.54189	0.306452	0.167338	GC.BC_DZ.1
Znhit3	8.72972e-06	4.42437e-05	0.786343	0.308756	0.184014	GC.BC_DZ.1
Nrip1	9.82076e-06	4.95912e-05	0.69903	0.315668	0.185739	GC.BC_DZ.1
Utp14a	1.07774e-05	5.42379e-05	0.566391	0.334101	0.194077	GC.BC_DZ.1
Vps53	1.08459e-05	5.45684e-05	0.692816	0.31106	0.182289	GC.BC_DZ.1
Arl3	1.16527e-05	5.84448e-05	0.792443	0.317972	0.193214	GC.BC_DZ.1
Trnau1ap	1.5463e-05	7.69963e-05	0.602506	0.324885	0.194077	GC.BC_DZ.1
Ube2z	1.68818e-05	8.38237e-05	0.580024	0.317972	0.192352	GC.BC_DZ.1
Rragc	1.70926e-05	8.48051e-05	0.643066	0.304147	0.175676	GC.BC_DZ.1
Ensa	2.17125e-05	0.000106849	0.546618	0.320276	0.190914	GC.BC_DZ.1
Dhps	2.2332e-05	0.000109758	0.639616	0.306452	0.181139	GC.BC_DZ.1
Picalm	2.24286e-05	0.000110205	0.583082	0.301843	0.172225	GC.BC_DZ.1
Arl8a	2.30052e-05	0.000112837	0.525214	0.313364	0.185451	GC.BC_DZ.1
Ago2	2.9359e-05	0.00014234	0.391781	0.329493	0.196952	GC.BC_DZ.1
Ahctf1	2.96601e-05	0.000143692	0.557991	0.313364	0.185164	GC.BC_DZ.1
Vps52	3.73188e-05	0.000179446	0.613179	0.301843	0.179126	GC.BC_DZ.1
Pik3cg	4.14403e-05	0.000198425	0.62313	0.317972	0.19494	GC.BC_DZ.1
Kars	4.4109e-05	0.000210889	0.692126	0.308756	0.188039	GC.BC_DZ.1
Aggf1	4.72453e-05	0.00022505	0.57709	0.31106	0.190627	GC.BC_DZ.1
2510039O18Rik	4.81816e-05	0.00022934	0.617156	0.315668	0.19954	GC.BC_DZ.1
Mrps25	5.44606e-05	0.000258274	0.662221	0.304147	0.189477	GC.BC_DZ.1
Bms1	6.2105e-05	0.000292446	0.569223	0.301843	0.178551	GC.BC_DZ.1
Add1	6.25983e-05	0.000294625	0.362974	0.322581	0.195802	GC.BC_DZ.1
Dipk1a	6.29032e-05	0.000295916	0.434248	0.306452	0.183151	GC.BC_DZ.1
Ttc1	6.36201e-05	0.000298998	0.674601	0.304147	0.190914	GC.BC_DZ.1
1300002E11Rik	6.90952e-05	0.000323392	0.705834	0.306452	0.194652	GC.BC_DZ.1
Snx4	7.82201e-05	0.000364248	0.533641	0.313364	0.19494	GC.BC_DZ.1
Cnpy3	0.000123742	0.000565202	0.378875	0.317972	0.194077	GC.BC_DZ.1
Slc35a4	0.000125894	0.00057449	0.548879	0.304147	0.190339	GC.BC_DZ.1
Gatd1	0.00014588	0.000661629	0.553511	0.306452	0.196665	GC.BC_DZ.1
Utp18	0.000179896	0.000808882	0.454488	0.306452	0.188039	GC.BC_DZ.1
Rnf20	0.000193747	0.000868536	0.560511	0.308756	0.197527	GC.BC_DZ.1
Zfp638	0.000199257	0.000892409	0.318021	0.306452	0.186889	GC.BC_DZ.1
Spag9	0.000213361	0.000951606	0.429556	0.308756	0.19494	GC.BC_DZ.1
Icam1	0.000221072	0.000985092	0.520296	0.304147	0.191489	GC.BC_DZ.1
Apex1	0.000266364	0.0011766	0.359724	0.304147	0.176826	GC.BC_DZ.1
Rps27rt	0.000287268	0.00126403	0.284972	0.315668	0.19724	GC.BC_DZ.1
Fcrl1	0.000955028	0.00394122	0.198159	0.301843	0.190052	GC.BC_DZ.1
Cdkn3	1.54453e-152	4.2651e-149	4.20157	0.933333	0.18587	GC.BC_DZ.2
Nek2	9.34052e-132	1.20368e-128	3.80307	0.889855	0.160078	GC.BC_DZ.2
Hmmr	3.45556e-121	3.03618e-118	3.56565	0.869565	0.174657	GC.BC_DZ.2
Plk1	7.70087e-121	6.47208e-118	3.37247	0.892754	0.196524	GC.BC_DZ.2
Aicda	5.35659e-119	4.14172e-116	3.41235	0.901449	0.19316	GC.BC_DZ.2
Aspm	9.47105e-111	5.08543e-108	3.47962	0.834783	0.147743	GC.BC_DZ.2
Cep55	7.73072e-108	3.73587e-105	3.19317	0.86087	0.199327	GC.BC_DZ.2
Ckap2l	5.67652e-98	2.03198e-95	3.14496	0.811594	0.174657	GC.BC_DZ.2
H1fx	2.29087e-96	7.63493e-94	3.66277	0.811594	0.164003	GC.BC_DZ.2
Knstrn	2.27913e-93	6.67508e-91	3.50426	0.75942	0.126437	GC.BC_DZ.2
Reep4	6.24329e-87	1.58793e-84	2.89441	0.785507	0.198206	GC.BC_DZ.2
Kifc1	1.61806e-86	3.95912e-84	3.14782	0.75942	0.150547	GC.BC_DZ.2
Aurka	4.10943e-85	9.45659e-83	3.10459	0.750725	0.140735	GC.BC_DZ.2
Kif20a	2.13681e-83	4.6937e-81	3.33681	0.727536	0.126717	GC.BC_DZ.2
Kif22	4.11182e-83	8.93051e-81	2.7733	0.782609	0.183908	GC.BC_DZ.2
Gcsam	2.63832e-78	4.59449e-76	3.48888	0.707246	0.122232	GC.BC_DZ.2
Polh	5.15787e-78	8.74575e-76	2.95461	0.736232	0.150547	GC.BC_DZ.2
Hspa2	6.24782e-74	9.08047e-72	2.99721	0.715942	0.149145	GC.BC_DZ.2
Cdca2	5.41397e-69	6.79558e-67	2.6634	0.715942	0.158396	GC.BC_DZ.2
Sgo2a	1.70318e-68	2.11042e-66	2.95168	0.686957	0.13737	GC.BC_DZ.2
Mis18bp1	6.11043e-66	7.03063e-64	2.58969	0.707246	0.163443	GC.BC_DZ.2
Ckap5	2.09284e-65	2.35201e-63	2.4264	0.733333	0.196524	GC.BC_DZ.2
Ect2	3.70642e-64	3.95829e-62	2.55265	0.710145	0.182506	GC.BC_DZ.2
Rassf6	1.11917e-63	1.18216e-61	2.86386	0.663768	0.121391	GC.BC_DZ.2
Dlgap5	2.25882e-62	2.2164e-60	3.01393	0.643478	0.116064	GC.BC_DZ.2
Gpsm2	4.09594e-62	3.97862e-60	3.39225	0.617391	0.0902719	GC.BC_DZ.2
Rdm1	1.95006e-61	1.85688e-59	2.39811	0.704348	0.195683	GC.BC_DZ.2
Ckap2	2.52923e-61	2.39657e-59	3.25528	0.62029	0.0939165	GC.BC_DZ.2
Odf2	3.1377e-60	2.80796e-58	2.45	0.695652	0.186431	GC.BC_DZ.2
Bub1b	7.68536e-60	6.81459e-58	2.45875	0.686957	0.171012	GC.BC_DZ.2
Bfsp2	1.75825e-58	1.50385e-56	2.43938	0.707246	0.195683	GC.BC_DZ.2
Kif2c	1.2956e-57	1.0657e-55	3.18225	0.605797	0.103729	GC.BC_DZ.2
Mybl1	5.00097e-57	4.04471e-55	2.50994	0.669565	0.155032	GC.BC_DZ.2
Miip	1.80455e-56	1.43547e-54	2.52197	0.652174	0.158396	GC.BC_DZ.2
Parp8	2.88201e-56	2.28317e-54	2.38215	0.669565	0.150827	GC.BC_DZ.2
Cdc25c	5.7152e-56	4.49085e-54	3.30589	0.588406	0.0933558	GC.BC_DZ.2
Pimreg	4.52651e-55	3.41787e-53	3.25962	0.585507	0.0863471	GC.BC_DZ.2
Hmgb3	1.41124e-53	1.02554e-51	2.37211	0.663768	0.183908	GC.BC_DZ.2
Zbed3	7.94985e-53	5.60842e-51	2.56326	0.631884	0.165685	GC.BC_DZ.2
Kif20b	3.93623e-52	2.75679e-50	2.76701	0.611594	0.13681	GC.BC_DZ.2
Arhgap11a	6.50388e-52	4.52231e-50	2.4737	0.634783	0.156995	GC.BC_DZ.2
Parpbp	3.66398e-51	2.48508e-49	2.99046	0.582609	0.107653	GC.BC_DZ.2
Kif18b	6.83947e-51	4.55886e-49	2.89508	0.585507	0.11326	GC.BC_DZ.2
Bcl7a	2.8951e-50	1.86541e-48	2.28639	0.649275	0.172133	GC.BC_DZ.2
Rrm2b	3.00705e-47	1.71971e-45	2.30504	0.62029	0.159798	GC.BC_DZ.2
Psrc1	1.21481e-46	6.7478e-45	3.43115	0.524638	0.0619568	GC.BC_DZ.2
Emid1	2.40849e-46	1.32639e-44	2.01103	0.663768	0.187272	GC.BC_DZ.2
Kif18a	4.11488e-46	2.25327e-44	2.66186	0.571014	0.116905	GC.BC_DZ.2
Ndc1	5.8881e-46	3.20611e-44	2.20095	0.626087	0.165966	GC.BC_DZ.2
Hjurp	1.05118e-44	5.41847e-43	1.94942	0.655072	0.199047	GC.BC_DZ.2
Hmgcs1	2.33198e-43	1.13259e-41	2.13421	0.623188	0.179703	GC.BC_DZ.2
Mns1	9.04835e-43	4.27639e-41	2.60575	0.562319	0.132604	GC.BC_DZ.2
Dynlt1a	1.7578e-42	8.2073e-41	2.11308	0.62029	0.195402	GC.BC_DZ.2
Sgo1	1.98041e-42	9.18019e-41	2.50675	0.565217	0.131483	GC.BC_DZ.2
Asap1	1.82573e-41	8.11294e-40	1.98403	0.62029	0.179422	GC.BC_DZ.2
Shcbp1	2.41339e-41	1.06753e-39	2.08439	0.605797	0.171292	GC.BC_DZ.2
Troap	5.36919e-41	2.32184e-39	3.06413	0.510145	0.0796187	GC.BC_DZ.2
Nuf2	5.73714e-41	2.46991e-39	2.61117	0.547826	0.125876	GC.BC_DZ.2
Cip2a	2.92407e-40	1.21815e-38	3.05732	0.504348	0.0818615	GC.BC_DZ.2
BC035044	4.29863e-40	1.77928e-38	2.18329	0.582609	0.160639	GC.BC_DZ.2
Fam216a	2.82337e-39	1.1276e-37	2.52514	0.53913	0.121951	GC.BC_DZ.2
Sh2b2	6.1853e-39	2.44503e-37	2.59237	0.530435	0.111859	GC.BC_DZ.2
Ube2t	6.94576e-39	2.74003e-37	1.9148	0.614493	0.194281	GC.BC_DZ.2
Cep89	1.24612e-38	4.87603e-37	3.27272	0.484058	0.066162	GC.BC_DZ.2
Bcl6	1.47214e-38	5.6913e-37	1.72743	0.637681	0.189515	GC.BC_DZ.2
Lpp	3.82015e-38	1.44226e-36	2.02409	0.57971	0.154472	GC.BC_DZ.2
Pif1	5.27115e-38	1.97464e-36	3.67028	0.463768	0.0485001	GC.BC_DZ.2
Sapcd2	5.63078e-38	2.10122e-36	2.32968	0.544928	0.133726	GC.BC_DZ.2
Suv39h1	7.78889e-38	2.88428e-36	2.15495	0.568116	0.159518	GC.BC_DZ.2
Kif4	8.7147e-38	3.21479e-36	2.32831	0.544928	0.129801	GC.BC_DZ.2
Sun2	1.13956e-37	4.1719e-36	1.79036	0.617391	0.194561	GC.BC_DZ.2
Ncapg	1.21381e-37	4.43533e-36	1.9244	0.6	0.184469	GC.BC_DZ.2
Ncaph	1.51265e-37	5.50649e-36	1.90745	0.6	0.179422	GC.BC_DZ.2
Nup37	2.91776e-37	1.04639e-35	2.42303	0.533333	0.135128	GC.BC_DZ.2
Nup107	1.16958e-36	4.01561e-35	2.20889	0.553623	0.158116	GC.BC_DZ.2
Arhgap19	1.49852e-35	4.86015e-34	2.6492	0.498551	0.10457	GC.BC_DZ.2
Faap24	2.4977e-35	8.02002e-34	2.7918	0.492754	0.107093	GC.BC_DZ.2
Kif15	3.36028e-35	1.0754e-33	1.96356	0.565217	0.16092	GC.BC_DZ.2
Ska1	4.17689e-35	1.32795e-33	2.16781	0.536232	0.141015	GC.BC_DZ.2
Cecr2	9.11762e-35	2.82442e-33	2.1648	0.533333	0.139893	GC.BC_DZ.2
Taf9	1.73152e-34	5.25436e-33	2.25735	0.530435	0.140454	GC.BC_DZ.2
Ttc9c	6.46125e-34	1.91558e-32	2.1615	0.527536	0.141015	GC.BC_DZ.2
Fam110a	8.34145e-34	2.45046e-32	2.72433	0.478261	0.0925147	GC.BC_DZ.2
Appbp2	2.61465e-33	7.45444e-32	2.01516	0.553623	0.181665	GC.BC_DZ.2
Ndc80	4.51633e-33	1.27261e-31	1.98508	0.550725	0.158957	GC.BC_DZ.2
Fgfr1op	7.3672e-33	2.05495e-31	1.75019	0.55942	0.163443	GC.BC_DZ.2
Plxnb2	8.26161e-33	2.30111e-31	2.32791	0.501449	0.116344	GC.BC_DZ.2
Rbmx	9.43745e-33	2.62106e-31	1.97884	0.547826	0.172694	GC.BC_DZ.2
Rassf3	4.52861e-32	1.21076e-30	1.9698	0.542029	0.167648	GC.BC_DZ.2
Mid1ip1	5.10273e-32	1.35675e-30	1.98667	0.533333	0.157555	GC.BC_DZ.2
Fam167b	2.39466e-31	6.20494e-30	2.4719	0.478261	0.100925	GC.BC_DZ.2
Bicra	2.68265e-31	6.92332e-30	1.80089	0.547826	0.170171	GC.BC_DZ.2
Helq	2.94757e-31	7.57665e-30	1.8152	0.542029	0.156714	GC.BC_DZ.2
Ska2	3.69647e-31	9.42648e-30	2.41056	0.481159	0.109336	GC.BC_DZ.2
Poc1a	4.01702e-31	1.0217e-29	2.2186	0.501449	0.133726	GC.BC_DZ.2
Lst1	7.69584e-31	1.93447e-29	2.0683	0.521739	0.142697	GC.BC_DZ.2
Rhno1	9.62197e-31	2.40612e-29	1.70568	0.565217	0.195683	GC.BC_DZ.2
4833439L19Rik	1.15282e-30	2.86427e-29	1.82262	0.553623	0.192879	GC.BC_DZ.2
Gcat	1.69816e-30	4.18157e-29	1.88703	0.542029	0.171292	GC.BC_DZ.2
Hipk3	2.01728e-30	4.94848e-29	1.78061	0.550725	0.185029	GC.BC_DZ.2
Lockd	3.07883e-30	7.49974e-29	2.16838	0.504348	0.141015	GC.BC_DZ.2
Jakmip1	3.73092e-30	9.02612e-29	1.76921	0.556522	0.192879	GC.BC_DZ.2
Ccdc77	9.40923e-30	2.22348e-28	3.02275	0.431884	0.0692459	GC.BC_DZ.2
Tmem138	1.07692e-29	2.52938e-28	2.53268	0.455072	0.0925147	GC.BC_DZ.2
Lefty1	1.83548e-29	4.25418e-28	2.30997	0.475362	0.114382	GC.BC_DZ.2
Ccdc34	6.66007e-29	1.50396e-27	1.64553	0.562319	0.194281	GC.BC_DZ.2
Ccnf	6.70132e-29	1.51151e-27	2.29212	0.472464	0.114662	GC.BC_DZ.2
Tdp1	7.24493e-29	1.62653e-27	1.92867	0.510145	0.159518	GC.BC_DZ.2
Cby1	7.70595e-29	1.72403e-27	2.23698	0.478261	0.126437	GC.BC_DZ.2
Ccdc18	1.65415e-28	3.64176e-27	2.42966	0.457971	0.102607	GC.BC_DZ.2
Tradd	1.74942e-28	3.84275e-27	1.75273	0.53913	0.195402	GC.BC_DZ.2
Ehd3	1.97299e-28	4.31913e-27	2.44618	0.449275	0.0885899	GC.BC_DZ.2
Lin37	1.39548e-27	2.91617e-26	1.83833	0.513043	0.172414	GC.BC_DZ.2
Cenpn	1.85778e-27	3.8531e-26	2.32825	0.46087	0.114101	GC.BC_DZ.2
Itgb3bp	2.18253e-27	4.5025e-26	1.6692	0.542029	0.195683	GC.BC_DZ.2
Nelfcd	4.67953e-27	9.42243e-26	1.68031	0.518841	0.167648	GC.BC_DZ.2
Bub1	8.79182e-27	1.74662e-25	2.16883	0.46087	0.116625	GC.BC_DZ.2
Rpap3	1.49946e-26	2.94859e-25	1.78415	0.513043	0.172974	GC.BC_DZ.2
Haao	2.99932e-26	5.74598e-25	1.46762	0.547826	0.187833	GC.BC_DZ.2
Akap12	5.98097e-26	1.12573e-24	2.71052	0.42029	0.0821419	GC.BC_DZ.2
Cep164	6.49341e-26	1.22013e-24	1.69419	0.513043	0.170171	GC.BC_DZ.2
Espl1	9.6039e-26	1.78847e-24	2.36527	0.428986	0.0908326	GC.BC_DZ.2
Mis18a	2.21838e-25	4.06073e-24	1.80087	0.501449	0.16961	GC.BC_DZ.2
Gopc	2.47003e-25	4.50856e-24	1.74955	0.495652	0.152789	GC.BC_DZ.2
Cnot6l	3.0789e-25	5.58828e-24	1.6211	0.524638	0.194281	GC.BC_DZ.2
Bora	3.18532e-25	5.77601e-24	2.11216	0.452174	0.125315	GC.BC_DZ.2
Gm42047	6.6884e-25	1.1971e-23	1.99989	0.478261	0.155593	GC.BC_DZ.2
Lrwd1	8.07631e-25	1.43752e-23	1.82597	0.486957	0.159798	GC.BC_DZ.2
Umad1	1.14792e-24	2.02643e-23	1.73659	0.489855	0.158957	GC.BC_DZ.2
Exosc9	1.22195e-24	2.15317e-23	1.49815	0.533333	0.198766	GC.BC_DZ.2
Snrpb2	1.26299e-24	2.22347e-23	1.52977	0.530435	0.192318	GC.BC_DZ.2
Qrsl1	1.43832e-24	2.52752e-23	1.81238	0.484058	0.156154	GC.BC_DZ.2
Parp2	1.54872e-24	2.71905e-23	1.48616	0.533333	0.199608	GC.BC_DZ.2
Slc41a2	2.87385e-24	5.00013e-23	1.95979	0.46087	0.133165	GC.BC_DZ.2
Msra	3.089e-24	5.36482e-23	1.86029	0.478261	0.158677	GC.BC_DZ.2
Thoc6	3.72673e-24	6.44345e-23	1.80895	0.489855	0.175778	GC.BC_DZ.2
Cenpl	5.03318e-24	8.64044e-23	2.45023	0.414493	0.091113	GC.BC_DZ.2
Cep85	5.22387e-24	8.94397e-23	1.77338	0.481159	0.158957	GC.BC_DZ.2
Ssh2	5.23586e-24	8.95656e-23	1.55216	0.521739	0.196243	GC.BC_DZ.2
Bad	5.45216e-24	9.3101e-23	1.57071	0.518841	0.198766	GC.BC_DZ.2
Net1	8.22203e-24	1.38805e-22	1.80833	0.469565	0.144659	GC.BC_DZ.2
Gtse1	1.94648e-23	3.20762e-22	2.49656	0.408696	0.0880292	GC.BC_DZ.2
Abca3	2.07377e-23	3.41447e-22	1.83316	0.443478	0.113541	GC.BC_DZ.2
Snx4	2.2496e-23	3.69141e-22	1.52618	0.501449	0.179703	GC.BC_DZ.2
Rpp30	2.66138e-23	4.33765e-22	1.53062	0.501449	0.180824	GC.BC_DZ.2
Ogfrl1	3.73856e-23	6.04234e-22	2.21494	0.434783	0.119708	GC.BC_DZ.2
Anapc2	4.10046e-23	6.61067e-22	1.48061	0.513043	0.199047	GC.BC_DZ.2
Cdca5	6.7102e-23	1.07197e-21	1.67238	0.484058	0.156714	GC.BC_DZ.2
Mzt1	6.72187e-23	1.07295e-21	1.75487	0.475362	0.16092	GC.BC_DZ.2
Stk16	7.49214e-23	1.19491e-21	1.64054	0.501449	0.199608	GC.BC_DZ.2
Med19	7.93987e-23	1.26527e-21	1.69803	0.481159	0.167368	GC.BC_DZ.2
Pdzd2	1.61041e-22	2.53083e-21	2.22575	0.411594	0.091113	GC.BC_DZ.2
Cit	1.81945e-22	2.8547e-21	2.08793	0.428986	0.114662	GC.BC_DZ.2
Cpm	2.05632e-22	3.20812e-21	1.41989	0.495652	0.163443	GC.BC_DZ.2
Depdc1a	3.06764e-22	4.7438e-21	2.40015	0.402899	0.0930754	GC.BC_DZ.2
2610318N02Rik	3.7054e-22	5.71631e-21	2.63944	0.382609	0.0740118	GC.BC_DZ.2
Cnep1r1	4.29045e-22	6.57688e-21	1.68721	0.469565	0.1612	GC.BC_DZ.2
Asxl1	4.84262e-22	7.40568e-21	1.50779	0.492754	0.183347	GC.BC_DZ.2
Ska3	5.84703e-22	8.89245e-21	2.39557	0.397101	0.0894309	GC.BC_DZ.2
Faap20	6.97209e-22	1.05645e-20	1.49544	0.492754	0.181105	GC.BC_DZ.2
Cpne5	7.21108e-22	1.08984e-20	2.31081	0.397101	0.0835436	GC.BC_DZ.2
Prxl2c	7.57657e-22	1.1424e-20	1.57454	0.478261	0.16933	GC.BC_DZ.2
Rnf19b	9.91087e-22	1.4874e-20	1.77932	0.452174	0.139893	GC.BC_DZ.2
Triobp	1.13402e-21	1.69533e-20	1.73035	0.463768	0.160639	GC.BC_DZ.2
Gsn	1.18121e-21	1.76043e-20	1.45744	0.521739	0.197925	GC.BC_DZ.2
Idi1	1.40396e-21	2.08118e-20	1.56233	0.489855	0.178581	GC.BC_DZ.2
Spag5	1.5167e-21	2.24314e-20	2.30045	0.4	0.0908326	GC.BC_DZ.2
Ccdc61	1.68794e-21	2.49258e-20	2.58692	0.376812	0.0692459	GC.BC_DZ.2
Itpa	1.73814e-21	2.56475e-20	1.57754	0.484058	0.175498	GC.BC_DZ.2
Pspc1	2.28029e-21	3.33924e-20	1.45015	0.501449	0.19344	GC.BC_DZ.2
Tex9	3.12787e-21	4.53917e-20	2.10837	0.405797	0.101766	GC.BC_DZ.2
Traf5	3.70311e-21	5.36188e-20	1.30026	0.513043	0.187553	GC.BC_DZ.2
Prorsd1	4.35577e-21	6.27399e-20	1.48031	0.492754	0.192038	GC.BC_DZ.2
Dcun1d1	5.01846e-21	7.21241e-20	1.46535	0.498551	0.195963	GC.BC_DZ.2
Mta3	5.29755e-21	7.59656e-20	1.34958	0.507246	0.189515	GC.BC_DZ.2
Gramd4	5.37861e-21	7.70708e-20	1.99577	0.42029	0.116064	GC.BC_DZ.2
Optn	5.61856e-21	8.04495e-20	1.88272	0.431884	0.128119	GC.BC_DZ.2
Phf19	7.77458e-21	1.10665e-19	2.13733	0.397101	0.0925147	GC.BC_DZ.2
Plekhf2	1.13406e-20	1.59544e-19	1.36384	0.498551	0.192318	GC.BC_DZ.2
Lpgat1	2.15649e-20	2.9775e-19	1.2867	0.507246	0.199608	GC.BC_DZ.2
Rbbp6	2.34726e-20	3.22936e-19	1.43873	0.501449	0.199888	GC.BC_DZ.2
Snx10	2.6034e-20	3.57412e-19	1.8624	0.423188	0.125596	GC.BC_DZ.2
Rubcn	3.13436e-20	4.28784e-19	1.50054	0.472464	0.163723	GC.BC_DZ.2
Pef1	3.44225e-20	4.69907e-19	1.56624	0.469565	0.179983	GC.BC_DZ.2
Ddx52	3.60514e-20	4.90755e-19	1.53853	0.481159	0.19372	GC.BC_DZ.2
Diaph3	4.40938e-20	5.96872e-19	1.95017	0.408696	0.110737	GC.BC_DZ.2
Supt20	4.65824e-20	6.30117e-19	1.37757	0.492754	0.195683	GC.BC_DZ.2
Haus1	5.01988e-20	6.77614e-19	1.44702	0.484058	0.184469	GC.BC_DZ.2
Rcor1	5.55113e-20	7.47237e-19	1.5933	0.452174	0.154191	GC.BC_DZ.2
Herc3	6.12372e-20	8.20316e-19	1.67766	0.431884	0.126997	GC.BC_DZ.2
Myef2	9.21838e-20	1.22132e-18	1.56583	0.455072	0.164003	GC.BC_DZ.2
Wwp2	9.62961e-20	1.27319e-18	1.53831	0.457971	0.1612	GC.BC_DZ.2
Gm2447	1.087e-19	1.43132e-18	2.30874	0.382609	0.0883095	GC.BC_DZ.2
Ildr1	1.25408e-19	1.64348e-18	1.68674	0.437681	0.139893	GC.BC_DZ.2
2410004B18Rik	1.54733e-19	2.02094e-18	1.40275	0.481159	0.191758	GC.BC_DZ.2
Ripk3	1.61741e-19	2.10677e-18	2.10708	0.394203	0.107653	GC.BC_DZ.2
Timm22	2.79732e-19	3.60963e-18	1.44814	0.475362	0.188394	GC.BC_DZ.2
Mical1	3.10679e-19	4.00095e-18	1.37264	0.481159	0.179703	GC.BC_DZ.2
Hccs	3.28771e-19	4.22269e-18	1.61393	0.443478	0.152509	GC.BC_DZ.2
Crcp	4.24993e-19	5.42252e-18	1.41978	0.46087	0.169891	GC.BC_DZ.2
Plk4	4.32635e-19	5.50912e-18	1.47239	0.463768	0.16933	GC.BC_DZ.2
Usp24	6.22708e-19	7.86728e-18	1.22758	0.486957	0.183347	GC.BC_DZ.2
Gclc	6.36992e-19	8.04249e-18	1.56929	0.437681	0.147743	GC.BC_DZ.2
Cenpc1	6.44761e-19	8.13527e-18	2.0316	0.402899	0.121391	GC.BC_DZ.2
Fyn	6.58806e-19	8.30164e-18	1.38462	0.469565	0.172974	GC.BC_DZ.2
Med9	6.73756e-19	8.4845e-18	1.34978	0.489855	0.197925	GC.BC_DZ.2
Mbip	6.9245e-19	8.71424e-18	1.55727	0.437681	0.146061	GC.BC_DZ.2
Spata24	7.07837e-19	8.89051e-18	2.20872	0.37971	0.0961592	GC.BC_DZ.2
Naa15	8.2801e-19	1.03662e-17	1.3385	0.472464	0.181665	GC.BC_DZ.2
Ino80c	9.46268e-19	1.18009e-17	1.38525	0.469565	0.178862	GC.BC_DZ.2
Trerf1	1.04886e-18	1.30215e-17	1.94211	0.394203	0.106812	GC.BC_DZ.2
Ell3	1.38934e-18	1.71494e-17	1.25314	0.492754	0.182506	GC.BC_DZ.2
Ccar2	1.69225e-18	2.07954e-17	1.70589	0.414493	0.130081	GC.BC_DZ.2
Pfdn4	2.48542e-18	3.02348e-17	1.48316	0.452174	0.165405	GC.BC_DZ.2
Apip	2.99313e-18	3.63197e-17	1.49541	0.455072	0.172694	GC.BC_DZ.2
Rasgrp1	3.43518e-18	4.14753e-17	1.38273	0.455072	0.162041	GC.BC_DZ.2
Sertad1	3.67736e-18	4.42611e-17	1.48886	0.446377	0.161761	GC.BC_DZ.2
Lrrcc1	4.00961e-18	4.81103e-17	1.91614	0.388406	0.106812	GC.BC_DZ.2
Ccdc92	4.07256e-18	4.8805e-17	2.56851	0.347826	0.0684048	GC.BC_DZ.2
Msmo1	4.48303e-18	5.36243e-17	1.56837	0.452174	0.179983	GC.BC_DZ.2
Sqle	4.96353e-18	5.91888e-17	1.51859	0.437681	0.156995	GC.BC_DZ.2
Depdc1b	5.1381e-18	6.12327e-17	2.90864	0.333333	0.0555088	GC.BC_DZ.2
Fryl	6.02005e-18	7.13912e-17	1.58435	0.423188	0.139613	GC.BC_DZ.2
Opa3	6.06754e-18	7.19102e-17	2.37447	0.35942	0.0829829	GC.BC_DZ.2
G2e3	7.0174e-18	8.30149e-17	2.37044	0.356522	0.0813008	GC.BC_DZ.2
Ppp2r5e	7.21265e-18	8.52204e-17	1.45923	0.455072	0.178021	GC.BC_DZ.2
Ackr4	1.08687e-17	1.27715e-16	3.04234	0.321739	0.0442949	GC.BC_DZ.2
Kif3b	1.28863e-17	1.50965e-16	2.18983	0.35942	0.0824222	GC.BC_DZ.2
Acot7	1.48632e-17	1.73389e-16	1.70423	0.411594	0.134287	GC.BC_DZ.2
Nt5c2	1.86793e-17	2.16599e-16	1.29679	0.469565	0.194001	GC.BC_DZ.2
Pakap.1	1.88771e-17	2.18762e-16	1.50441	0.428986	0.147743	GC.BC_DZ.2
Arhgap8	2.27455e-17	2.62177e-16	2.23476	0.356522	0.0829829	GC.BC_DZ.2
Cbll1	2.43922e-17	2.80155e-16	1.4595	0.431884	0.160078	GC.BC_DZ.2
Vps53	2.75467e-17	3.15262e-16	1.48617	0.443478	0.172694	GC.BC_DZ.2
Mnd1	2.84936e-17	3.25714e-16	2.63758	0.333333	0.0605551	GC.BC_DZ.2
Armt1	2.90597e-17	3.31792e-16	2.09614	0.371014	0.102888	GC.BC_DZ.2
Hpse	2.98785e-17	3.40739e-16	1.57666	0.431884	0.157275	GC.BC_DZ.2
Lmo4	3.3552e-17	3.81282e-16	1.79373	0.423188	0.16148	GC.BC_DZ.2
Arhgef39	4.47186e-17	5.05503e-16	2.952	0.315942	0.0434539	GC.BC_DZ.2
Cfap36	5.33125e-17	6.00193e-16	2.01122	0.368116	0.100084	GC.BC_DZ.2
Bcl2l12	6.33702e-17	7.10526e-16	1.4891	0.431884	0.161761	GC.BC_DZ.2
Nfyc	6.66976e-17	7.46102e-16	1.2419	0.472464	0.196243	GC.BC_DZ.2
Ftsj1	6.72071e-17	7.50932e-16	1.80366	0.397101	0.135128	GC.BC_DZ.2
Spc25	7.41902e-17	8.27046e-16	1.56927	0.423188	0.152789	GC.BC_DZ.2
Rnf157	7.86059e-17	8.74756e-16	1.34836	0.437681	0.157275	GC.BC_DZ.2
Dync1i2	8.25639e-17	9.16692e-16	1.43117	0.44058	0.176058	GC.BC_DZ.2
Cenpp	8.74888e-17	9.70815e-16	1.95361	0.385507	0.12083	GC.BC_DZ.2
Prr14	1.02312e-16	1.13011e-15	1.42364	0.437681	0.171292	GC.BC_DZ.2
Mrpl44	1.03523e-16	1.14284e-15	1.30125	0.466667	0.199327	GC.BC_DZ.2
Terf2	1.25777e-16	1.38377e-15	1.59237	0.397101	0.12924	GC.BC_DZ.2
Gxylt1	1.3182e-16	1.44942e-15	1.31177	0.449275	0.175498	GC.BC_DZ.2
Rpf1	1.4297e-16	1.56756e-15	1.33356	0.463768	0.199327	GC.BC_DZ.2
Nup93	1.44051e-16	1.57852e-15	1.62527	0.402899	0.135128	GC.BC_DZ.2
Kctd20	1.47958e-16	1.62042e-15	1.57608	0.408696	0.141856	GC.BC_DZ.2
Fbxl8	1.61226e-16	1.75874e-15	2.27309	0.342029	0.0756939	GC.BC_DZ.2
Commd8	1.65006e-16	1.79896e-15	1.22001	0.469565	0.197084	GC.BC_DZ.2
Tmem97	1.7435e-16	1.89763e-15	1.59914	0.417391	0.154472	GC.BC_DZ.2
Mindy2	1.80416e-16	1.96254e-15	1.23825	0.455072	0.17718	GC.BC_DZ.2
Zc3h12d	1.86689e-16	2.02821e-15	1.34949	0.44058	0.167928	GC.BC_DZ.2
Dhfr	2.05542e-16	2.22709e-15	1.32127	0.457971	0.182506	GC.BC_DZ.2
Ccnk	2.18504e-16	2.36621e-15	1.3194	0.449275	0.183347	GC.BC_DZ.2
Rsph1	2.21431e-16	2.39522e-15	2.29263	0.356522	0.0992431	GC.BC_DZ.2
Acot8	2.23001e-16	2.41001e-15	1.5254	0.414493	0.144659	GC.BC_DZ.2
Kif14	2.32851e-16	2.51453e-15	2.65413	0.321739	0.0555088	GC.BC_DZ.2
Flt3	2.54962e-16	2.74717e-15	2.03893	0.35942	0.0953182	GC.BC_DZ.2
4833407H14Rik	2.68752e-16	2.88931e-15	1.99229	0.365217	0.0986824	GC.BC_DZ.2
Gas2l3	2.95867e-16	3.16848e-15	3.16176	0.307246	0.0448556	GC.BC_DZ.2
Ap1s3	3.12674e-16	3.34477e-15	1.70264	0.37971	0.113821	GC.BC_DZ.2
Hyls1	3.25339e-16	3.47832e-15	2.12755	0.350725	0.0883095	GC.BC_DZ.2
Trak1	3.30627e-16	3.53046e-15	1.31265	0.437681	0.165125	GC.BC_DZ.2
Efnb1	4.07503e-16	4.33757e-15	1.94081	0.35942	0.0885899	GC.BC_DZ.2
Dcaf15	4.60987e-16	4.89609e-15	1.65804	0.388406	0.126997	GC.BC_DZ.2
Lin7c	4.99571e-16	5.29425e-15	1.25863	0.44058	0.172133	GC.BC_DZ.2
Pnkp	6.45674e-16	6.80156e-15	1.35131	0.434783	0.172974	GC.BC_DZ.2
Mapkap1	7.05471e-16	7.41935e-15	1.24496	0.457971	0.196804	GC.BC_DZ.2
Taf1b	7.41387e-16	7.79282e-15	1.56111	0.391304	0.128119	GC.BC_DZ.2
Nfe2l2	8.76396e-16	9.16211e-15	1.28577	0.449275	0.187272	GC.BC_DZ.2
Prkacb	8.93707e-16	9.33298e-15	1.27285	0.44058	0.178021	GC.BC_DZ.2
Eipr1	1.05083e-15	1.09561e-14	1.42489	0.414493	0.150827	GC.BC_DZ.2
Rab28	1.09953e-15	1.14391e-14	1.32128	0.434783	0.178862	GC.BC_DZ.2
Fbxo3	1.12963e-15	1.17459e-14	1.57403	0.397101	0.139333	GC.BC_DZ.2
Ttc1	1.32506e-15	1.37044e-14	1.37972	0.434783	0.181105	GC.BC_DZ.2
Sephs2	1.35518e-15	1.39934e-14	1.30165	0.437681	0.178581	GC.BC_DZ.2
Bpgm	1.50003e-15	1.54397e-14	1.52682	0.426087	0.179142	GC.BC_DZ.2
Grpel2	1.6145e-15	1.65914e-14	1.44806	0.42029	0.164564	GC.BC_DZ.2
Aacs	1.68034e-15	1.72496e-14	1.6019	0.397101	0.139893	GC.BC_DZ.2
Nkiras2	1.79635e-15	1.84209e-14	1.47904	0.405797	0.150266	GC.BC_DZ.2
Ccnc	1.8987e-15	1.94499e-14	1.34439	0.42029	0.165685	GC.BC_DZ.2
Utp14a	1.93811e-15	1.98431e-14	1.2411	0.449275	0.186431	GC.BC_DZ.2
Aopep	2.30403e-15	2.34775e-14	1.39308	0.42029	0.166246	GC.BC_DZ.2
Fam117a	2.38786e-15	2.43061e-14	1.41867	0.437681	0.19372	GC.BC_DZ.2
Msl3	2.45886e-15	2.50025e-14	1.45186	0.42029	0.162602	GC.BC_DZ.2
Sav1	2.65035e-15	2.69213e-14	1.40944	0.414493	0.157836	GC.BC_DZ.2
Tnip1	3.49825e-15	3.52745e-14	1.30764	0.443478	0.18531	GC.BC_DZ.2
Lxn	4.24415e-15	4.26179e-14	2.24681	0.336232	0.0843846	GC.BC_DZ.2
Wdr12	4.30709e-15	4.32275e-14	1.41631	0.411594	0.153911	GC.BC_DZ.2
Cdc23	4.45076e-15	4.46462e-14	1.65127	0.376812	0.127839	GC.BC_DZ.2
Ddah2	4.70637e-15	4.71613e-14	1.96486	0.342029	0.0843846	GC.BC_DZ.2
Nudt19	5.09229e-15	5.09229e-14	1.18692	0.452174	0.183908	GC.BC_DZ.2
Card11	5.60401e-15	5.59243e-14	0.968886	0.469565	0.194281	GC.BC_DZ.2
Nt5e	5.88609e-15	5.86787e-14	1.60077	0.368116	0.109896	GC.BC_DZ.2
Pds5b	6.85939e-15	6.83112e-14	1.64541	0.37971	0.12896	GC.BC_DZ.2
Mkln1	6.89742e-15	6.86192e-14	1.11847	0.446377	0.188674	GC.BC_DZ.2
Ppm1b	7.64263e-15	7.576e-14	1.40846	0.397101	0.144379	GC.BC_DZ.2
Ankrd54	8.01593e-15	7.94197e-14	1.43395	0.405797	0.152789	GC.BC_DZ.2
Sord	8.99051e-15	8.87572e-14	2.13679	0.330435	0.079058	GC.BC_DZ.2
Lrch4	9.4526e-15	9.31764e-14	1.20491	0.431884	0.17718	GC.BC_DZ.2
Atxn7l1	9.48423e-15	9.34404e-14	1.61649	0.376812	0.121671	GC.BC_DZ.2
Rmnd5b	1.02652e-14	1.00928e-13	1.30473	0.42029	0.165966	GC.BC_DZ.2
Endou	1.23507e-14	1.21187e-13	1.6526	0.388406	0.14494	GC.BC_DZ.2
Magohb	1.24233e-14	1.21838e-13	1.23838	0.428986	0.16905	GC.BC_DZ.2
Cenpq	1.31199e-14	1.28604e-13	1.27905	0.417391	0.163162	GC.BC_DZ.2
Spdl1	1.52896e-14	1.49493e-13	2.33325	0.318841	0.071769	GC.BC_DZ.2
Cstf1	2.44685e-14	2.37796e-13	1.65063	0.368116	0.124474	GC.BC_DZ.2
Palm	2.45634e-14	2.38598e-13	2.23658	0.321739	0.0745725	GC.BC_DZ.2
Frmd8	2.9183e-14	2.81913e-13	1.72078	0.362319	0.119148	GC.BC_DZ.2
Trap1	3.35651e-14	3.23114e-13	1.22887	0.443478	0.195122	GC.BC_DZ.2
Acat2	3.65575e-14	3.51396e-13	1.73117	0.356522	0.111578	GC.BC_DZ.2
Ap1s2	4.17439e-14	3.99856e-13	1.37363	0.394203	0.142417	GC.BC_DZ.2
Psmg3	4.47688e-14	4.2756e-13	1.24671	0.426087	0.17774	GC.BC_DZ.2
Eef1akmt2	4.72345e-14	4.5044e-13	1.36074	0.408696	0.167928	GC.BC_DZ.2
Tbpl1	5.06887e-14	4.82429e-13	1.12422	0.434783	0.187272	GC.BC_DZ.2
Klhdc4	5.65075e-14	5.35962e-13	1.4312	0.411594	0.172414	GC.BC_DZ.2
4932438A13Rik	5.85596e-14	5.54609e-13	1.13745	0.44058	0.195122	GC.BC_DZ.2
Ttc5	6.41927e-14	6.0677e-13	1.21183	0.434783	0.191758	GC.BC_DZ.2
Cdc27	6.47203e-14	6.1116e-13	1.46096	0.385507	0.144379	GC.BC_DZ.2
Katna1	6.79771e-14	6.40038e-13	1.53639	0.376812	0.137651	GC.BC_DZ.2
Terf2ip	7.19671e-14	6.76287e-13	1.60646	0.368116	0.127278	GC.BC_DZ.2
Gmpr2	7.20766e-14	6.76987e-13	1.61529	0.371014	0.132044	GC.BC_DZ.2
Med31	7.3487e-14	6.88562e-13	1.35211	0.397101	0.15307	GC.BC_DZ.2
Armc1	8.5418e-14	7.98419e-13	1.33115	0.423188	0.190076	GC.BC_DZ.2
Gemin6	8.55963e-14	7.99698e-13	1.37485	0.408696	0.168769	GC.BC_DZ.2
Fancl	9.01724e-14	8.4042e-13	1.52536	0.371014	0.129521	GC.BC_DZ.2
Prkd3	9.21391e-14	8.57924e-13	1.45982	0.376812	0.133445	GC.BC_DZ.2
Chkb	9.95485e-14	9.24686e-13	1.30499	0.402899	0.160078	GC.BC_DZ.2
Pradc1	1.04323e-13	9.68107e-13	1.37735	0.408696	0.172133	GC.BC_DZ.2
Med4	1.06031e-13	9.83011e-13	1.13294	0.426087	0.180824	GC.BC_DZ.2
Mob3a	1.14514e-13	1.06014e-12	1.138	0.44058	0.197084	GC.BC_DZ.2
Msh3	1.22944e-13	1.13546e-12	1.57737	0.353623	0.111578	GC.BC_DZ.2
Rbm27	1.37247e-13	1.26393e-12	1.18906	0.426087	0.183067	GC.BC_DZ.2
Melk	1.40852e-13	1.29589e-12	1.64372	0.35942	0.119148	GC.BC_DZ.2
Ss18	1.41329e-13	1.29966e-12	1.23404	0.426087	0.189795	GC.BC_DZ.2
Shkbp1	1.42395e-13	1.30822e-12	1.26522	0.4	0.157275	GC.BC_DZ.2
Cenpk	1.4355e-13	1.3182e-12	1.38429	0.394203	0.148584	GC.BC_DZ.2
Cep135	1.46243e-13	1.3423e-12	1.95503	0.327536	0.0885899	GC.BC_DZ.2
Mark3	1.55964e-13	1.42881e-12	1.18381	0.423188	0.183347	GC.BC_DZ.2
Mark2	1.58202e-13	1.44794e-12	1.12409	0.434783	0.192879	GC.BC_DZ.2
Mtif2	1.67288e-13	1.52965e-12	1.56361	0.365217	0.127839	GC.BC_DZ.2
Uhmk1	1.84592e-13	1.68309e-12	1.20248	0.4	0.153631	GC.BC_DZ.2
Pym1	1.97105e-13	1.79296e-12	1.53459	0.368116	0.131483	GC.BC_DZ.2
Tmem184c	2.09471e-13	1.90365e-12	1.48721	0.402899	0.178301	GC.BC_DZ.2
Lipc	2.12779e-13	1.93281e-12	1.63519	0.362319	0.124755	GC.BC_DZ.2
Zfp771	2.19222e-13	1.98947e-12	1.30777	0.411594	0.178021	GC.BC_DZ.2
Pex7	2.25395e-13	2.04452e-12	1.25144	0.417391	0.179422	GC.BC_DZ.2
Pom121	2.34997e-13	2.13062e-12	1.23884	0.405797	0.165966	GC.BC_DZ.2
Rufy3	2.3561e-13	2.13518e-12	1.70109	0.353623	0.114382	GC.BC_DZ.2
Exoc2	2.44864e-13	2.21696e-12	1.68131	0.347826	0.111859	GC.BC_DZ.2
Mrpl48	2.45594e-13	2.22253e-12	1.16714	0.431884	0.195402	GC.BC_DZ.2
Dynlt1f	2.52542e-13	2.28434e-12	1.62771	0.356522	0.119989	GC.BC_DZ.2
Ecpas	2.83998e-13	2.56408e-12	1.13845	0.417391	0.175217	GC.BC_DZ.2
Fcrl1	2.90123e-13	2.61375e-12	1.02447	0.428986	0.180544	GC.BC_DZ.2
Arl3	2.93805e-13	2.6452e-12	1.30766	0.417391	0.186712	GC.BC_DZ.2
Ift52	3.18469e-13	2.86059e-12	1.34093	0.385507	0.149145	GC.BC_DZ.2
Numa1	4.20298e-13	3.74913e-12	1.07203	0.434783	0.192038	GC.BC_DZ.2
Wdr83	4.47126e-13	3.97559e-12	1.63956	0.356522	0.125876	GC.BC_DZ.2
Tlnrd1	4.52673e-13	4.02307e-12	1.50866	0.365217	0.135128	GC.BC_DZ.2
Naa35	4.63033e-13	4.11325e-12	1.32864	0.391304	0.158116	GC.BC_DZ.2
Smg9	4.69723e-13	4.17076e-12	1.43891	0.373913	0.137931	GC.BC_DZ.2
Aftph	4.89737e-13	4.34448e-12	1.39569	0.394203	0.160359	GC.BC_DZ.2
Gipc1	5.04808e-13	4.47612e-12	1.49263	0.373913	0.142697	GC.BC_DZ.2
Cab39l	5.1388e-13	4.55447e-12	1.0651	0.423188	0.182787	GC.BC_DZ.2
Wdr82	5.68321e-13	5.02775e-12	1.1472	0.408696	0.168769	GC.BC_DZ.2
Cwc27	6.04835e-13	5.341e-12	1.49534	0.365217	0.132604	GC.BC_DZ.2
Rab35	6.12185e-13	5.40098e-12	1.17623	0.417391	0.184749	GC.BC_DZ.2
Hivep2	6.39894e-13	5.63515e-12	1.29928	0.385507	0.142136	GC.BC_DZ.2
Aaas	6.41065e-13	5.64289e-12	1.1049	0.434783	0.195963	GC.BC_DZ.2
Polr3h	6.65542e-13	5.85409e-12	1.14338	0.423188	0.184469	GC.BC_DZ.2
5530601H04Rik	7.07013e-13	6.20925e-12	1.78724	0.333333	0.102327	GC.BC_DZ.2
Zcchc10	7.61356e-13	6.66532e-12	1.61962	0.35942	0.132044	GC.BC_DZ.2
Stard4	7.66368e-13	6.70616e-12	1.68445	0.33913	0.10513	GC.BC_DZ.2
Nckap1l	7.93072e-13	6.92981e-12	1.03339	0.428986	0.18587	GC.BC_DZ.2
U2af1l4	8.05444e-13	7.03217e-12	1.19615	0.411594	0.182787	GC.BC_DZ.2
Ciapin1	8.27439e-13	7.21768e-12	1.14823	0.423188	0.191758	GC.BC_DZ.2
Glul	8.48323e-13	7.39652e-12	1.27911	0.394203	0.156714	GC.BC_DZ.2
Ino80b	8.98815e-13	7.81912e-12	1.18171	0.423188	0.19372	GC.BC_DZ.2
Srpk3	9.81374e-13	8.52583e-12	1.32313	0.356522	0.112419	GC.BC_DZ.2
Spg7	9.89418e-13	8.58799e-12	1.18468	0.4	0.165966	GC.BC_DZ.2
Rnf145	1.01541e-12	8.80965e-12	1.04574	0.414493	0.171573	GC.BC_DZ.2
Ndufs1	1.03943e-12	9.01403e-12	1.08425	0.423188	0.186712	GC.BC_DZ.2
Fmr1	1.05099e-12	9.11013e-12	1.07221	0.426087	0.18531	GC.BC_DZ.2
Alkbh3	1.05672e-12	9.15157e-12	1.32581	0.397101	0.168769	GC.BC_DZ.2
Ttk	1.07098e-12	9.27091e-12	2.0646	0.307246	0.0776563	GC.BC_DZ.2
Gm40634	1.09569e-12	9.48063e-12	1.73378	0.33913	0.106252	GC.BC_DZ.2
Rlf	1.12259e-12	9.70904e-12	1.15942	0.397101	0.164003	GC.BC_DZ.2
Zfp511	1.37329e-12	1.18244e-11	1.07695	0.431884	0.196524	GC.BC_DZ.2
B230307C23Rik	1.42729e-12	1.22784e-11	1.34302	0.385507	0.157836	GC.BC_DZ.2
Ypel5	1.48577e-12	1.27588e-11	1.21866	0.417391	0.190076	GC.BC_DZ.2
Pole3	1.5533e-12	1.33327e-11	1.11222	0.431884	0.199047	GC.BC_DZ.2
Clp1	1.62821e-12	1.39633e-11	1.26263	0.388406	0.160639	GC.BC_DZ.2
Sft2d2	1.67901e-12	1.43734e-11	1.41796	0.382609	0.162602	GC.BC_DZ.2
Ap1g2	1.82316e-12	1.55661e-11	1.38075	0.362319	0.131483	GC.BC_DZ.2
Dhx16	1.99331e-12	1.69589e-11	1.13479	0.42029	0.19372	GC.BC_DZ.2
Gpn3	2.12857e-12	1.80858e-11	1.2807	0.388406	0.158116	GC.BC_DZ.2
Gmfb	2.17666e-12	1.84863e-11	1.35773	0.388406	0.162882	GC.BC_DZ.2
Cdk19	2.24018e-12	1.90091e-11	1.70754	0.318841	0.0857864	GC.BC_DZ.2
Mdm1	2.43924e-12	2.06421e-11	2.10479	0.304348	0.079058	GC.BC_DZ.2
Cep295	2.6424e-12	2.22657e-11	1.36421	0.376812	0.148584	GC.BC_DZ.2
D030056L22Rik	2.76606e-12	2.32773e-11	1.44691	0.371014	0.148304	GC.BC_DZ.2
Zcchc8	2.88666e-12	2.4271e-11	1.25112	0.385507	0.156995	GC.BC_DZ.2
Pmm2	2.93476e-12	2.46648e-11	1.43518	0.35942	0.134567	GC.BC_DZ.2
Mtmr12	3.51056e-12	2.9389e-11	1.40713	0.342029	0.11326	GC.BC_DZ.2
Pan3	3.71707e-12	3.10908e-11	1.10253	0.414493	0.187833	GC.BC_DZ.2
Pacsin2	3.74743e-12	3.13313e-11	1.3976	0.376812	0.150547	GC.BC_DZ.2
Chtf8	3.79276e-12	3.16828e-11	1.36263	0.376812	0.15335	GC.BC_DZ.2
Stau2	3.92229e-12	3.27365e-11	1.70017	0.333333	0.107653	GC.BC_DZ.2
Cep192	4.095e-12	3.41338e-11	1.28616	0.368116	0.142697	GC.BC_DZ.2
Capn1	4.16351e-12	3.46899e-11	1.14887	0.388406	0.160639	GC.BC_DZ.2
Ube2f	4.30695e-12	3.58542e-11	1.07682	0.397101	0.167928	GC.BC_DZ.2
Bms1	4.52646e-12	3.7649e-11	1.10209	0.402899	0.171853	GC.BC_DZ.2
Dmac2	4.76529e-12	3.96015e-11	1.17537	0.373913	0.143818	GC.BC_DZ.2
Ankrd40	4.80234e-12	3.98922e-11	1.3298	0.37971	0.155313	GC.BC_DZ.2
Fam118a	5.08216e-12	4.21262e-11	2.09409	0.301449	0.0793384	GC.BC_DZ.2
Foxm1	5.15684e-12	4.27269e-11	1.5988	0.336232	0.1127	GC.BC_DZ.2
Bdp1	5.49244e-12	4.5449e-11	1.06273	0.426087	0.197925	GC.BC_DZ.2
Fgd6	6.53963e-12	5.39988e-11	1.53587	0.336232	0.107934	GC.BC_DZ.2
Aim2	6.84136e-12	5.64419e-11	1.16384	0.391304	0.162321	GC.BC_DZ.2
Gna12	6.99851e-12	5.77139e-11	1.61329	0.336232	0.115784	GC.BC_DZ.2
Usp10	7.13425e-12	5.87831e-11	1.18539	0.408696	0.186431	GC.BC_DZ.2
Gm13012	7.60738e-12	6.26014e-11	1.33058	0.350725	0.123073	GC.BC_DZ.2
Slc22a15	9.10748e-12	7.47231e-11	1.76274	0.321739	0.100084	GC.BC_DZ.2
E2f2	9.20291e-12	7.5474e-11	1.24285	0.388406	0.164003	GC.BC_DZ.2
Sclt1	9.57123e-12	7.83616e-11	1.38048	0.356522	0.134006	GC.BC_DZ.2
Med27	9.85093e-12	8.06174e-11	1.35994	0.362319	0.143818	GC.BC_DZ.2
Vrk2	1.11095e-11	9.06872e-11	1.22778	0.373913	0.149145	GC.BC_DZ.2
Snx8	1.17824e-11	9.5896e-11	0.922527	0.408696	0.171292	GC.BC_DZ.2
Otud1	1.19278e-11	9.69982e-11	1.10585	0.376812	0.143538	GC.BC_DZ.2
Daxx	1.24241e-11	1.00949e-10	1.10027	0.4	0.178862	GC.BC_DZ.2
Neurl3	1.33923e-11	1.08588e-10	1.06865	0.371014	0.137651	GC.BC_DZ.2
Cdkn2c	1.50764e-11	1.21783e-10	1.40058	0.371014	0.158396	GC.BC_DZ.2
Noc4l	1.5259e-11	1.23155e-10	1.19224	0.385507	0.165405	GC.BC_DZ.2
Slc4a7	1.53115e-11	1.23528e-10	1.04701	0.394203	0.16961	GC.BC_DZ.2
Pmm1	1.53221e-11	1.23561e-10	1.03146	0.414493	0.182787	GC.BC_DZ.2
2310009B15Rik	1.55102e-11	1.25026e-10	1.16216	0.4	0.183347	GC.BC_DZ.2
Tor3a	1.5896e-11	1.28082e-10	1.07585	0.382609	0.153911	GC.BC_DZ.2
Stxbp1	1.63332e-11	1.3155e-10	1.73571	0.318841	0.100084	GC.BC_DZ.2
Stk26	1.68341e-11	1.35472e-10	1.62199	0.327536	0.109055	GC.BC_DZ.2
Urm1	1.98766e-11	1.5969e-10	1.42458	0.356522	0.140454	GC.BC_DZ.2
Hpgds	2.03719e-11	1.63398e-10	1.69831	0.315942	0.098402	GC.BC_DZ.2
Ppp2r5d	2.0617e-11	1.65295e-10	1.65992	0.321739	0.107653	GC.BC_DZ.2
Pdss1	2.16563e-11	1.73196e-10	1.69482	0.310145	0.091113	GC.BC_DZ.2
Hsf1	2.21496e-11	1.76995e-10	1.27424	0.368116	0.152509	GC.BC_DZ.2
Nmd3	2.22556e-11	1.77696e-10	1.04099	0.417391	0.19372	GC.BC_DZ.2
Slc25a12	2.29571e-11	1.8307e-10	1.15644	0.397101	0.182787	GC.BC_DZ.2
Ylpm1	2.31339e-11	1.84359e-10	1.06131	0.411594	0.189795	GC.BC_DZ.2
Ofd1	2.55045e-11	2.02632e-10	1.80099	0.313043	0.0989627	GC.BC_DZ.2
Mad2l1bp	2.581e-11	2.04974e-10	1.45983	0.342029	0.128119	GC.BC_DZ.2
Ccdc28b	2.61901e-11	2.07908e-10	1.19137	0.385507	0.164564	GC.BC_DZ.2
Kif2a	2.62704e-11	2.08374e-10	1.38931	0.350725	0.132885	GC.BC_DZ.2
Mrps10	2.72571e-11	2.16023e-10	1.18087	0.4	0.188394	GC.BC_DZ.2
Timm10	2.73359e-11	2.16558e-10	1.23084	0.373913	0.152229	GC.BC_DZ.2
Traf3ip2	2.76299e-11	2.18798e-10	1.22494	0.353623	0.134567	GC.BC_DZ.2
Dele1	2.7965e-11	2.21361e-10	1.57074	0.327536	0.114943	GC.BC_DZ.2
Borcs7	2.98321e-11	2.35947e-10	1.12284	0.394203	0.173816	GC.BC_DZ.2
Mrps9	3.01933e-11	2.38608e-10	1.2063	0.373913	0.155593	GC.BC_DZ.2
Map1s	3.14781e-11	2.48356e-10	1.43916	0.33913	0.120549	GC.BC_DZ.2
Pxmp4	3.28441e-11	2.58693e-10	1.44301	0.353623	0.143538	GC.BC_DZ.2
Casp3	3.3028e-11	2.59948e-10	1.19357	0.385507	0.170451	GC.BC_DZ.2
Rmi2	3.32073e-11	2.61252e-10	1.31693	0.356522	0.13709	GC.BC_DZ.2
Sc5d	3.41814e-11	2.68697e-10	1.31371	0.35942	0.144659	GC.BC_DZ.2
Aldh16a1	3.4559e-11	2.71555e-10	1.30601	0.353623	0.138211	GC.BC_DZ.2
Pdlim7	3.58311e-11	2.81208e-10	1.30081	0.356522	0.13681	GC.BC_DZ.2
Car13	3.60983e-11	2.83075e-10	1.47875	0.336232	0.119708	GC.BC_DZ.2
Rad18	3.69989e-11	2.89902e-10	1.57782	0.327536	0.114382	GC.BC_DZ.2
Rrs1	3.77047e-11	2.95313e-10	1.04936	0.397101	0.170451	GC.BC_DZ.2
Med14	3.81653e-11	2.98558e-10	1.13391	0.394203	0.178021	GC.BC_DZ.2
Atg4b	3.82813e-11	2.99223e-10	1.18703	0.368116	0.153631	GC.BC_DZ.2
Tia1	4.4045e-11	3.43026e-10	1.23915	0.382609	0.173255	GC.BC_DZ.2
Lsg1	4.60196e-11	3.57828e-10	1.23428	0.373913	0.158957	GC.BC_DZ.2
Zc3hc1	4.70352e-11	3.65577e-10	1.67976	0.315942	0.106812	GC.BC_DZ.2
Nup88	4.70668e-11	3.65676e-10	1.18891	0.37971	0.165966	GC.BC_DZ.2
Coro1c	5.04854e-11	3.90979e-10	1.18581	0.37971	0.162321	GC.BC_DZ.2
Gnpat	5.18225e-11	4.01013e-10	1.27196	0.362319	0.147463	GC.BC_DZ.2
Nt5c3b	5.26537e-11	4.07281e-10	1.04102	0.405797	0.186712	GC.BC_DZ.2
Creb1	5.40741e-11	4.17934e-10	1.09536	0.382609	0.164003	GC.BC_DZ.2
Atg101	5.50326e-11	4.25172e-10	1.18408	0.376812	0.166526	GC.BC_DZ.2
Gtf2e2	5.58767e-11	4.31521e-10	1.16695	0.385507	0.175217	GC.BC_DZ.2
Nelfa	5.65157e-11	4.36282e-10	1.12189	0.391304	0.181946	GC.BC_DZ.2
Txndc16	6.00698e-11	4.62609e-10	1.12751	0.376812	0.159237	GC.BC_DZ.2
Fars2	6.16033e-11	4.7423e-10	1.16776	0.382609	0.16961	GC.BC_DZ.2
Mrps31	6.22543e-11	4.79051e-10	1.36142	0.347826	0.137931	GC.BC_DZ.2
Tdp2	6.86072e-11	5.26679e-10	1.23428	0.35942	0.147183	GC.BC_DZ.2
Bnip1	6.97473e-11	5.35006e-10	1.243	0.347826	0.131203	GC.BC_DZ.2
Pop4	7.25039e-11	5.5549e-10	1.27185	0.368116	0.157555	GC.BC_DZ.2
Slu7	7.35237e-11	5.62856e-10	1.27869	0.365217	0.155032	GC.BC_DZ.2
Cep44	7.38912e-11	5.65446e-10	1.35613	0.368116	0.165125	GC.BC_DZ.2
Uap1l1	7.67059e-11	5.86521e-10	1.12357	0.365217	0.150266	GC.BC_DZ.2
Tmem222	7.81848e-11	5.97356e-10	1.0586	0.408696	0.196243	GC.BC_DZ.2
Agtpbp1	8.19709e-11	6.25399e-10	1.57495	0.313043	0.0998038	GC.BC_DZ.2
Ilf3	9.04622e-11	6.88439e-10	1.13435	0.391304	0.172694	GC.BC_DZ.2
Snx12	9.08523e-11	6.91135e-10	0.973314	0.408696	0.196243	GC.BC_DZ.2
Nol11	9.52526e-11	7.23755e-10	1.073	0.391304	0.176339	GC.BC_DZ.2
Cd40	9.86156e-11	7.48719e-10	0.738977	0.42029	0.18531	GC.BC_DZ.2
Abcb7	1.18336e-10	8.93177e-10	1.24967	0.342029	0.130922	GC.BC_DZ.2
Tex10	1.18901e-10	8.97097e-10	0.958483	0.4	0.181105	GC.BC_DZ.2
Anapc10	1.27001e-10	9.56343e-10	1.51825	0.315942	0.108214	GC.BC_DZ.2
Slc15a3	1.27712e-10	9.61323e-10	1.59451	0.321739	0.114382	GC.BC_DZ.2
B3gnt8	1.3004e-10	9.78079e-10	1.17949	0.321739	0.102888	GC.BC_DZ.2
Pafah1b2	1.30596e-10	9.81821e-10	1.09184	0.394203	0.189235	GC.BC_DZ.2
Aggf1	1.33389e-10	1.00172e-09	1.07041	0.394203	0.18559	GC.BC_DZ.2
Abraxas2	1.3863e-10	1.03945e-09	1.57348	0.321739	0.117466	GC.BC_DZ.2
Echs1	1.69681e-10	1.26638e-09	1.20778	0.371014	0.165125	GC.BC_DZ.2
0610030E20Rik	1.7781e-10	1.3245e-09	1.36645	0.336232	0.130081	GC.BC_DZ.2
Manbal	1.87231e-10	1.39414e-09	1.18722	0.371014	0.170171	GC.BC_DZ.2
Gt(ROSA)26Sor	1.90273e-10	1.41515e-09	1.35667	0.342029	0.139613	GC.BC_DZ.2
Commd10	1.90551e-10	1.41668e-09	1.21405	0.356522	0.147183	GC.BC_DZ.2
Gm49980	1.91173e-10	1.42075e-09	1.56819	0.324638	0.12083	GC.BC_DZ.2
Tarbp2	1.95894e-10	1.45416e-09	1.22111	0.365217	0.166246	GC.BC_DZ.2
Pcnt	2.02696e-10	1.50408e-09	1.03817	0.382609	0.171292	GC.BC_DZ.2
Rbm10	2.05214e-10	1.52218e-09	1.19794	0.371014	0.164564	GC.BC_DZ.2
Pex13	2.08168e-10	1.5435e-09	1.13239	0.356522	0.147463	GC.BC_DZ.2
Chmp6	2.12677e-10	1.57632e-09	1.16327	0.376812	0.170171	GC.BC_DZ.2
Sdccag8	2.15771e-10	1.59803e-09	1.6004	0.307246	0.0998038	GC.BC_DZ.2
Zdhhc6	2.20119e-10	1.62898e-09	1.01773	0.391304	0.183067	GC.BC_DZ.2
Rbm14	2.20226e-10	1.62915e-09	1.35515	0.336232	0.130642	GC.BC_DZ.2
Rnf20	2.63009e-10	1.94044e-09	1.03197	0.397101	0.191758	GC.BC_DZ.2
Dr1	2.65141e-10	1.95393e-09	1.07413	0.373913	0.164284	GC.BC_DZ.2
Nufip1	2.77173e-10	2.04027e-09	1.06672	0.365217	0.152509	GC.BC_DZ.2
Dnajc24	3.04373e-10	2.23709e-09	1.24532	0.356522	0.155593	GC.BC_DZ.2
Phkg2	3.05945e-10	2.24607e-09	1.15757	0.350725	0.139893	GC.BC_DZ.2
Senp7	3.25015e-10	2.38155e-09	1.01892	0.35942	0.148304	GC.BC_DZ.2
Sdr39u1	3.557e-10	2.60048e-09	1.07502	0.37971	0.175217	GC.BC_DZ.2
Memo1	3.65643e-10	2.67015e-09	1.2579	0.350725	0.144659	GC.BC_DZ.2
Naxd	3.72503e-10	2.71819e-09	1.06144	0.391304	0.190076	GC.BC_DZ.2
Cxxc1	4.03662e-10	2.93559e-09	1.0725	0.376812	0.172414	GC.BC_DZ.2
Pum3	4.0392e-10	2.93636e-09	1.11348	0.368116	0.159518	GC.BC_DZ.2
Fam207a	4.18507e-10	3.04011e-09	1.1314	0.388406	0.189795	GC.BC_DZ.2
Rpusd4	4.21257e-10	3.05894e-09	1.41745	0.318841	0.116064	GC.BC_DZ.2
Gatm	4.45814e-10	3.2324e-09	1.01348	0.391304	0.171853	GC.BC_DZ.2
Ap4s1	4.67205e-10	3.37989e-09	1.27722	0.350725	0.151668	GC.BC_DZ.2
Ap1ar	4.71692e-10	3.4098e-09	1.32805	0.333333	0.132044	GC.BC_DZ.2
Ciz1	5.32974e-10	3.84131e-09	1.32307	0.315942	0.110177	GC.BC_DZ.2
Ccdc174	5.41161e-10	3.89741e-09	1.04105	0.385507	0.182506	GC.BC_DZ.2
Tmem161a	5.45473e-10	3.927e-09	1.30708	0.342029	0.143818	GC.BC_DZ.2
Upf1	5.55431e-10	3.99571e-09	1.24122	0.362319	0.160359	GC.BC_DZ.2
Med1	5.67452e-10	4.07764e-09	1.23005	0.347826	0.148024	GC.BC_DZ.2
Rbm4	6.0929e-10	4.37503e-09	1.10529	0.368116	0.163723	GC.BC_DZ.2
Elovl1	6.32072e-10	4.53693e-09	1.0336	0.385507	0.186151	GC.BC_DZ.2
Mbd1	6.36687e-10	4.56666e-09	1.18354	0.356522	0.154752	GC.BC_DZ.2
Tpgs2	6.48163e-10	4.64553e-09	1.43507	0.318841	0.121671	GC.BC_DZ.2
Ash2l	6.85654e-10	4.9106e-09	1.27365	0.336232	0.137931	GC.BC_DZ.2
Akip1	6.86412e-10	4.9142e-09	1.07119	0.373913	0.169891	GC.BC_DZ.2
Prrc2b	6.94147e-10	4.96774e-09	0.951924	0.394203	0.186712	GC.BC_DZ.2
Smim15	7.09424e-10	5.07144e-09	1.00482	0.382609	0.181665	GC.BC_DZ.2
Map4k4	7.11553e-10	5.08478e-09	0.863575	0.391304	0.180264	GC.BC_DZ.2
Asb8	7.23431e-10	5.16203e-09	1.24415	0.353623	0.154752	GC.BC_DZ.2
Plrg1	7.26059e-10	5.17886e-09	1.16237	0.353623	0.154472	GC.BC_DZ.2
Myd88	7.87268e-10	5.60305e-09	1.29651	0.333333	0.133445	GC.BC_DZ.2
Faim	8.21667e-10	5.83927e-09	1.40513	0.330435	0.134847	GC.BC_DZ.2
Prkag1	8.77955e-10	6.22328e-09	0.923851	0.397101	0.192599	GC.BC_DZ.2
Timm21	8.78506e-10	6.2249e-09	1.26552	0.336232	0.135969	GC.BC_DZ.2
Rbm6	8.94356e-10	6.33489e-09	1.06375	0.376812	0.176339	GC.BC_DZ.2
Smc5	9.42121e-10	6.65371e-09	1.16463	0.336232	0.135408	GC.BC_DZ.2
Ensa	9.64207e-10	6.8072e-09	0.974157	0.385507	0.187833	GC.BC_DZ.2
Kcnq5	9.95323e-10	7.02175e-09	1.0738	0.35942	0.156434	GC.BC_DZ.2
Jmjd7	1.0207e-09	7.19287e-09	1.39871	0.315942	0.115784	GC.BC_DZ.2
Ttc3	1.03774e-09	7.31035e-09	1.08668	0.356522	0.15335	GC.BC_DZ.2
Gramd1a	1.10893e-09	7.79477e-09	0.956985	0.365217	0.159237	GC.BC_DZ.2
Gfm1	1.12285e-09	7.88976e-09	1.28729	0.330435	0.132885	GC.BC_DZ.2
2610035D17Rik	1.13907e-09	8.00083e-09	0.994769	0.35942	0.154191	GC.BC_DZ.2
Tbcc	1.26843e-09	8.89004e-09	1.10141	0.365217	0.168489	GC.BC_DZ.2
Ddx10	1.34869e-09	9.44232e-09	1.19923	0.330435	0.133445	GC.BC_DZ.2
Myo1c	1.41097e-09	9.87118e-09	0.958975	0.391304	0.187553	GC.BC_DZ.2
Ttc39b	1.42393e-09	9.95107e-09	0.976649	0.394203	0.192318	GC.BC_DZ.2
Ric8a	1.4388e-09	1.00472e-08	1.11495	0.350725	0.156434	GC.BC_DZ.2
Cspp1	1.44909e-09	1.01122e-08	1.33125	0.315942	0.117746	GC.BC_DZ.2
Susd1	1.4658e-09	1.02214e-08	1.13519	0.342029	0.137651	GC.BC_DZ.2
Scnm1	1.50536e-09	1.0486e-08	1.11822	0.368116	0.175217	GC.BC_DZ.2
Rnmt	1.63922e-09	1.13979e-08	1.23537	0.336232	0.140174	GC.BC_DZ.2
Nup153	1.66653e-09	1.15795e-08	1.02064	0.362319	0.162321	GC.BC_DZ.2
Tmem60	1.88582e-09	1.30703e-08	0.948217	0.391304	0.195402	GC.BC_DZ.2
Mrpl1	1.88757e-09	1.30776e-08	1.30307	0.330435	0.136529	GC.BC_DZ.2
Ndufaf7	1.99011e-09	1.37684e-08	1.2015	0.344928	0.150827	GC.BC_DZ.2
Cul5	2.04497e-09	1.41327e-08	1.12362	0.336232	0.139052	GC.BC_DZ.2
Arrdc1	2.08204e-09	1.43786e-08	1.02355	0.356522	0.156154	GC.BC_DZ.2
Rsrc1	2.19991e-09	1.51764e-08	1.16558	0.365217	0.174376	GC.BC_DZ.2
Tespa1	2.2715e-09	1.56535e-08	1.01577	0.330435	0.123073	GC.BC_DZ.2
Ctnnbl1	2.27916e-09	1.57007e-08	1.2414	0.333333	0.142417	GC.BC_DZ.2
Stard7	2.31787e-09	1.59617e-08	0.956082	0.388406	0.192599	GC.BC_DZ.2
Ercc1	2.38443e-09	1.64025e-08	0.989063	0.371014	0.176619	GC.BC_DZ.2
Arhgef2	2.47015e-09	1.6974e-08	0.976564	0.37971	0.181946	GC.BC_DZ.2
Ap3s2	2.48112e-09	1.70434e-08	1.10337	0.365217	0.172694	GC.BC_DZ.2
Nol12	2.49518e-09	1.71278e-08	1.0422	0.376812	0.187553	GC.BC_DZ.2
Anapc7	2.59704e-09	1.78017e-08	1.42998	0.307246	0.114662	GC.BC_DZ.2
Nfkbil1	2.63697e-09	1.8069e-08	0.943812	0.394203	0.195402	GC.BC_DZ.2
Ddx23	2.79978e-09	1.91507e-08	0.976956	0.394203	0.199608	GC.BC_DZ.2
Cdc37l1	2.82764e-09	1.93207e-08	1.19679	0.33913	0.146622	GC.BC_DZ.2
Zdhhc4	2.9674e-09	2.02613e-08	0.997332	0.365217	0.171573	GC.BC_DZ.2
Cul4b	2.9778e-09	2.03251e-08	1.13425	0.336232	0.141015	GC.BC_DZ.2
Pde12	3.08281e-09	2.09974e-08	1.28605	0.315942	0.121951	GC.BC_DZ.2
Vps26a	3.21428e-09	2.18621e-08	1.1439	0.324638	0.12896	GC.BC_DZ.2
Scarb2	3.21574e-09	2.18643e-08	1.18779	0.344928	0.155032	GC.BC_DZ.2
Kmo	3.23925e-09	2.20087e-08	1.17296	0.304348	0.106812	GC.BC_DZ.2
Wrap73	3.46166e-09	2.35033e-08	1.35127	0.313043	0.12083	GC.BC_DZ.2
Cnot7	3.55193e-09	2.41077e-08	1.06274	0.37971	0.192318	GC.BC_DZ.2
Nrbf2	3.60827e-09	2.44644e-08	1.04389	0.362319	0.174376	GC.BC_DZ.2
Gpkow	3.70226e-09	2.50752e-08	1.1999	0.321739	0.126156	GC.BC_DZ.2
Slc25a51	3.87982e-09	2.62135e-08	1.14216	0.342029	0.150547	GC.BC_DZ.2
Aasdhppt	3.92638e-09	2.65188e-08	1.04829	0.371014	0.182226	GC.BC_DZ.2
Traf6	4.03267e-09	2.72177e-08	1.05145	0.344928	0.150266	GC.BC_DZ.2
Prkrip1	4.03511e-09	2.72246e-08	1.23251	0.330435	0.138772	GC.BC_DZ.2
Klc1	4.07548e-09	2.74874e-08	1.32091	0.304348	0.109616	GC.BC_DZ.2
Caap1	4.22817e-09	2.84676e-08	1.06796	0.356522	0.167087	GC.BC_DZ.2
Stk19	4.24861e-09	2.85953e-08	0.954105	0.371014	0.170732	GC.BC_DZ.2
Neil3	4.25437e-09	2.86241e-08	1.26766	0.318841	0.123353	GC.BC_DZ.2
Srrd	4.30465e-09	2.89422e-08	1.27245	0.324638	0.13681	GC.BC_DZ.2
Tmsb15b1	4.31959e-09	2.90325e-08	1.30435	0.315942	0.122512	GC.BC_DZ.2
Chd6	4.4704e-09	3.00149e-08	1.1302	0.333333	0.139613	GC.BC_DZ.2
Pgam5	4.48522e-09	3.01039e-08	0.98658	0.368116	0.176058	GC.BC_DZ.2
Vps52	4.60413e-09	3.08806e-08	1.06007	0.362319	0.176339	GC.BC_DZ.2
Cux1	4.62424e-09	3.10047e-08	0.946747	0.365217	0.169891	GC.BC_DZ.2
Cep83	4.65283e-09	3.11747e-08	1.02878	0.347826	0.152789	GC.BC_DZ.2
Zfp277	4.71901e-09	3.15963e-08	1.03399	0.350725	0.159237	GC.BC_DZ.2
Ldah	4.84395e-09	3.23991e-08	1.16959	0.321739	0.132044	GC.BC_DZ.2
Gcc2	4.95571e-09	3.31352e-08	1.04472	0.350725	0.159798	GC.BC_DZ.2
Atp13a2	4.99078e-09	3.33581e-08	1.0905	0.365217	0.175498	GC.BC_DZ.2
Ing3	5.0291e-09	3.35911e-08	1.45723	0.304348	0.116344	GC.BC_DZ.2
Npepps	5.40572e-09	3.60443e-08	1.1206	0.333333	0.141295	GC.BC_DZ.2
Camk1d	5.45611e-09	3.63607e-08	1.09727	0.321739	0.126156	GC.BC_DZ.2
Lzic	5.56659e-09	3.70148e-08	1.14369	0.33913	0.150827	GC.BC_DZ.2
Acads	5.59329e-09	3.71796e-08	1.04133	0.368116	0.179983	GC.BC_DZ.2
Prpf38a	6.31039e-09	4.18169e-08	1.04077	0.368116	0.181665	GC.BC_DZ.2
Haus5	6.42425e-09	4.25276e-08	1.21044	0.315942	0.126156	GC.BC_DZ.2
Smg6	6.55375e-09	4.33701e-08	0.999974	0.35942	0.167928	GC.BC_DZ.2
Pik3cg	6.68678e-09	4.42353e-08	1.05199	0.376812	0.192318	GC.BC_DZ.2
Slc6a6	6.89895e-09	4.55765e-08	1.22242	0.324638	0.135128	GC.BC_DZ.2
Rnf113a2	7.1219e-09	4.70011e-08	0.862184	0.382609	0.188394	GC.BC_DZ.2
Ago2	7.16647e-09	4.72791e-08	0.708432	0.394203	0.194001	GC.BC_DZ.2
Exoc3	7.25858e-09	4.78705e-08	1.0812	0.336232	0.149706	GC.BC_DZ.2
Riok1	7.4121e-09	4.88496e-08	0.93582	0.376812	0.18531	GC.BC_DZ.2
Xrcc6	7.74243e-09	5.09919e-08	1.11197	0.350725	0.164844	GC.BC_DZ.2
Dkc1	7.94227e-09	5.22902e-08	0.901976	0.373913	0.173535	GC.BC_DZ.2
Psmd5	8.11343e-09	5.33807e-08	1.02999	0.373913	0.188674	GC.BC_DZ.2
Rassf1	8.74119e-09	5.74133e-08	0.900912	0.35942	0.16961	GC.BC_DZ.2
Ap3d1	8.84247e-09	5.8039e-08	1.13854	0.356522	0.176339	GC.BC_DZ.2
Ubn2	9.23458e-09	6.0469e-08	0.948919	0.37971	0.191477	GC.BC_DZ.2
Efr3a	9.47036e-09	6.1929e-08	0.940488	0.353623	0.163162	GC.BC_DZ.2
Timmdc1	9.54181e-09	6.2354e-08	1.20354	0.333333	0.151668	GC.BC_DZ.2
Nup205	9.61094e-09	6.27846e-08	1.14791	0.324638	0.135688	GC.BC_DZ.2
Abtb1	9.68628e-09	6.32553e-08	1.2443	0.315942	0.129521	GC.BC_DZ.2
Kat6a	9.88512e-09	6.44667e-08	0.959031	0.342029	0.149425	GC.BC_DZ.2
Rbbp8	9.90551e-09	6.45562e-08	1.06572	0.33913	0.149706	GC.BC_DZ.2
Pcf11	1.01849e-08	6.6332e-08	1.24749	0.313043	0.12896	GC.BC_DZ.2
Hook3	1.05537e-08	6.86881e-08	1.15253	0.313043	0.125035	GC.BC_DZ.2
Rnf6	1.07272e-08	6.97938e-08	1.06462	0.33913	0.151668	GC.BC_DZ.2
Rnf14	1.08955e-08	7.08648e-08	1.16769	0.333333	0.148865	GC.BC_DZ.2
Dzip3	1.16304e-08	7.55428e-08	1.41313	0.307246	0.124474	GC.BC_DZ.2
Herc4	1.20641e-08	7.83337e-08	0.804746	0.371014	0.176058	GC.BC_DZ.2
Bloc1s4	1.22761e-08	7.96832e-08	0.973489	0.37971	0.197365	GC.BC_DZ.2
Cstf2	1.22887e-08	7.9738e-08	1.00223	0.365217	0.176619	GC.BC_DZ.2
Icam1	1.23084e-08	7.98397e-08	0.841238	0.37971	0.186992	GC.BC_DZ.2
Med13l	1.23897e-08	8.034e-08	1.1562	0.307246	0.118867	GC.BC_DZ.2
Tmx2	1.26331e-08	8.18355e-08	0.87713	0.35942	0.172414	GC.BC_DZ.2
Dnm1l	1.2722e-08	8.23566e-08	1.1021	0.342029	0.158396	GC.BC_DZ.2
Rfc3	1.3023e-08	8.41637e-08	0.86013	0.37971	0.179703	GC.BC_DZ.2
Drg2	1.38341e-08	8.92267e-08	1.1406	0.344928	0.164284	GC.BC_DZ.2
Gdi1	1.40741e-08	9.06842e-08	0.965601	0.356522	0.168769	GC.BC_DZ.2
Atp11b	1.43683e-08	9.24567e-08	0.951522	0.356522	0.168769	GC.BC_DZ.2
Ubr5	1.56334e-08	1.00263e-07	0.722651	0.373913	0.179983	GC.BC_DZ.2
Med16	1.59963e-08	1.02523e-07	1.16538	0.321739	0.135688	GC.BC_DZ.2
Chsy1	1.60475e-08	1.02817e-07	0.952264	0.344928	0.154191	GC.BC_DZ.2
Dedd	1.64532e-08	1.05346e-07	1.2523	0.313043	0.130922	GC.BC_DZ.2
Nit1	1.67956e-08	1.07467e-07	1.0768	0.333333	0.146341	GC.BC_DZ.2
Tnfaip8l2	1.7375e-08	1.10991e-07	0.909732	0.318841	0.123073	GC.BC_DZ.2
Acaa2	1.7514e-08	1.11842e-07	1.0762	0.336232	0.154752	GC.BC_DZ.2
Cyth2	1.75622e-08	1.12113e-07	1.12136	0.330435	0.1455	GC.BC_DZ.2
Dmap1	1.7654e-08	1.12625e-07	1.28478	0.304348	0.121951	GC.BC_DZ.2
Maip1	1.79478e-08	1.14385e-07	1.0463	0.33913	0.156995	GC.BC_DZ.2
Cryzl1	1.94163e-08	1.23622e-07	1.26013	0.304348	0.12083	GC.BC_DZ.2
Pbx2	2.03134e-08	1.29206e-07	1.16571	0.318841	0.135688	GC.BC_DZ.2
Cbx7	2.07544e-08	1.31968e-07	0.909954	0.333333	0.144379	GC.BC_DZ.2
Trib2	2.13242e-08	1.35547e-07	1.03851	0.356522	0.167928	GC.BC_DZ.2
Fam136a	2.1985e-08	1.39517e-07	0.926106	0.35942	0.17746	GC.BC_DZ.2
Tfam	2.25421e-08	1.42865e-07	0.715851	0.37971	0.184749	GC.BC_DZ.2
Mrpl19	2.25421e-08	1.42865e-07	1.06927	0.33913	0.154472	GC.BC_DZ.2
Mphosph6	2.32796e-08	1.47442e-07	0.941785	0.382609	0.199327	GC.BC_DZ.2
Pja1	2.42552e-08	1.53465e-07	1.32515	0.313043	0.134847	GC.BC_DZ.2
Riox2	2.45176e-08	1.54928e-07	1.12715	0.313043	0.131203	GC.BC_DZ.2
Smad2	2.63647e-08	1.66328e-07	0.875084	0.362319	0.173816	GC.BC_DZ.2
Trmt1l	2.64971e-08	1.67109e-07	1.03907	0.318841	0.134567	GC.BC_DZ.2
Ccdc58	2.70679e-08	1.70486e-07	1.03492	0.344928	0.160359	GC.BC_DZ.2
Anapc1	2.82415e-08	1.77705e-07	1.0008	0.330435	0.149145	GC.BC_DZ.2
Esco1	2.87009e-08	1.80478e-07	0.68324	0.385507	0.195122	GC.BC_DZ.2
Rad17	2.90927e-08	1.82882e-07	1.12983	0.330435	0.15307	GC.BC_DZ.2
Znhit3	2.9688e-08	1.86563e-07	0.971533	0.365217	0.181665	GC.BC_DZ.2
Spsb3	2.98876e-08	1.87757e-07	1.1134	0.324638	0.143818	GC.BC_DZ.2
Pphln1	3.07869e-08	1.93218e-07	0.840945	0.362319	0.175778	GC.BC_DZ.2
Rars	3.13577e-08	1.96672e-07	1.02395	0.353623	0.173255	GC.BC_DZ.2
Tnpo1	3.16402e-08	1.9838e-07	0.994459	0.347826	0.165685	GC.BC_DZ.2
Sik3	3.36449e-08	2.10539e-07	0.943672	0.356522	0.173535	GC.BC_DZ.2
Prps1	3.40681e-08	2.1305e-07	1.04857	0.327536	0.146341	GC.BC_DZ.2
Gnptab	3.43889e-08	2.14986e-07	1.28546	0.304348	0.122512	GC.BC_DZ.2
Blvra	3.59659e-08	2.24699e-07	0.926282	0.362319	0.180264	GC.BC_DZ.2
Nras	3.59914e-08	2.24786e-07	0.886463	0.376812	0.195683	GC.BC_DZ.2
Gadd45a	3.63555e-08	2.26914e-07	1.162	0.307246	0.124194	GC.BC_DZ.2
Gm17018	3.79176e-08	2.36435e-07	1.19575	0.324638	0.149145	GC.BC_DZ.2
Ncbp1	3.79767e-08	2.36727e-07	0.940634	0.371014	0.186431	GC.BC_DZ.2
Fignl1	3.80413e-08	2.37053e-07	1.21197	0.310145	0.12868	GC.BC_DZ.2
Ppan	3.86819e-08	2.40967e-07	0.918119	0.373913	0.187553	GC.BC_DZ.2
Dok1	4.18968e-08	2.60156e-07	0.995464	0.336232	0.156995	GC.BC_DZ.2
Fam76a	4.19738e-08	2.6055e-07	1.07203	0.327536	0.149145	GC.BC_DZ.2
2510002D24Rik	4.29139e-08	2.66129e-07	0.98036	0.330435	0.149145	GC.BC_DZ.2
Eif2b1	4.36954e-08	2.70889e-07	1.01086	0.347826	0.16933	GC.BC_DZ.2
Pik3c2b	4.42594e-08	2.7421e-07	1.02274	0.315942	0.131763	GC.BC_DZ.2
Cep350	4.43843e-08	2.74895e-07	0.824374	0.382609	0.197645	GC.BC_DZ.2
Ngrn	4.75465e-08	2.94104e-07	1.1335	0.318841	0.142417	GC.BC_DZ.2
Smarcd1	4.78617e-08	2.95864e-07	1.037	0.324638	0.143258	GC.BC_DZ.2
Gripap1	4.99919e-08	3.08638e-07	1.00847	0.321739	0.139052	GC.BC_DZ.2
Bin3	5.00762e-08	3.09059e-07	0.991805	0.350725	0.170732	GC.BC_DZ.2
Atp6v1a	5.24855e-08	3.23412e-07	0.943441	0.342029	0.16148	GC.BC_DZ.2
Wsb2	5.35628e-08	3.29735e-07	0.922766	0.368116	0.189235	GC.BC_DZ.2
Znhit2	5.44553e-08	3.35016e-07	1.04442	0.362319	0.192318	GC.BC_DZ.2
Ppid	5.78958e-08	3.55278e-07	0.778819	0.37971	0.186712	GC.BC_DZ.2
Ints13	5.90723e-08	3.62268e-07	0.967672	0.353623	0.178021	GC.BC_DZ.2
Dhrs4	5.96692e-08	3.65696e-07	1.08078	0.336232	0.165685	GC.BC_DZ.2
Pi4kb	6.07617e-08	3.72156e-07	1.20739	0.301449	0.123633	GC.BC_DZ.2
Prpf3	6.28562e-08	3.84375e-07	1.23576	0.313043	0.139613	GC.BC_DZ.2
Cdk7	6.54747e-08	3.99882e-07	1.24361	0.304348	0.133445	GC.BC_DZ.2
Zfp414	6.69303e-08	4.08498e-07	1.14783	0.318841	0.143818	GC.BC_DZ.2
Dlg1	6.70234e-08	4.08824e-07	1.08783	0.327536	0.15335	GC.BC_DZ.2
Ino80	6.77074e-08	4.12736e-07	1.03376	0.318841	0.141295	GC.BC_DZ.2
Arl8a	6.77545e-08	4.12892e-07	0.784923	0.365217	0.183628	GC.BC_DZ.2
Sppl3	6.82936e-08	4.15916e-07	0.83859	0.353623	0.173816	GC.BC_DZ.2
Iws1	6.89326e-08	4.19543e-07	0.822533	0.373913	0.190917	GC.BC_DZ.2
Sirt1	6.92591e-08	4.21265e-07	1.07676	0.315942	0.137651	GC.BC_DZ.2
Ddx56	6.93844e-08	4.21761e-07	0.965539	0.353623	0.176619	GC.BC_DZ.2
E130309D02Rik	7.0492e-08	4.28224e-07	1.05322	0.342029	0.168769	GC.BC_DZ.2
Gtf3c1	7.20654e-08	4.37508e-07	0.99716	0.344928	0.167087	GC.BC_DZ.2
Gatd1	7.71314e-08	4.67675e-07	0.795639	0.373913	0.192879	GC.BC_DZ.2
Washc4	7.83802e-08	4.7495e-07	0.932433	0.318841	0.138772	GC.BC_DZ.2
Haus4	8.0002e-08	4.84473e-07	0.821995	0.371014	0.186992	GC.BC_DZ.2
Ints14	8.16789e-08	4.94318e-07	1.26728	0.301449	0.12868	GC.BC_DZ.2
1300002E11Rik	8.37708e-08	5.06661e-07	0.958829	0.365217	0.191758	GC.BC_DZ.2
Aifm1	8.67844e-08	5.24232e-07	1.01165	0.324638	0.151388	GC.BC_DZ.2
Tmx3	8.83669e-08	5.33291e-07	0.84112	0.356522	0.17746	GC.BC_DZ.2
Cklf	9.08369e-08	5.47514e-07	0.954368	0.321739	0.142136	GC.BC_DZ.2
Xpnpep1	9.90348e-08	5.95626e-07	0.988393	0.350725	0.180264	GC.BC_DZ.2
2610001J05Rik	1.00902e-07	6.0648e-07	0.967189	0.33913	0.164844	GC.BC_DZ.2
Ccdc71	1.04611e-07	6.27989e-07	1.1242	0.301449	0.127278	GC.BC_DZ.2
Gabpb1	1.08748e-07	6.524e-07	0.857432	0.333333	0.154752	GC.BC_DZ.2
Tsta3	1.13742e-07	6.81961e-07	0.936754	0.362319	0.189515	GC.BC_DZ.2
Rps6kb2	1.16433e-07	6.97446e-07	0.952637	0.330435	0.156434	GC.BC_DZ.2
Tada1	1.21685e-07	7.28679e-07	1.01253	0.321739	0.148584	GC.BC_DZ.2
Ahctf1	1.31661e-07	7.86708e-07	0.818488	0.362319	0.183628	GC.BC_DZ.2
Ranbp3	1.40161e-07	8.35947e-07	1.0094	0.344928	0.174937	GC.BC_DZ.2
Aimp2	1.41981e-07	8.46021e-07	1.05577	0.313043	0.140174	GC.BC_DZ.2
Fam89b	1.44176e-07	8.58572e-07	0.84889	0.362319	0.189795	GC.BC_DZ.2
Zfp871	1.5275e-07	9.07674e-07	0.943165	0.318841	0.142697	GC.BC_DZ.2
Tdg	1.55843e-07	9.25483e-07	0.981234	0.33913	0.164844	GC.BC_DZ.2
Usp25	1.57199e-07	9.33249e-07	0.919452	0.327536	0.150547	GC.BC_DZ.2
Tnrc6c	1.59686e-07	9.47722e-07	0.71752	0.373913	0.192038	GC.BC_DZ.2
Thumpd1	1.60075e-07	9.4945e-07	0.960655	0.333333	0.159518	GC.BC_DZ.2
Wipi2	1.67197e-07	9.90472e-07	0.89286	0.353623	0.184188	GC.BC_DZ.2
Acadm	1.67604e-07	9.92275e-07	1.03999	0.307246	0.13709	GC.BC_DZ.2
Pik3r1	1.70526e-07	1.00927e-06	0.868204	0.327536	0.151668	GC.BC_DZ.2
Zmynd8	1.72051e-07	1.01767e-06	0.96364	0.327536	0.153911	GC.BC_DZ.2
Nrf1	1.77138e-07	1.04712e-06	0.88505	0.333333	0.158396	GC.BC_DZ.2
Hcfc1	1.81536e-07	1.07148e-06	0.989738	0.321739	0.152509	GC.BC_DZ.2
Fam133b	1.82714e-07	1.07777e-06	0.88207	0.362319	0.191477	GC.BC_DZ.2
Xpo7	1.84742e-07	1.08874e-06	0.99855	0.318841	0.147743	GC.BC_DZ.2
Rabep1	1.86165e-07	1.09612e-06	0.973601	0.313043	0.140174	GC.BC_DZ.2
Rad51ap1	2.02643e-07	1.19169e-06	1.1225	0.310145	0.138492	GC.BC_DZ.2
Wdr36	2.09104e-07	1.22745e-06	0.915788	0.33913	0.164564	GC.BC_DZ.2
Shc1	2.09189e-07	1.22757e-06	1.03484	0.318841	0.150266	GC.BC_DZ.2
Pola1	2.12154e-07	1.24421e-06	0.857457	0.347826	0.168489	GC.BC_DZ.2
Gm49336	2.14583e-07	1.25732e-06	1.00279	0.330435	0.160359	GC.BC_DZ.2
Ugp2	2.18615e-07	1.27896e-06	0.927558	0.344928	0.173816	GC.BC_DZ.2
Epc2	2.27933e-07	1.32869e-06	0.989301	0.307246	0.135408	GC.BC_DZ.2
Timm9	2.31247e-07	1.3472e-06	0.775148	0.350725	0.170171	GC.BC_DZ.2
Chmp2b	2.40313e-07	1.39833e-06	0.941911	0.310145	0.13737	GC.BC_DZ.2
Inpp5f	2.44582e-07	1.42232e-06	0.738852	0.333333	0.152509	GC.BC_DZ.2
Polb	2.6507e-07	1.53637e-06	1.00314	0.310145	0.142417	GC.BC_DZ.2
Smad7	2.65882e-07	1.54062e-06	0.574436	0.382609	0.199047	GC.BC_DZ.2
Epsti1	2.66413e-07	1.54323e-06	0.743965	0.327536	0.146061	GC.BC_DZ.2
Arhgap1	2.69979e-07	1.56295e-06	1.0954	0.310145	0.141295	GC.BC_DZ.2
Elp2	2.77249e-07	1.6036e-06	0.926584	0.327536	0.158957	GC.BC_DZ.2
Cdc16	2.8006e-07	1.61937e-06	1.05078	0.321739	0.158677	GC.BC_DZ.2
Ubr2	2.83463e-07	1.63856e-06	0.861813	0.336232	0.164844	GC.BC_DZ.2
Sdad1	2.88471e-07	1.66452e-06	0.915309	0.324638	0.149706	GC.BC_DZ.2
Arf3	2.97834e-07	1.7165e-06	0.812404	0.330435	0.156714	GC.BC_DZ.2
Timm44	3.17114e-07	1.82272e-06	0.980123	0.321739	0.15307	GC.BC_DZ.2
Pnpla8	3.18626e-07	1.83087e-06	0.973303	0.327536	0.162882	GC.BC_DZ.2
Cast	3.39515e-07	1.94743e-06	0.991649	0.313043	0.143538	GC.BC_DZ.2
Ecd	3.44112e-07	1.97204e-06	0.776753	0.365217	0.197925	GC.BC_DZ.2
Nae1	3.48631e-07	1.99675e-06	0.725864	0.33913	0.162041	GC.BC_DZ.2
Mtrex	3.54652e-07	2.02943e-06	0.846957	0.342029	0.172974	GC.BC_DZ.2
Cic	3.56618e-07	2.04008e-06	0.916708	0.327536	0.157555	GC.BC_DZ.2
Rnf121	3.73028e-07	2.13206e-06	1.03774	0.310145	0.142977	GC.BC_DZ.2
Ppp6r3	3.75389e-07	2.14492e-06	0.914696	0.333333	0.169891	GC.BC_DZ.2
Dpp9	3.77962e-07	2.15899e-06	1.00146	0.310145	0.144659	GC.BC_DZ.2
Igbp1	3.80553e-07	2.17314e-06	0.839193	0.342029	0.172414	GC.BC_DZ.2
Ccdc115	3.82507e-07	2.18366e-06	0.904313	0.347826	0.181665	GC.BC_DZ.2
Chchd4	4.27755e-07	2.43478e-06	1.01055	0.318841	0.150547	GC.BC_DZ.2
Fbxl14	4.42776e-07	2.51805e-06	0.968817	0.310145	0.142417	GC.BC_DZ.2
Nfx1	4.56276e-07	2.59254e-06	0.74368	0.35942	0.187553	GC.BC_DZ.2
Zfand2b	4.64929e-07	2.64015e-06	0.945352	0.315942	0.149425	GC.BC_DZ.2
Tusc3	4.71216e-07	2.6735e-06	0.796397	0.342029	0.171573	GC.BC_DZ.2
Prkca	4.76093e-07	2.70037e-06	0.926816	0.330435	0.161761	GC.BC_DZ.2
Med17	4.77087e-07	2.70522e-06	0.959817	0.324638	0.157836	GC.BC_DZ.2
Picalm	4.82902e-07	2.73659e-06	0.835987	0.336232	0.172133	GC.BC_DZ.2
Fam114a2	5.14489e-07	2.90877e-06	1.17162	0.318841	0.163443	GC.BC_DZ.2
Crebbp	5.26661e-07	2.97671e-06	0.636314	0.373913	0.198206	GC.BC_DZ.2
Sfswap	5.3981e-07	3.04836e-06	1.03694	0.315942	0.153631	GC.BC_DZ.2
Rsf1	5.42337e-07	3.06174e-06	0.795325	0.342029	0.175778	GC.BC_DZ.2
Irf3	5.44664e-07	3.07397e-06	0.731021	0.35942	0.192879	GC.BC_DZ.2
Cmss1	5.55431e-07	3.132e-06	1.08653	0.304348	0.141576	GC.BC_DZ.2
Mrps25	5.62675e-07	3.16822e-06	0.884578	0.350725	0.187833	GC.BC_DZ.2
Sgf29	5.7208e-07	3.22024e-06	1.0333	0.307246	0.143818	GC.BC_DZ.2
Pwp1	5.73489e-07	3.22629e-06	0.92944	0.318841	0.152509	GC.BC_DZ.2
Vapb	5.8526e-07	3.2906e-06	0.784122	0.356522	0.195122	GC.BC_DZ.2
Sugp1	6.09661e-07	3.42679e-06	0.832217	0.353623	0.191477	GC.BC_DZ.2
Dipk1a	6.13848e-07	3.44933e-06	0.616428	0.353623	0.181665	GC.BC_DZ.2
Nudt14	6.15118e-07	3.45445e-06	0.932749	0.342029	0.180544	GC.BC_DZ.2
Rnf44	6.17585e-07	3.4673e-06	0.669844	0.353623	0.183067	GC.BC_DZ.2
Gga1	6.30959e-07	3.54136e-06	1.05601	0.307246	0.146061	GC.BC_DZ.2
Virma	6.42537e-07	3.60425e-06	0.873849	0.324638	0.162041	GC.BC_DZ.2
Scaf1	6.55164e-07	3.67401e-06	0.7772	0.333333	0.166807	GC.BC_DZ.2
Mnat1	6.9031e-07	3.86774e-06	1.15458	0.315942	0.165125	GC.BC_DZ.2
Orc4	6.92266e-07	3.87757e-06	0.900965	0.344928	0.183067	GC.BC_DZ.2
Lrif1	7.01042e-07	3.92445e-06	0.936922	0.33913	0.178301	GC.BC_DZ.2
Tob2	7.40642e-07	4.13775e-06	0.930267	0.310145	0.145781	GC.BC_DZ.2
Ip6k1	7.82292e-07	4.36413e-06	0.881984	0.330435	0.167087	GC.BC_DZ.2
Dock11	8.05138e-07	4.48754e-06	0.722406	0.304348	0.133445	GC.BC_DZ.2
Utp23	8.05344e-07	4.48754e-06	1.12	0.304348	0.147743	GC.BC_DZ.2
Cox19	8.18733e-07	4.55821e-06	0.869778	0.347826	0.191758	GC.BC_DZ.2
[truncated: 3,436 more rows]

## Sheet: Mono-Mac
names	pvals	pvals_adj	logfoldchanges	pts	pts_rest	celltype
F13a1	4.73413e-29	2.28777e-25	5.15545	0.752688	0.0878378	Mac.Cd206+
Cbr2	1.09839e-26	3.03313e-23	7.24161	0.688172	0.0202703	Mac.Cd206+
Wwp1	1.33787e-22	2.58609e-19	3.67942	0.709677	0.174324	Mac.Cd206+
Folr2	8.71588e-19	1.12319e-15	4.35113	0.612903	0.0810811	Mac.Cd206+
Ccl7	2.72735e-17	2.51046e-14	3.61786	0.677419	0.187838	Mac.Cd206+
Stab1	5.8119e-17	4.681e-14	3.54383	0.623656	0.159459	Mac.Cd206+
Igfbp4	1.10356e-16	8.42833e-14	4.09966	0.580645	0.0810811	Mac.Cd206+
Gas6	2.49208e-15	1.6611e-12	4.05012	0.55914	0.0783784	Mac.Cd206+
Ltc4s	7.73685e-15	4.8243e-12	2.88417	0.623656	0.197297	Mac.Cd206+
Cd209f	1.69685e-12	5.96364e-10	8.28295	0.451613	0.00405405	Mac.Cd206+
Ap2a2	5.64168e-12	1.81756e-09	2.7825	0.55914	0.194595	Mac.Cd206+
Cfh	7.82166e-12	2.39988e-09	3.20011	0.526882	0.135135	Mac.Cd206+
Cd163	1.87468e-10	4.70618e-08	7.61676	0.408602	0.00540541	Mac.Cd206+
Serpinb6a	7.61714e-10	1.81777e-07	2.9655	0.483871	0.12027	Mac.Cd206+
C4b	2.11713e-09	4.65046e-07	4.64412	0.408602	0.0378378	Mac.Cd206+
Clec10a	2.77806e-09	5.83694e-07	3.53212	0.44086	0.0945946	Mac.Cd206+
Fcrls	9.55515e-09	1.8108e-06	2.81818	0.462366	0.116216	Mac.Cd206+
Ap1b1	4.27294e-08	7.50872e-06	2.36604	0.473118	0.172973	Mac.Cd206+
Fcna	1.48655e-07	2.28907e-05	4.19023	0.365591	0.0405405	Mac.Cd206+
Gas7	7.59786e-06	0.000853876	2.72107	0.365591	0.104054	Mac.Cd206+
Ptger4	0.000100708	0.00824865	2.05859	0.365591	0.151351	Mac.Cd206+
Ccl9	0.00119894	0.0731086	1.76556	0.333333	0.158108	Mac.Cd206+
Trem2	0.0022654	0.125834	1.69172	0.311828	0.12973	Mac.Cd206+
Cd38	0.00230893	0.127519	1.57937	0.344086	0.177027	Mac.Cd206+
Abca1	0.00261202	0.140642	1.74829	0.322581	0.156757	Mac.Cd206+
Npl	0.00434662	0.207971	1.55523	0.311828	0.143243	Mac.Cd206+
Aplp2	0.00980146	0.393075	1.42195	0.322581	0.195946	Mac.Cd206+
Aoah	0.0158763	0.555959	1.27209	0.301075	0.163514	Mac.Cd206+
Cd72	7.41005e-36	7.53875e-33	3.60695	0.584687	0.10199	Mac.Il1b+
Ecm1	2.5198e-21	1.13274e-18	2.9309	0.477958	0.114428	Mac.Il1b+
Pmepa1	1.14144e-18	4.08595e-16	4.51302	0.38051	0.0323383	Mac.Il1b+
Zmynd15	1.63123e-17	5.25527e-15	4.90446	0.361949	0.0273632	Mac.Il1b+
Basp1	2.82526e-16	8.15107e-14	2.24155	0.464037	0.151741	Mac.Il1b+
Fcgr4	3.80276e-16	1.08099e-13	2.19414	0.468677	0.159204	Mac.Il1b+
Pxdc1	4.24688e-13	9.12135e-11	4.43664	0.310905	0.0223881	Mac.Il1b+
Slamf9	5.06005e-13	1.06316e-10	2.93225	0.352668	0.0696517	Mac.Il1b+
C3ar1	7.35492e-13	1.46876e-10	2.03637	0.422274	0.119403	Mac.Il1b+
Ntpcr	6.78948e-12	1.23812e-09	1.96842	0.415313	0.161692	Mac.Il1b+
Dab2	1.20899e-09	1.7311e-07	1.44068	0.443155	0.169154	Mac.Il1b+
Gatm	1.87646e-09	2.60949e-07	2.07742	0.345708	0.106965	Mac.Il1b+
Itgb5	1.44382e-08	1.68127e-06	1.70432	0.37123	0.159204	Mac.Il1b+
Runx3	6.23519e-08	6.37705e-06	1.62287	0.36891	0.171642	Mac.Il1b+
Fgl2	1.67594e-07	1.5575e-05	1.47561	0.38051	0.179104	Mac.Il1b+
Ly6a	3.22796e-07	2.88873e-05	1.6069	0.364269	0.169154	Mac.Il1b+
Vkorc1	1.11187e-06	9.30408e-05	1.32983	0.37819	0.19403	Mac.Il1b+
Ccl3	4.08988e-06	0.000310029	1.37814	0.361949	0.189055	Mac.Il1b+
Dbndd2	5.97018e-05	0.00344489	1.3346	0.303944	0.151741	Mac.Il1b+
Snx24	0.000101532	0.00529007	1.30669	0.303944	0.154229	Mac.Il1b+
Itgax	0.000114955	0.00589411	1.24247	0.320186	0.18408	Mac.Il1b+
Hk2	0.000302013	0.01364	1.24626	0.301624	0.171642	Mac.Il1b+
Ccl7	0.000361849	0.0160794	0.951472	0.320186	0.159204	Mac.Il1b+
Ccr5	0.000788902	0.030932	0.974851	0.308585	0.174129	Mac.Il1b+
Skil	0.00100309	0.038244	1.06331	0.306265	0.186567	Mac.Il1b+
Rab20	0.00136725	0.0491243	0.984349	0.306265	0.181592	Mac.Il1b+
Dnase1l3	0.0107172	0.254813	0.636132	0.306265	0.19403	Mac.Il1b+
Ltc4s	0.0125237	0.288537	0.635815	0.301624	0.18408	Mac.Il1b+
Pla2g2d	3.03929e-28	1.17499e-24	7.92978	0.830769	0.0169271	Mac.Sirpa+
Nr1h3	3.54355e-25	7.61075e-22	4.90372	0.830769	0.0651042	Mac.Sirpa+
Cfb	2.08061e-22	2.87273e-19	4.81839	0.784615	0.101562	Mac.Sirpa+
Pld3	2.51694e-19	1.80194e-16	3.42162	0.8	0.19401	Mac.Sirpa+
Il18bp	5.58806e-18	3.48443e-15	5.24035	0.676923	0.0455729	Mac.Sirpa+
Ncoa4	1.15096e-15	6.18002e-13	4.11661	0.661538	0.0677083	Mac.Sirpa+
C3	3.63893e-15	1.85107e-12	3.36572	0.723077	0.166667	Mac.Sirpa+
Asb2	4.45039e-15	2.20579e-12	3.87933	0.661538	0.0885417	Mac.Sirpa+
Il18	1.86558e-13	7.07091e-11	3.84717	0.615385	0.0794271	Mac.Sirpa+
Plxnd1	4.90518e-13	1.66346e-10	3.92675	0.6	0.0729167	Mac.Sirpa+
Cst7	7.41648e-13	2.42984e-10	8.02929	0.538462	0.00520833	Mac.Sirpa+
Igf1	5.13654e-12	1.52753e-09	3.32406	0.615385	0.0976562	Mac.Sirpa+
Calhm6	9.74534e-12	2.77026e-09	2.73567	0.661538	0.179688	Mac.Sirpa+
Trpm2	2.4918e-11	6.50899e-09	4.24299	0.538462	0.0351562	Mac.Sirpa+
Tgm1	2.66137e-11	6.85925e-09	6.41945	0.507692	0.0130208	Mac.Sirpa+
Gda	3.15346e-11	8.02057e-09	2.73864	0.646154	0.141927	Mac.Sirpa+
Dhrs1	1.28189e-10	3.05914e-08	2.7557	0.615385	0.154948	Mac.Sirpa+
Rgl1	2.20858e-10	4.9071e-08	2.31457	0.676923	0.196615	Mac.Sirpa+
Ctnnb1	6.63486e-10	1.39404e-07	2.67292	0.6	0.134115	Mac.Sirpa+
Phyhd1	1.2175e-09	2.45149e-07	4.09845	0.492308	0.0338542	Mac.Sirpa+
Il4i1	2.3607e-09	4.43033e-07	4.08725	0.492308	0.0481771	Mac.Sirpa+
Gpm6b	2.67903e-09	4.97939e-07	8.45238	0.446154	0.00260417	Mac.Sirpa+
Tmem86a	3.21257e-09	5.91419e-07	2.45257	0.615385	0.188802	Mac.Sirpa+
Ccdc88a	1.12511e-08	1.90776e-06	2.81199	0.538462	0.119792	Mac.Sirpa+
Tspan10	3.64529e-08	5.68254e-06	6.95975	0.415385	0.00390625	Mac.Sirpa+
Myo5a	3.98784e-08	6.09742e-06	2.63003	0.523077	0.10026	Mac.Sirpa+
Npc1	4.00606e-08	6.09742e-06	3.34061	0.476923	0.0677083	Mac.Sirpa+
Tpp1	4.11713e-08	6.21751e-06	2.1284	0.6	0.178385	Mac.Sirpa+
Epb41l3	4.38803e-08	6.57524e-06	4.71574	0.430769	0.0208333	Mac.Sirpa+
H2-Q7	4.49571e-08	6.68477e-06	2.33773	0.569231	0.186198	Mac.Sirpa+
Cd4	7.5835e-08	1.10217e-05	2.36728	0.584615	0.1875	Mac.Sirpa+
Tspan3	9.3919e-08	1.35482e-05	2.54285	0.523077	0.117188	Mac.Sirpa+
Atp13a2	1.28714e-07	1.80293e-05	2.01486	0.6	0.183594	Mac.Sirpa+
Spic	1.59529e-07	2.17162e-05	2.96932	0.461538	0.0611979	Mac.Sirpa+
Lyz1	2.33332e-07	3.02706e-05	5.21482	0.415385	0.0390625	Mac.Sirpa+
Tspan7	2.55034e-07	3.23134e-05	29.2719	0.384615	0	Mac.Sirpa+
Clec1b	3.58931e-07	4.50528e-05	6.78615	0.384615	0.00520833	Mac.Sirpa+
Tmx1	4.25169e-07	5.26828e-05	2.60725	0.476923	0.0898438	Mac.Sirpa+
Gpnmb	4.97527e-07	5.97341e-05	5.95165	0.384615	0.00911458	Mac.Sirpa+
Gga2	5.76852e-07	6.88305e-05	4.16245	0.4	0.0234375	Mac.Sirpa+
Actn1	7.65164e-07	8.91001e-05	3.53549	0.415385	0.0429688	Mac.Sirpa+
Cd38	8.98572e-07	0.000103389	2.00047	0.553846	0.165365	Mac.Sirpa+
Lipa	1.22735e-06	0.000134799	2.03066	0.553846	0.195312	Mac.Sirpa+
Akirin1	1.39346e-06	0.000150478	2.19101	0.507692	0.134115	Mac.Sirpa+
Slc7a7	1.40288e-06	0.000150654	3.00821	0.430769	0.0716146	Mac.Sirpa+
Mmp2	1.70188e-06	0.00017879	3.6822	0.4	0.0429688	Mac.Sirpa+
Tspan4	1.78332e-06	0.000186333	2.4064	0.461538	0.0911458	Mac.Sirpa+
Tnfsf12	1.84132e-06	0.000191359	2.21133	0.492308	0.127604	Mac.Sirpa+
Gpr137b	1.91636e-06	0.000198093	3.19533	0.415385	0.0638021	Mac.Sirpa+
Cp	2.37516e-06	0.00024292	3.0408	0.415385	0.0559896	Mac.Sirpa+
Slc8b1	2.4873e-06	0.00025305	2.09304	0.492308	0.121094	Mac.Sirpa+
Ddhd1	2.51695e-06	0.000254067	2.79761	0.430769	0.0755208	Mac.Sirpa+
P2ry13	2.54693e-06	0.000255089	3.38997	0.4	0.0455729	Mac.Sirpa+
Tgfbr1	2.78119e-06	0.00027223	1.84002	0.553846	0.197917	Mac.Sirpa+
Adam17	2.78849e-06	0.00027223	2.00856	0.523077	0.171875	Mac.Sirpa+
Uap1l1	4.23755e-06	0.000401528	2.8474	0.415385	0.0677083	Mac.Sirpa+
Slc15a4	4.46142e-06	0.000418638	2.42232	0.446154	0.0963542	Mac.Sirpa+
Dst	4.96902e-06	0.000455218	2.84728	0.415385	0.0690104	Mac.Sirpa+
Slc6a6	5.00731e-06	0.000456563	1.85258	0.538462	0.199219	Mac.Sirpa+
Myo9a	5.25652e-06	0.000474806	3.05034	0.4	0.0572917	Mac.Sirpa+
Abca1	5.7763e-06	0.000516925	2.11075	0.492308	0.148438	Mac.Sirpa+
Hvcn1	6.17061e-06	0.000548112	2.69186	0.415385	0.0703125	Mac.Sirpa+
Myo1e	6.18628e-06	0.000548112	3.06294	0.4	0.0598958	Mac.Sirpa+
Hbegf	6.72524e-06	0.00058558	4.65416	0.353846	0.0169271	Mac.Sirpa+
Echs1	6.98481e-06	0.000602752	2.0357	0.476923	0.126302	Mac.Sirpa+
Glipr1	7.81245e-06	0.000667772	1.7978	0.523077	0.173177	Mac.Sirpa+
Anxa4	7.84192e-06	0.000667772	2.18219	0.461538	0.117188	Mac.Sirpa+
Wsb2	7.90118e-06	0.000669868	2.62519	0.415385	0.0768229	Mac.Sirpa+
Lrp8	8.33857e-06	0.00070168	6.32046	0.338462	0.00651042	Mac.Sirpa+
Gsto1	8.79906e-06	0.000729982	1.79131	0.523077	0.171875	Mac.Sirpa+
Fscn1	9.22613e-06	0.000762141	4.40467	0.353846	0.0234375	Mac.Sirpa+
Colgalt1	9.38841e-06	0.000772247	2.2157	0.461538	0.135417	Mac.Sirpa+
Tubb2a	1.15755e-05	0.000932306	2.46824	0.430769	0.113281	Mac.Sirpa+
Il21r	1.25706e-05	0.00100826	1.93993	0.476923	0.134115	Mac.Sirpa+
Nsd1	1.8337e-05	0.00141217	1.82849	0.476923	0.135417	Mac.Sirpa+
Smox	2.11342e-05	0.00160205	1.86027	0.476923	0.141927	Mac.Sirpa+
Cebpa	2.23845e-05	0.0016902	1.7426	0.507692	0.174479	Mac.Sirpa+
Hmga1	3.19444e-05	0.00235681	2.073	0.430769	0.109375	Mac.Sirpa+
Tmem65	3.41135e-05	0.00249778	3.87348	0.338462	0.0286458	Mac.Sirpa+
Gm47754	3.43943e-05	0.00250883	2.33309	0.4	0.0846354	Mac.Sirpa+
Hagh	3.48807e-05	0.00253475	1.86238	0.461538	0.13151	Mac.Sirpa+
Gbp2	3.62523e-05	0.00262456	2.38307	0.415385	0.106771	Mac.Sirpa+
Vat1	3.75874e-05	0.00269098	2.93409	0.369231	0.0585938	Mac.Sirpa+
Pex16	3.87429e-05	0.00276347	3.00314	0.369231	0.0664062	Mac.Sirpa+
Usp12	4.27606e-05	0.00301665	1.77876	0.476923	0.157552	Mac.Sirpa+
Tuba1a	5.18922e-05	0.00356517	2.51936	0.384615	0.0807292	Mac.Sirpa+
Gm5547	5.29735e-05	0.00361829	2.01008	0.430769	0.119792	Mac.Sirpa+
Plbd2	6.59159e-05	0.00442415	2.30782	0.4	0.0963542	Mac.Sirpa+
Hs6st1	7.52989e-05	0.00500181	2.48485	0.384615	0.0846354	Mac.Sirpa+
Mitf	9.06557e-05	0.00588045	2.81577	0.353846	0.0559896	Mac.Sirpa+
Nceh1	0.000116236	0.0073667	1.91574	0.4	0.0924479	Mac.Sirpa+
Abcg1	0.000117647	0.00742378	1.84173	0.430769	0.130208	Mac.Sirpa+
Rab32	0.000123587	0.00773119	1.81744	0.430769	0.134115	Mac.Sirpa+
Ncf1	0.000133248	0.00828192	1.61762	0.476923	0.182292	Mac.Sirpa+
Kif13b	0.000134121	0.00830946	2.57672	0.353846	0.0611979	Mac.Sirpa+
Gna12	0.000143772	0.00880422	1.66335	0.461538	0.169271	Mac.Sirpa+
Gpr157	0.000143928	0.00880422	3.83532	0.307692	0.0221354	Mac.Sirpa+
Tns3	0.000146127	0.00888252	2.32559	0.369231	0.0794271	Mac.Sirpa+
Man2a1	0.000149809	0.00907776	1.76888	0.430769	0.130208	Mac.Sirpa+
Nrip1	0.00015642	0.00941932	1.87228	0.415385	0.122396	Mac.Sirpa+
Renbp	0.000159312	0.00956369	2.00353	0.4	0.108073	Mac.Sirpa+
Cd33	0.000187304	0.0110721	2.62467	0.353846	0.0742188	Mac.Sirpa+
Mvb12b	0.000190527	0.0112283	2.1874	0.369231	0.0807292	Mac.Sirpa+
Arhgef6	0.000202652	0.0118346	2.27979	0.369231	0.0885417	Mac.Sirpa+
Cflar	0.000215499	0.0124719	1.54552	0.476923	0.184896	Mac.Sirpa+
Hpgds	0.000216413	0.0124873	1.7412	0.430769	0.140625	Mac.Sirpa+
Krcc1	0.000218251	0.0125559	1.64544	0.446154	0.160156	Mac.Sirpa+
Tcp1	0.000222911	0.012786	1.59088	0.446154	0.148438	Mac.Sirpa+
Slc25a4	0.000235467	0.0134662	1.84023	0.4	0.114583	Mac.Sirpa+
Pdgfa	0.000251832	0.0143174	2.34021	0.353846	0.0729167	Mac.Sirpa+
Slc43a2	0.000261227	0.0147647	1.93418	0.4	0.11849	Mac.Sirpa+
Mrps6	0.000270385	0.0151494	2.51932	0.353846	0.0768229	Mac.Sirpa+
Slc20a1	0.000280719	0.0156253	2.73205	0.323077	0.0455729	Mac.Sirpa+
Lap3	0.000295993	0.0163007	2.55866	0.338462	0.0664062	Mac.Sirpa+
Hpse	0.000305022	0.0167027	2.37208	0.353846	0.0846354	Mac.Sirpa+
Slamf6	0.000308513	0.0168462	3.29528	0.307692	0.0377604	Mac.Sirpa+
Eif2s3x	0.000323191	0.017598	1.73682	0.4	0.114583	Mac.Sirpa+
Pde4dip	0.00034237	0.0183324	2.74444	0.323077	0.0520833	Mac.Sirpa+
Cdc42ep3	0.00034378	0.0183571	2.50098	0.338462	0.0651042	Mac.Sirpa+
Hist1h2bc	0.000345905	0.0184197	1.59007	0.461538	0.192708	Mac.Sirpa+
Ly9	0.000352715	0.0187307	1.70075	0.4	0.113281	Mac.Sirpa+
Dtnbp1	0.000354528	0.0187433	1.62557	0.430769	0.153646	Mac.Sirpa+
Bhlhe40	0.000354892	0.0187433	1.82262	0.4	0.126302	Mac.Sirpa+
Dram1	0.000355985	0.0187498	2.16656	0.353846	0.078125	Mac.Sirpa+
Cd164	0.000364097	0.0190481	1.91499	0.384615	0.110677	Mac.Sirpa+
Ptp4a3	0.00036559	0.0190481	1.8036	0.384615	0.102865	Mac.Sirpa+
Edem2	0.00036559	0.0190481	2.13703	0.353846	0.0794271	Mac.Sirpa+
Kcnj10	0.00038279	0.0196269	2.95823	0.307692	0.0377604	Mac.Sirpa+
Mertk	0.00038632	0.0196515	2.32266	0.338462	0.0651042	Mac.Sirpa+
Arid5b	0.0003979	0.0201874	2.11047	0.369231	0.0950521	Mac.Sirpa+
Dnase2a	0.000416092	0.0210001	1.61676	0.430769	0.157552	Mac.Sirpa+
Idh1	0.000426339	0.0214055	2.16535	0.369231	0.108073	Mac.Sirpa+
Morrbid	0.000437263	0.0218972	2.46249	0.323077	0.0533854	Mac.Sirpa+
C1qbp	0.000478793	0.0236702	1.5481	0.446154	0.175781	Mac.Sirpa+
Zmiz1	0.000521888	0.0255395	1.52357	0.446154	0.170573	Mac.Sirpa+
Golgb1	0.000568576	0.0276841	1.50582	0.446154	0.174479	Mac.Sirpa+
Frmd4b	0.000579978	0.0280977	1.52816	0.430769	0.15625	Mac.Sirpa+
Arhgef2	0.000608215	0.0291732	1.52693	0.430769	0.161458	Mac.Sirpa+
Serpina3g	0.00061608	0.0294336	2.73845	0.307692	0.0507812	Mac.Sirpa+
Ikzf1	0.000627746	0.0298875	1.96297	0.369231	0.109375	Mac.Sirpa+
Atp1a3	0.000646584	0.0306188	2.38352	0.323077	0.0611979	Mac.Sirpa+
Cerk	0.000652979	0.0307712	1.76033	0.384615	0.119792	Mac.Sirpa+
Capg	0.000654265	0.0307712	2.18845	0.353846	0.0989583	Mac.Sirpa+
Nudt9	0.000662031	0.0309856	1.79681	0.384615	0.117188	Mac.Sirpa+
Relb	0.000665947	0.0310936	1.71925	0.4	0.138021	Mac.Sirpa+
Il1a	0.00067252	0.0311746	2.11224	0.338462	0.0755208	Mac.Sirpa+
Lfng	0.000677822	0.0313452	1.54381	0.415385	0.141927	Mac.Sirpa+
Cyp4v3	0.000696686	0.0318991	2.26449	0.323077	0.0611979	Mac.Sirpa+
Gyg	0.000698052	0.0318991	1.50839	0.415385	0.144531	Mac.Sirpa+
Ddb1	0.000698052	0.0318991	1.79341	0.353846	0.0846354	Mac.Sirpa+
Plekhm2	0.00079468	0.0355582	2.11459	0.338462	0.0820312	Mac.Sirpa+
Abcg3	0.000811812	0.0361574	2.22501	0.338462	0.0846354	Mac.Sirpa+
Pa2g4	0.000838154	0.0369898	1.38443	0.446154	0.179688	Mac.Sirpa+
Tlr12	0.000910574	0.039465	1.67222	0.384615	0.128906	Mac.Sirpa+
Man1a	0.000915837	0.0396043	1.35927	0.430769	0.161458	Mac.Sirpa+
Rest	0.000919362	0.039668	2.1215	0.338462	0.0859375	Mac.Sirpa+
Comt	0.000933585	0.040192	1.43847	0.446154	0.188802	Mac.Sirpa+
Itga9	0.000951651	0.0407758	1.75398	0.384615	0.123698	Mac.Sirpa+
Anxa3	0.000953475	0.0407758	1.34369	0.446154	0.177083	Mac.Sirpa+
Gde1	0.00100685	0.0426807	2.01152	0.338462	0.0846354	Mac.Sirpa+
Tm9sf2	0.00100973	0.0427093	1.27783	0.446154	0.174479	Mac.Sirpa+
Agpat1	0.00103014	0.0432882	2.34428	0.307692	0.0559896	Mac.Sirpa+
Atp13a3	0.00104495	0.0437204	1.89169	0.353846	0.10026	Mac.Sirpa+
Ubr4	0.00104993	0.0438338	1.72271	0.369231	0.113281	Mac.Sirpa+
Glyr1	0.00105995	0.0439675	1.47692	0.4	0.139323	Mac.Sirpa+
P2ry12	0.00119522	0.0487875	2.51101	0.307692	0.0651042	Mac.Sirpa+
Leprot	0.00124802	0.0504692	1.12687	0.476923	0.192708	Mac.Sirpa+
Serinc1	0.00126215	0.0509339	1.68124	0.369231	0.117188	Mac.Sirpa+
Adrm1	0.00132014	0.0530527	1.42519	0.4	0.143229	Mac.Sirpa+
Eci2	0.00134628	0.053879	2.33263	0.307692	0.0638021	Mac.Sirpa+
Adap2	0.00135005	0.0539183	1.75094	0.353846	0.104167	Mac.Sirpa+
Polr2m	0.00142758	0.0565473	1.90227	0.338462	0.09375	Mac.Sirpa+
Rtn3	0.00149807	0.0589768	1.25565	0.446154	0.18099	Mac.Sirpa+
Dync1h1	0.00154587	0.0606121	1.38603	0.415385	0.165365	Mac.Sirpa+
Igsf8	0.00156452	0.0610954	1.61405	0.369231	0.115885	Mac.Sirpa+
H2-Q6	0.00156452	0.0610954	1.87743	0.338462	0.0950521	Mac.Sirpa+
H2-Q4	0.00157175	0.0611306	1.30666	0.430769	0.171875	Mac.Sirpa+
Dnm1l	0.00158338	0.0613926	2.18273	0.307692	0.0651042	Mac.Sirpa+
Paox	0.00161279	0.0622262	2.07781	0.323077	0.0820312	Mac.Sirpa+
Nagk	0.00162172	0.0624363	1.73845	0.353846	0.104167	Mac.Sirpa+
Ccng1	0.0016247	0.0624363	1.5876	0.384615	0.144531	Mac.Sirpa+
Lag3	0.00163218	0.0624755	2.1842	0.307692	0.0664062	Mac.Sirpa+
Ivns1abp	0.00172922	0.0656524	1.71612	0.338462	0.0911458	Mac.Sirpa+
Mgat4a	0.00186348	0.0699351	1.97531	0.323077	0.0833333	Mac.Sirpa+
Gspt1	0.00186687	0.0699351	1.92998	0.338462	0.0989583	Mac.Sirpa+
Washc2	0.00195705	0.0730217	1.45785	0.384615	0.138021	Mac.Sirpa+
Bcat2	0.00199819	0.074279	1.79035	0.338462	0.10026	Mac.Sirpa+
Tmem173	0.00200724	0.0744722	1.53341	0.384615	0.145833	Mac.Sirpa+
Atxn10	0.00203646	0.0752671	1.94329	0.323077	0.0859375	Mac.Sirpa+
Sgk1	0.00206792	0.0762842	1.55289	0.4	0.170573	Mac.Sirpa+
Sdhc	0.00208476	0.076613	1.67877	0.353846	0.115885	Mac.Sirpa+
Mknk1	0.00216501	0.0789617	1.68695	0.353846	0.11849	Mac.Sirpa+
Spr	0.00234451	0.085027	1.79673	0.338462	0.108073	Mac.Sirpa+
Psmd2	0.00235079	0.0850878	1.3867	0.384615	0.143229	Mac.Sirpa+
Cd84	0.00244254	0.087596	1.27361	0.430769	0.186198	Mac.Sirpa+
Rasa4	0.00246215	0.0881171	1.32359	0.415385	0.175781	Mac.Sirpa+
Map4	0.00247091	0.0881171	1.47335	0.369231	0.127604	Mac.Sirpa+
Cd79b	0.0024753	0.0881171	1.62559	0.353846	0.122396	Mac.Sirpa+
Lrp6	0.00265226	0.0938979	1.50811	0.369231	0.130208	Mac.Sirpa+
Zmiz2	0.00269708	0.0953101	1.44975	0.369231	0.128906	Mac.Sirpa+
Ctdnep1	0.00278881	0.0981926	1.44018	0.369231	0.126302	Mac.Sirpa+
Haus8	0.0028482	0.0999197	1.75655	0.338462	0.108073	Mac.Sirpa+
Hspd1	0.00318215	0.109841	1.32699	0.4	0.164062	Mac.Sirpa+
Alas1	0.0032099	0.110601	1.55461	0.338462	0.106771	Mac.Sirpa+
Tbc1d8	0.00322666	0.110976	1.52872	0.353846	0.121094	Mac.Sirpa+
Plod1	0.00323226	0.110976	1.80255	0.307692	0.0755208	Mac.Sirpa+
Pfkfb3	0.00334622	0.113277	1.7787	0.323077	0.09375	Mac.Sirpa+
Reep3	0.00338403	0.114059	1.23241	0.430769	0.183594	Mac.Sirpa+
Cmklr1	0.00340455	0.11445	1.39628	0.353846	0.114583	Mac.Sirpa+
Ptafr	0.00341044	0.11445	1.11231	0.415385	0.161458	Mac.Sirpa+
Dusp3	0.0034938	0.116641	1.7737	0.323077	0.101562	Mac.Sirpa+
Prdx3	0.00356059	0.118666	1.40755	0.369231	0.135417	Mac.Sirpa+
Dapk3	0.00365041	0.121241	1.78791	0.307692	0.0820312	Mac.Sirpa+
Mrpl34	0.00383298	0.126006	1.02323	0.446154	0.192708	Mac.Sirpa+
Dip2b	0.0038461	0.126223	1.39121	0.384615	0.14974	Mac.Sirpa+
Clptm1	0.00406853	0.132398	1.20895	0.4	0.15625	Mac.Sirpa+
Acadl	0.00412068	0.133646	1.54898	0.338462	0.113281	Mac.Sirpa+
Dcaf8	0.00428804	0.137459	1.66674	0.307692	0.0833333	Mac.Sirpa+
Thrap3	0.00431714	0.137707	1.40583	0.384615	0.169271	Mac.Sirpa+
Epb41l2	0.00433907	0.138178	1.43184	0.369231	0.145833	Mac.Sirpa+
Gdf15	0.00436848	0.138886	1.69527	0.307692	0.0859375	Mac.Sirpa+
Plekha1	0.00437955	0.13901	1.66032	0.307692	0.0820312	Mac.Sirpa+
Selenot	0.00442038	0.140075	1.38783	0.369231	0.143229	Mac.Sirpa+
Asna1	0.00442784	0.140082	1.68289	0.323077	0.0989583	Mac.Sirpa+
Hat1	0.00448792	0.14152	1.74107	0.307692	0.0859375	Mac.Sirpa+
Eif4h	0.00500002	0.155137	1.08752	0.430769	0.199219	Mac.Sirpa+
Ergic3	0.00505866	0.156334	1.10324	0.430769	0.19401	Mac.Sirpa+
Lrrk1	0.00511793	0.157531	1.65374	0.307692	0.0898438	Mac.Sirpa+
Psmc6	0.00530389	0.161966	1.60984	0.323077	0.106771	Mac.Sirpa+
Ttyh3	0.005348	0.163055	1.06142	0.430769	0.195312	Mac.Sirpa+
Nrp1	0.00541927	0.164968	1.50328	0.323077	0.102865	Mac.Sirpa+
Herc2	0.00561971	0.169998	1.54226	0.323077	0.104167	Mac.Sirpa+
Bcas2	0.00567552	0.170884	1.14656	0.4	0.177083	Mac.Sirpa+
Derl1	0.00570361	0.171338	1.12795	0.415385	0.190104	Mac.Sirpa+
Cyb5r3	0.00585557	0.174943	1.25646	0.353846	0.128906	Mac.Sirpa+
Ddx21	0.00590865	0.175714	1.48374	0.338462	0.121094	Mac.Sirpa+
Mbd3	0.00613031	0.180914	1.50701	0.307692	0.0885417	Mac.Sirpa+
Ppm1g	0.00623121	0.183332	1.35501	0.323077	0.102865	Mac.Sirpa+
Smad4	0.00624647	0.183373	1.6186	0.307692	0.0950521	Mac.Sirpa+
Serpinb6a	0.00625157	0.183373	1.4065	0.353846	0.144531	Mac.Sirpa+
Vps13c	0.00633876	0.185649	1.68581	0.307692	0.0976562	Mac.Sirpa+
Ankrd13a	0.00639576	0.186471	1.67475	0.307692	0.0989583	Mac.Sirpa+
Sec61a1	0.00678038	0.195327	1.25662	0.353846	0.13151	Mac.Sirpa+
Atp8a1	0.00684646	0.196645	1.31881	0.338462	0.122396	Mac.Sirpa+
Ogdh	0.00690198	0.197945	1.19807	0.384615	0.166667	Mac.Sirpa+
Fam3c	0.00727862	0.206905	1.409	0.323077	0.108073	Mac.Sirpa+
Rad23b	0.00740821	0.21028	1.42215	0.338462	0.130208	Mac.Sirpa+
Poldip3	0.00775982	0.218337	1.47932	0.323077	0.117188	Mac.Sirpa+
Hsd17b11	0.00796015	0.222999	1.4767	0.323077	0.114583	Mac.Sirpa+
Arl8a	0.00820404	0.227851	1.33898	0.353846	0.145833	Mac.Sirpa+
Elavl1	0.00825623	0.228643	1.42846	0.323077	0.115885	Mac.Sirpa+
Blvra	0.00850822	0.233613	1.29177	0.353846	0.147135	Mac.Sirpa+
Mtx1	0.0085284	0.233689	1.55595	0.307692	0.10026	Mac.Sirpa+
Vps26a	0.00853514	0.233689	1.31674	0.353846	0.143229	Mac.Sirpa+
Psmd1	0.00866406	0.236548	1.5417	0.307692	0.102865	Mac.Sirpa+
Myo9b	0.00896226	0.242974	1.14483	0.384615	0.173177	Mac.Sirpa+
Med10	0.00930595	0.250884	1.30112	0.369231	0.177083	Mac.Sirpa+
Usp9x	0.00939368	0.251844	1.38564	0.307692	0.0989583	Mac.Sirpa+
Hp1bp3	0.00946736	0.253118	1.1234	0.384615	0.170573	Mac.Sirpa+
Psmd6	0.00973688	0.259605	1.2303	0.338462	0.130208	Mac.Sirpa+
Apip	0.00985119	0.261212	1.50583	0.307692	0.102865	Mac.Sirpa+
H2-M3	0.010099	0.265598	0.96409	0.4	0.178385	Mac.Sirpa+
Pla2g15	0.0108178	0.282198	1.10155	0.353846	0.138021	Mac.Sirpa+
Timm23	0.0110617	0.287616	1.08663	0.4	0.196615	Mac.Sirpa+
Arl6ip4	0.0110702	0.287616	1.32212	0.353846	0.158854	Mac.Sirpa+
Nckap1l	0.0115729	0.295905	1.10824	0.384615	0.178385	Mac.Sirpa+
Tnks2	0.0119313	0.302667	1.07883	0.384615	0.173177	Mac.Sirpa+
Dusp6	0.0120225	0.303386	1.21615	0.353846	0.154948	Mac.Sirpa+
Dram2	0.0121695	0.3059	1.00905	0.384615	0.167969	Mac.Sirpa+
Phpt1	0.0123556	0.308971	1.35185	0.323077	0.123698	Mac.Sirpa+
Ncor1	0.012412	0.309578	0.858638	0.415385	0.190104	Mac.Sirpa+
Ntan1	0.0124308	0.309648	1.34347	0.323077	0.132812	Mac.Sirpa+
Sel1l	0.0125063	0.311129	1.17203	0.323077	0.117188	Mac.Sirpa+
Nhp2	0.0127547	0.315279	0.956333	0.4	0.190104	Mac.Sirpa+
Gsap	0.0127836	0.31559	1.35455	0.307692	0.110677	Mac.Sirpa+
Tank	0.0128708	0.317336	1.09049	0.353846	0.147135	Mac.Sirpa+
Cyth1	0.0129487	0.318445	1.06417	0.369231	0.161458	Mac.Sirpa+
Nucb1	0.0134754	0.328474	1.0821	0.338462	0.134115	Mac.Sirpa+
Atg5	0.0135261	0.329294	1.31605	0.323077	0.128906	Mac.Sirpa+
Atp6v1c1	0.0136075	0.330443	1.39053	0.323077	0.132812	Mac.Sirpa+
Snapc5	0.0139166	0.337103	0.886064	0.384615	0.16276	Mac.Sirpa+
Lrp10	0.0142319	0.342595	0.864652	0.4	0.182292	Mac.Sirpa+
Pepd	0.0143064	0.343959	0.911882	0.4	0.183594	Mac.Sirpa+
Entpd1	0.0151038	0.359996	1.35129	0.323077	0.135417	Mac.Sirpa+
Ifnar1	0.0151711	0.360266	0.888855	0.415385	0.199219	Mac.Sirpa+
Copa	0.0155916	0.367096	1.21838	0.338462	0.144531	Mac.Sirpa+
Ggnbp2	0.0160814	0.376792	1.13326	0.338462	0.141927	Mac.Sirpa+
Sdha	0.0162596	0.379586	1.05131	0.384615	0.1875	Mac.Sirpa+
Ube2q1	0.0166577	0.386829	1.43942	0.307692	0.128906	Mac.Sirpa+
Ythdf2	0.0169649	0.392263	1.18345	0.323077	0.130208	Mac.Sirpa+
Dnajb11	0.0170394	0.392714	0.779281	0.384615	0.167969	Mac.Sirpa+
Larp1	0.0170394	0.392714	1.36868	0.323077	0.140625	Mac.Sirpa+
Atp2a2	0.0170767	0.392714	1.12769	0.307692	0.110677	Mac.Sirpa+
Slc29a3	0.0171266	0.392714	1.15654	0.338462	0.141927	Mac.Sirpa+
Dhx9	0.0171266	0.392714	1.17831	0.338462	0.14974	Mac.Sirpa+
Srsf6	0.017252	0.394939	1.13105	0.338462	0.141927	Mac.Sirpa+
Tmem9b	0.0174161	0.397465	1.22929	0.323077	0.13151	Mac.Sirpa+
Ppp2r1a	0.0174923	0.398734	1.05144	0.353846	0.15625	Mac.Sirpa+
Tap1	0.0175433	0.398955	1.09292	0.384615	0.197917	Mac.Sirpa+
Spg21	0.0176456	0.40081	1.20322	0.338462	0.151042	Mac.Sirpa+
Adam10	0.0178518	0.403891	1.38718	0.307692	0.125	Mac.Sirpa+
Dnajb14	0.0178648	0.403891	1.24982	0.307692	0.11849	Mac.Sirpa+
Gas7	0.0185234	0.413282	1.14008	0.307692	0.11849	Mac.Sirpa+
Rbm7	0.0188198	0.418146	1.11318	0.338462	0.147135	Mac.Sirpa+
Saraf	0.0188878	0.419174	1.05988	0.353846	0.165365	Mac.Sirpa+
Sulf2	0.0189286	0.419599	1.09907	0.338462	0.147135	Mac.Sirpa+
2001-03-01	0.0195932	0.432347	1.16268	0.338462	0.14974	Mac.Sirpa+
Tram1	0.0202491	0.44378	0.939924	0.369231	0.170573	Mac.Sirpa+
Hsd17b12	0.0203215	0.44436	1.04725	0.338462	0.143229	Mac.Sirpa+
Trim28	0.0205988	0.448901	1.25873	0.307692	0.126302	Mac.Sirpa+
Gbp3	0.0206723	0.44949	1.20202	0.323077	0.136719	Mac.Sirpa+
Eif3b	0.0212537	0.458846	1.32055	0.307692	0.13151	Mac.Sirpa+
Ifi203	0.0212688	0.458846	1.01934	0.369231	0.177083	Mac.Sirpa+
Ppt2	0.0215116	0.463049	1.19794	0.323077	0.141927	Mac.Sirpa+
Glrx5	0.0215421	0.46319	0.910363	0.384615	0.18099	Mac.Sirpa+
Evl	0.0223172	0.475625	0.929714	0.384615	0.191406	Mac.Sirpa+
Lrch4	0.0225704	0.479772	1.14842	0.323077	0.135417	Mac.Sirpa+
Rtcb	0.0229547	0.482977	1.05555	0.323077	0.135417	Mac.Sirpa+
Macf1	0.023509	0.48861	0.953289	0.353846	0.164062	Mac.Sirpa+
Pon2	0.0235584	0.48861	1.32117	0.307692	0.136719	Mac.Sirpa+
Gm26917	0.0237738	0.49202	1.36244	0.353846	0.175781	Mac.Sirpa+
Ube3a	0.0238237	0.492527	1.29736	0.307692	0.128906	Mac.Sirpa+
Prpf38b	0.0238737	0.493034	0.969859	0.338462	0.151042	Mac.Sirpa+
Iah1	0.024963	0.504743	1.35176	0.307692	0.138021	Mac.Sirpa+
Rbbp4	0.0255236	0.511795	1.13916	0.323077	0.139323	Mac.Sirpa+
Slamf8	0.0255767	0.512328	1.0788	0.338462	0.154948	Mac.Sirpa+
Irf7	0.0261672	0.521455	0.792065	0.384615	0.190104	Mac.Sirpa+
Adap1	0.0265674	0.527256	1.19665	0.307692	0.130208	Mac.Sirpa+
Tspan31	0.026604	0.527442	1.0771	0.338462	0.166667	Mac.Sirpa+
Txndc9	0.0269543	0.53366	1.25628	0.307692	0.136719	Mac.Sirpa+
Rbm42	0.0270658	0.534225	0.741771	0.4	0.199219	Mac.Sirpa+
Ilk	0.0271216	0.534415	1.00152	0.369231	0.192708	Mac.Sirpa+
G3bp1	0.0280867	0.546568	0.860123	0.369231	0.178385	Mac.Sirpa+
Mink1	0.028106	0.546568	0.954712	0.353846	0.175781	Mac.Sirpa+
Polr2g	0.0282408	0.548638	0.919525	0.369231	0.196615	Mac.Sirpa+
Ssr1	0.0285121	0.552244	0.9929	0.338462	0.157552	Mac.Sirpa+
Clk1	0.0302901	0.577993	0.761384	0.353846	0.160156	Mac.Sirpa+
Emc2	0.0307025	0.583558	0.863568	0.338462	0.153646	Mac.Sirpa+
Sfpq	0.0309105	0.586935	0.996854	0.338462	0.161458	Mac.Sirpa+
Riok3	0.0311197	0.588595	0.827961	0.369231	0.182292	Mac.Sirpa+
Ktn1	0.0311617	0.588813	0.972241	0.323077	0.138021	Mac.Sirpa+
Slc25a11	0.0314993	0.592298	0.778783	0.384615	0.191406	Mac.Sirpa+
Tcn2	0.031776	0.595184	0.658791	0.4	0.196615	Mac.Sirpa+
Bola3	0.0321193	0.600451	0.860405	0.369231	0.188802	Mac.Sirpa+
Fam168b	0.0331907	0.613948	0.849396	0.353846	0.170573	Mac.Sirpa+
Vps35	0.0341332	0.626586	0.832663	0.338462	0.15625	Mac.Sirpa+
Smc6	0.0356369	0.646818	0.897579	0.307692	0.13151	Mac.Sirpa+
Tcf4	0.0363258	0.656241	1.03833	0.323077	0.151042	Mac.Sirpa+
Pkn1	0.0367107	0.660724	0.817524	0.369231	0.190104	Mac.Sirpa+
Ptpmt1	0.0372946	0.668743	0.959917	0.323077	0.152344	Mac.Sirpa+
Adh5	0.0374418	0.669779	0.918556	0.307692	0.132812	Mac.Sirpa+
Eif4g3	0.0389412	0.686175	0.926811	0.323077	0.148438	Mac.Sirpa+
Eif1a	0.039043	0.687341	0.959986	0.323077	0.15625	Mac.Sirpa+
Commd3	0.0392471	0.689679	0.942729	0.323077	0.14974	Mac.Sirpa+
Mpp1	0.0397098	0.694025	0.867591	0.338462	0.164062	Mac.Sirpa+
Dctn2	0.0406492	0.70534	0.814303	0.353846	0.175781	Mac.Sirpa+
Mcfd2	0.0420934	0.721335	0.892389	0.323077	0.14974	Mac.Sirpa+
Fes	0.0422565	0.722849	0.840808	0.353846	0.175781	Mac.Sirpa+
Rab43	0.043191	0.73364	0.780501	0.353846	0.173177	Mac.Sirpa+
Rnf10	0.0440018	0.741377	1.04774	0.307692	0.147135	Mac.Sirpa+
Trim30a	0.044654	0.74859	0.952343	0.338462	0.177083	Mac.Sirpa+
Rnf187	0.045633	0.759764	0.783206	0.353846	0.179688	Mac.Sirpa+
Pdia4	0.046276	0.764543	0.739532	0.353846	0.178385	Mac.Sirpa+
Snx10	0.04663	0.768421	0.948646	0.323077	0.160156	Mac.Sirpa+
Fam162a	0.0487712	0.793558	0.846949	0.307692	0.141927	Mac.Sirpa+
Cebpz	0.0492339	0.797062	0.921064	0.338462	0.179688	Mac.Sirpa+
Rsu1	0.0492959	0.797398	0.972807	0.323077	0.169271	Mac.Sirpa+
Gm9733	2.60093e-20	3.59114e-17	3.46044	0.725275	0.148248	Mono.Il1b+
Ahnak	8.488e-19	9.11517e-16	3.13023	0.714286	0.177898	Mono.Il1b+
Ly6c2	2.41326e-16	2.12037e-13	4.21947	0.593407	0.0768194	Mono.Il1b+
Lsp1	2.57596e-16	2.16493e-13	2.86327	0.703297	0.198113	Mono.Il1b+
Hp	5.70595e-16	4.24216e-13	3.81437	0.604396	0.0956873	Mono.Il1b+
Clec4e	6.80482e-16	4.83291e-13	3.85586	0.593407	0.0902965	Mono.Il1b+
S100a10	7.00059e-16	4.83291e-13	3.44115	0.615385	0.118598	Mono.Il1b+
Sirpb1c	5.30811e-15	3.20643e-12	2.64039	0.67033	0.198113	Mono.Il1b+
Anxa2	9.36029e-14	4.89012e-11	2.85063	0.626374	0.183288	Mono.Il1b+
Thbs1	1.12249e-13	5.5635e-11	3.74942	0.56044	0.106469	Mono.Il1b+
Ifitm6	1.69158e-13	8.17454e-11	3.14053	0.582418	0.12938	Mono.Il1b+
Fn1	2.0447e-12	8.98272e-10	6.27321	0.461538	0.0134771	Mono.Il1b+
Emb	4.10541e-09	9.56116e-07	2.2551	0.527473	0.171159	Mono.Il1b+
Ccl9	4.35685e-08	8.02076e-06	2.23853	0.494505	0.138814	Mono.Il1b+
Nfil3	6.23922e-08	1.13777e-05	2.21127	0.505495	0.181941	Mono.Il1b+
Emilin2	1.51902e-07	2.57567e-05	2.51361	0.43956	0.109164	Mono.Il1b+
F13a1	4.66727e-07	7.33482e-05	2.05141	0.472527	0.123989	Mono.Il1b+
Capg	5.81473e-07	9.06441e-05	2.78663	0.395604	0.0849057	Mono.Il1b+
Hopx	2.12107e-06	0.000303705	3.30747	0.351648	0.0525606	Mono.Il1b+
Klf4	4.40544e-06	0.000591369	1.72167	0.483516	0.188679	Mono.Il1b+
Pofut2	1.48175e-05	0.00176458	1.94472	0.417582	0.15903	Mono.Il1b+
Cdkn2d	1.48642e-05	0.00176458	3.10414	0.32967	0.0579515	Mono.Il1b+
Mcub	6.28659e-05	0.00639578	1.94146	0.373626	0.121294	Mono.Il1b+
Ramp1	6.76949e-05	0.00678661	1.63793	0.428571	0.198113	Mono.Il1b+
Mgst1	8.16625e-05	0.00813678	2.40931	0.340659	0.097035	Mono.Il1b+
Bri3bp	0.000215303	0.018334	1.89321	0.362637	0.141509	Mono.Il1b+
Fam107b	0.000591726	0.0452098	1.60588	0.362637	0.150943	Mono.Il1b+
Fosl2	0.000596787	0.0454169	1.9958	0.318681	0.103774	Mono.Il1b+
Ccnd3	0.00184946	0.120371	1.7926	0.307692	0.11186	Mono.Il1b+
Gm5150	0.00488533	0.27372	1.304	0.351648	0.177898	Mono.Il1b+
Myadm	0.00596185	0.318349	1.3378	0.340659	0.181941	Mono.Il1b+
AB124611	0.00790894	0.396062	1.1864	0.351648	0.187332	Mono.Il1b+
Naaa	0.00818936	0.405898	1.25262	0.318681	0.141509	Mono.Il1b+
Glrx3	0.0093454	0.452748	1.13677	0.351648	0.192722	Mono.Il1b+
Pid1	0.010945	0.514759	1.22217	0.318681	0.156334	Mono.Il1b+
Siva1	0.0113418	0.523713	1.13282	0.351648	0.199461	Mono.Il1b+
Cebpd	0.0125609	0.563347	1.22257	0.318681	0.161725	Mono.Il1b+
Clec12a	0.0140744	0.615912	1.17649	0.307692	0.145553	Mono.Il1b+
Gpr132	0.0150233	0.645336	1.29622	0.307692	0.161725	Mono.Il1b+
C3	0.0169315	0.71773	0.917601	0.351648	0.192722	Mono.Il1b+
Snf8	0.0189315	0.786979	1.09254	0.32967	0.196765	Mono.Il1b+
Lsm12	0.0216966	0.870114	1.01872	0.32967	0.183288	Mono.Il1b+
Oas1a	0.0299835	1	1.07068	0.307692	0.173854	Mono.Il1b+
Fmnl1	0.0371405	1	0.975461	0.32967	0.191375	Mono.Il1b+
Dusp2	0.0376896	1	0.926273	0.318681	0.184636	Mono.Il1b+
Myd88	0.0433781	1	0.915637	0.318681	0.198113	Mono.Il1b+
Tmem219	0.0465097	1	0.94846	0.307692	0.187332	Mono.Il1b+
Bzw1	0.0491873	1	0.89927	0.307692	0.180593	Mono.Il1b+
Napsa	2.92635e-49	7.0708e-46	4.35791	0.856209	0.132353	Mono.Sirpa+
S100a4	6.62159e-42	9.8458e-39	4.09693	0.810458	0.148529	Mono.Sirpa+
Ly6i	1.22662e-39	1.39473e-36	5.65521	0.712418	0.0558824	Mono.Sirpa+
Ace	6.54921e-32	4.68875e-29	7.40591	0.614379	0.00882353	Mono.Sirpa+
Lsp1	1.46066e-29	8.82327e-27	3.37208	0.718954	0.148529	Mono.Sirpa+
Gm21188	8.80388e-29	4.59943e-26	3.05898	0.732026	0.194118	Mono.Sirpa+
Gsr	7.23008e-27	3.36121e-24	2.87231	0.718954	0.186765	Mono.Sirpa+
Adgre4	3.86548e-26	1.58978e-23	4.75261	0.581699	0.0411765	Mono.Sirpa+
Itga4	1.47774e-25	5.71295e-23	3.17789	0.660131	0.152941	Mono.Sirpa+
Nupr1	5.96044e-23	1.82882e-20	3.09111	0.627451	0.130882	Mono.Sirpa+
Gm9733	3.86749e-22	1.09939e-19	3.16754	0.620915	0.119118	Mono.Sirpa+
Flna	5.38096e-22	1.50745e-19	2.77613	0.647059	0.175	Mono.Sirpa+
Myo1g	1.24028e-21	3.42496e-19	3.13433	0.601307	0.127941	Mono.Sirpa+
Smpdl3a	2.17837e-20	5.39845e-18	2.85551	0.607843	0.141176	Mono.Sirpa+
Ear2	9.37982e-20	2.18448e-17	6.01477	0.48366	0.0176471	Mono.Sirpa+
Igsf6	1.16406e-18	2.55696e-16	2.47973	0.620915	0.170588	Mono.Sirpa+
Clec12a	1.66018e-17	3.17736e-15	3.23304	0.522876	0.0823529	Mono.Sirpa+
Ifitm6	2.222e-17	4.12993e-15	3.02423	0.542484	0.0970588	Mono.Sirpa+
Nadk	1.3173e-16	2.27352e-14	2.63684	0.562092	0.139706	Mono.Sirpa+
Treml4	2.15627e-16	3.53227e-14	4.14943	0.464052	0.0455882	Mono.Sirpa+
Mcemp1	7.98381e-16	1.25469e-13	3.36436	0.48366	0.0720588	Mono.Sirpa+
Pglyrp1	1.44062e-15	2.22777e-13	7.1126	0.418301	0.00735294	Mono.Sirpa+
Rsrp1	2.29455e-15	3.46514e-13	2.19666	0.601307	0.195588	Mono.Sirpa+
Sirpb1c	2.0505e-14	2.91413e-12	2.26176	0.568627	0.177941	Mono.Sirpa+
Tnfrsf1b	7.86041e-14	1.07001e-11	2.22421	0.54902	0.185294	Mono.Sirpa+
Sirpb1a	8.51948e-14	1.14362e-11	2.70181	0.496732	0.119118	Mono.Sirpa+
Eno3	1.71588e-13	2.25632e-11	5.84523	0.392157	0.0147059	Mono.Sirpa+
Cyp4f16	2.10553e-13	2.71333e-11	2.83615	0.470588	0.0897059	Mono.Sirpa+
Gm15987	3.8839e-13	4.97191e-11	2.86008	0.464052	0.0926471	Mono.Sirpa+
Phf11b	1.45592e-12	1.76999e-10	3.03593	0.444444	0.0867647	Mono.Sirpa+
Tmpo	2.88456e-12	3.3793e-10	2.59561	0.464052	0.102941	Mono.Sirpa+
Stk24	3.12702e-12	3.61948e-10	2.53616	0.470588	0.122059	Mono.Sirpa+
Irf7	3.64446e-12	4.1933e-10	2.54744	0.48366	0.142647	Mono.Sirpa+
Bri3bp	4.02277e-12	4.60119e-10	2.5344	0.464052	0.0985294	Mono.Sirpa+
Myo1f	7.34145e-12	8.10916e-10	2.02736	0.529412	0.182353	Mono.Sirpa+
Lrp1	1.09953e-11	1.18737e-09	2.09672	0.51634	0.170588	Mono.Sirpa+
Stk10	5.95808e-11	5.96735e-09	3.25767	0.398693	0.0676471	Mono.Sirpa+
Rnase6	6.04017e-11	5.98752e-09	2.66588	0.431373	0.0955882	Mono.Sirpa+
Hist1h2ap	6.5646e-11	6.47417e-09	2.34909	0.464052	0.135294	Mono.Sirpa+
Hp	7.2493e-11	7.07722e-09	2.71066	0.431373	0.0882353	Mono.Sirpa+
Fam32a	7.9642e-11	7.6974e-09	2.19882	0.477124	0.148529	Mono.Sirpa+
Samsn1	8.70484e-11	8.32993e-09	2.42013	0.45098	0.123529	Mono.Sirpa+
Ppp1cb	1.08503e-10	1.02811e-08	2.56775	0.431373	0.101471	Mono.Sirpa+
Slc46a3	1.17652e-10	1.10937e-08	3.86281	0.366013	0.0338235	Mono.Sirpa+
Themis2	1.33784e-10	1.25536e-08	2.29271	0.457516	0.138235	Mono.Sirpa+
Il17ra	1.48952e-10	1.38425e-08	2.65405	0.418301	0.0823529	Mono.Sirpa+
Spn	1.81832e-10	1.64244e-08	5.53484	0.339869	0.0117647	Mono.Sirpa+
Cbfa2t3	2.05753e-10	1.8413e-08	2.80134	0.405229	0.0735294	Mono.Sirpa+
Arl5c	2.18049e-10	1.93343e-08	1.97157	0.490196	0.155882	Mono.Sirpa+
Zfyve9	2.25549e-10	1.98176e-08	3.92181	0.359477	0.0338235	Mono.Sirpa+
Sp100	2.66999e-10	2.30406e-08	1.99498	0.496732	0.161765	Mono.Sirpa+
Rasa4	2.96057e-10	2.54346e-08	2.20925	0.457516	0.135294	Mono.Sirpa+
Ceacam1	2.9963e-10	2.56276e-08	4.51046	0.346405	0.025	Mono.Sirpa+
Pot1b	4.79383e-10	4.0289e-08	3.25347	0.372549	0.0514706	Mono.Sirpa+
Itgal	6.99472e-10	5.80292e-08	2.65323	0.411765	0.111765	Mono.Sirpa+
Fmnl1	1.88507e-09	1.48728e-07	2.01183	0.457516	0.15	Mono.Sirpa+
Sema4d	4.89067e-09	3.72192e-07	1.81566	0.477124	0.179412	Mono.Sirpa+
Il6ra	7.37135e-09	5.48032e-07	1.8593	0.457516	0.145588	Mono.Sirpa+
Mycbp2	8.00791e-09	5.93076e-07	1.77103	0.490196	0.189706	Mono.Sirpa+
Ptk2b	8.07888e-09	5.96048e-07	2.33381	0.398693	0.104412	Mono.Sirpa+
Susd3	9.09898e-09	6.61216e-07	2.11865	0.418301	0.117647	Mono.Sirpa+
Adap1	1.9354e-08	1.3409e-06	2.39407	0.379085	0.0911765	Mono.Sirpa+
H2-T22	2.16878e-08	1.48661e-06	1.76766	0.464052	0.177941	Mono.Sirpa+
Fam49a	2.43197e-08	1.65528e-06	2.30879	0.392157	0.110294	Mono.Sirpa+
Ifi205	3.04483e-08	2.05792e-06	4.39187	0.30719	0.0235294	Mono.Sirpa+
Ubac2	3.37811e-08	2.26732e-06	2.2267	0.392157	0.111765	Mono.Sirpa+
Grk3	3.40323e-08	2.27628e-06	2.24312	0.392157	0.110294	Mono.Sirpa+
Ms4a4c	3.68005e-08	2.44452e-06	1.78078	0.470588	0.195588	Mono.Sirpa+
Klf4	4.05051e-08	2.68138e-06	1.7815	0.457516	0.167647	Mono.Sirpa+
Slc44a2	6.92675e-08	4.53878e-06	2.86365	0.339869	0.0676471	Mono.Sirpa+
Ifi209	7.56297e-08	4.88937e-06	2.43938	0.366013	0.0897059	Mono.Sirpa+
H2-Q7	1.1885e-07	7.53237e-06	1.63465	0.45098	0.163235	Mono.Sirpa+
Smc6	1.3344e-07	8.34754e-06	2.51372	0.359477	0.0970588	Mono.Sirpa+
Ramp1	1.51887e-07	9.41016e-06	1.6699	0.45098	0.172059	Mono.Sirpa+
B4galnt1	1.77006e-07	1.08276e-05	1.60984	0.464052	0.195588	Mono.Sirpa+
Hfe	1.91028e-07	1.16485e-05	1.84033	0.424837	0.157353	Mono.Sirpa+
Evl	2.77754e-07	1.64013e-05	1.76134	0.418301	0.158824	Mono.Sirpa+
Ap1s2	2.9298e-07	1.71615e-05	2.13577	0.372549	0.108824	Mono.Sirpa+
Traf1	4.02338e-07	2.29416e-05	1.81085	0.405229	0.145588	Mono.Sirpa+
Lmo4	4.37961e-07	2.48263e-05	1.81328	0.418301	0.164706	Mono.Sirpa+
Ltb	4.58898e-07	2.57863e-05	3.23718	0.300654	0.0411765	Mono.Sirpa+
Sirpb1b	5.26644e-07	2.93373e-05	2.41256	0.333333	0.0720588	Mono.Sirpa+
Ccnd3	7.92046e-07	4.27661e-05	2.3021	0.339869	0.0867647	Mono.Sirpa+
Pbxip1	8.11137e-07	4.36749e-05	2.28945	0.346405	0.0985294	Mono.Sirpa+
Eif3e	9.37996e-07	4.96752e-05	1.44517	0.457516	0.183824	Mono.Sirpa+
Cdc42se1	1.00886e-06	5.31371e-05	1.54962	0.437908	0.183824	Mono.Sirpa+
Mthfsl	1.34992e-06	6.93987e-05	1.78524	0.385621	0.135294	Mono.Sirpa+
Gyg	1.41178e-06	7.21388e-05	1.98201	0.366013	0.120588	Mono.Sirpa+
Gsdmd	1.54665e-06	7.84689e-05	1.60719	0.398693	0.141176	Mono.Sirpa+
Stk38	1.70014e-06	8.54394e-05	1.88948	0.372549	0.129412	Mono.Sirpa+
AB124611	1.88727e-06	9.40232e-05	1.64212	0.405229	0.160294	Mono.Sirpa+
Rtp4	1.90651e-06	9.47375e-05	2.30876	0.326797	0.0794118	Mono.Sirpa+
Rbpms	2.16446e-06	0.000106732	2.67204	0.300654	0.0558824	Mono.Sirpa+
Ssh2	2.83034e-06	0.000138158	1.79193	0.372549	0.127941	Mono.Sirpa+
Zbp1	2.84063e-06	0.000138311	1.94198	0.352941	0.108824	Mono.Sirpa+
Ccdc88a	3.55059e-06	0.000171582	1.87239	0.352941	0.107353	Mono.Sirpa+
Asap1	4.81514e-06	0.000225222	1.90479	0.346405	0.108824	Mono.Sirpa+
Cct4	4.99348e-06	0.000232029	1.52758	0.405229	0.172059	Mono.Sirpa+
Arhgap9	5.52811e-06	0.000255642	1.70886	0.372549	0.138235	Mono.Sirpa+
Arhgef1	7.44831e-06	0.000335608	1.69323	0.372549	0.141176	Mono.Sirpa+
Irf2	9.20347e-06	0.000405246	1.38804	0.424837	0.188235	Mono.Sirpa+
Fam107b	1.03466e-05	0.000449439	1.74256	0.359477	0.132353	Mono.Sirpa+
H2-Q4	1.04179e-05	0.000451521	1.48161	0.385621	0.148529	Mono.Sirpa+
Tbc1d8	1.22143e-05	0.000524672	2.07311	0.320261	0.0985294	Mono.Sirpa+
Eif3m	1.4622e-05	0.000621193	1.58468	0.372549	0.148529	Mono.Sirpa+
Sh3kbp1	1.55905e-05	0.000659441	1.62146	0.359477	0.132353	Mono.Sirpa+
Scarb1	1.56431e-05	0.000660222	1.98255	0.320261	0.0970588	Mono.Sirpa+
Htra2	2.0792e-05	0.000860619	2.03482	0.313725	0.0970588	Mono.Sirpa+
Ppp1r12a	2.20359e-05	0.000908218	1.57979	0.359477	0.135294	Mono.Sirpa+
Pten	2.36612e-05	0.000971065	1.30799	0.418301	0.191176	Mono.Sirpa+
Idh3b	2.58642e-05	0.00105254	1.39991	0.385621	0.155882	Mono.Sirpa+
Xdh	2.7238e-05	0.0011038	2.00283	0.313725	0.101471	Mono.Sirpa+
Mndal	3.02704e-05	0.00121396	1.53938	0.372549	0.155882	Mono.Sirpa+
Ppp2r5c	3.12741e-05	0.00124645	1.414	0.372549	0.145588	Mono.Sirpa+
Notch2	3.28392e-05	0.00130078	1.73791	0.320261	0.0985294	Mono.Sirpa+
Stard5	3.63712e-05	0.00142319	1.71556	0.333333	0.119118	Mono.Sirpa+
Ppp2r5a	3.72037e-05	0.00144989	1.46234	0.372549	0.158824	Mono.Sirpa+
Mrpl43	4.36279e-05	0.00166995	1.28417	0.411765	0.194118	Mono.Sirpa+
Sla	4.44034e-05	0.00169628	1.79161	0.320261	0.108824	Mono.Sirpa+
Ly6c2	4.64368e-05	0.00176159	2.02265	0.30719	0.0941176	Mono.Sirpa+
Mia2	4.6511e-05	0.00176159	1.22049	0.418301	0.194118	Mono.Sirpa+
Sap30	4.66598e-05	0.00176159	1.38293	0.392157	0.179412	Mono.Sirpa+
Tmem123	4.94953e-05	0.00185057	1.43743	0.372549	0.161765	Mono.Sirpa+
Slamf8	5.24936e-05	0.00195135	1.50246	0.346405	0.129412	Mono.Sirpa+
Cd274	6.63488e-05	0.00240623	1.43904	0.352941	0.136765	Mono.Sirpa+
Spop	7.94475e-05	0.0028492	1.41072	0.359477	0.152941	Mono.Sirpa+
Rnf213	8.96378e-05	0.00319097	1.30397	0.385621	0.172059	Mono.Sirpa+
Rps6ka1	9.03315e-05	0.00320976	1.49933	0.346405	0.141176	Mono.Sirpa+
Hist1h1e	9.83039e-05	0.00346123	1.16052	0.405229	0.188235	Mono.Sirpa+
Nfkb2	0.000124685	0.00426578	1.68607	0.320261	0.126471	Mono.Sirpa+
Ogfrl1	0.000132854	0.00452921	1.30683	0.352941	0.144118	Mono.Sirpa+
Ccdc50	0.000156702	0.00528631	1.38901	0.359477	0.166176	Mono.Sirpa+
Nsd3	0.000160131	0.00538319	1.45139	0.339869	0.139706	Mono.Sirpa+
Tmem51	0.00016049	0.00538588	1.27467	0.372549	0.173529	Mono.Sirpa+
Acin1	0.000180486	0.00601517	1.128	0.392157	0.185294	Mono.Sirpa+
Tprgl	0.000186183	0.00618371	1.48398	0.326797	0.129412	Mono.Sirpa+
N4bp1	0.000201915	0.00668326	1.24636	0.372549	0.172059	Mono.Sirpa+
Stk4	0.000205208	0.00676093	1.45516	0.333333	0.139706	Mono.Sirpa+
Tap1	0.000232406	0.00749983	1.22101	0.372549	0.176471	Mono.Sirpa+
Rasa3	0.000256562	0.00814342	1.5782	0.300654	0.105882	Mono.Sirpa+
Tmcc1	0.000313445	0.0097724	1.40146	0.320261	0.127941	Mono.Sirpa+
Nrd1	0.000317962	0.00989728	1.4957	0.30719	0.117647	Mono.Sirpa+
Fes	0.000329994	0.0102224	1.28409	0.346405	0.154412	Mono.Sirpa+
Ncor2	0.000334734	0.0103196	1.57154	0.300654	0.111765	Mono.Sirpa+
Birc3	0.000336648	0.0103456	1.10637	0.385621	0.182353	Mono.Sirpa+
Cd82	0.000387955	0.0117911	1.47695	0.30719	0.116176	Mono.Sirpa+
Ttc7	0.000390152	0.0118207	1.35575	0.320261	0.129412	Mono.Sirpa+
Ehbp1l1	0.000404718	0.0122237	1.25759	0.352941	0.161765	Mono.Sirpa+
Dock8	0.000418613	0.0125825	1.35054	0.326797	0.138235	Mono.Sirpa+
Relb	0.000422748	0.0126693	1.50659	0.30719	0.125	Mono.Sirpa+
Eif4a2	0.000430531	0.0128826	1.46564	0.313725	0.129412	Mono.Sirpa+
Rnf114	0.000441218	0.0131709	1.36233	0.313725	0.122059	Mono.Sirpa+
Ube2v1	0.000441527	0.0131709	1.14124	0.372549	0.180882	Mono.Sirpa+
Mef2a	0.000444006	0.0132225	1.28863	0.346405	0.170588	Mono.Sirpa+
Snd1	0.000444628	0.0132225	1.45724	0.300654	0.111765	Mono.Sirpa+
Pik3cd	0.000460438	0.0136717	1.22943	0.346405	0.157353	Mono.Sirpa+
Abi1	0.000463663	0.0137463	1.33775	0.320261	0.130882	Mono.Sirpa+
Zbtb7a	0.000464634	0.013754	1.14923	0.366013	0.172059	Mono.Sirpa+
Naga	0.000485479	0.0142619	1.27324	0.346405	0.158824	Mono.Sirpa+
Rnf187	0.000510367	0.0149476	1.33746	0.333333	0.161765	Mono.Sirpa+
Calhm6	0.000523615	0.0152662	1.24369	0.366013	0.183824	Mono.Sirpa+
Parp14	0.000545028	0.0158427	1.3868	0.313725	0.127941	Mono.Sirpa+
Abhd12	0.000577887	0.0166725	1.08174	0.385621	0.198529	Mono.Sirpa+
Oas1a	0.00067628	0.019338	1.31758	0.333333	0.155882	Mono.Sirpa+
Was	0.000742069	0.020971	1.03892	0.366013	0.175	Mono.Sirpa+
Dock2	0.000767008	0.0215812	1.2569	0.339869	0.161765	Mono.Sirpa+
I830077J02Rik	0.000824197	0.0230049	1.47629	0.300654	0.130882	Mono.Sirpa+
Polr2j	0.000824749	0.0230049	1.2045	0.333333	0.152941	Mono.Sirpa+
Foxp1	0.000861419	0.0238875	1.14169	0.339869	0.157353	Mono.Sirpa+
Tifab	0.000866613	0.0238968	1.27646	0.326797	0.152941	Mono.Sirpa+
Mapk14	0.000939958	0.0256993	1.31579	0.313725	0.144118	Mono.Sirpa+
Ube2a	0.000987205	0.0268392	1.18086	0.333333	0.160294	Mono.Sirpa+
Foxn3	0.00101298	0.0274221	1.15329	0.339869	0.160294	Mono.Sirpa+
Crlf3	0.0011071	0.0296401	1.10052	0.346405	0.167647	Mono.Sirpa+
Med11	0.00116967	0.0310573	1.27226	0.30719	0.132353	Mono.Sirpa+
Lsm5	0.00122111	0.032223	0.992368	0.359477	0.175	Mono.Sirpa+
Kdm7a	0.00123309	0.0323169	1.17632	0.326797	0.151471	Mono.Sirpa+
Rab11b	0.00127546	0.0332489	1.06571	0.352941	0.177941	Mono.Sirpa+
Tra2a	0.00128459	0.0333753	1.08188	0.346405	0.167647	Mono.Sirpa+
Elf1	0.00130304	0.0338092	1.16105	0.333333	0.160294	Mono.Sirpa+
Sppl2a	0.00133549	0.0346045	1.1262	0.326797	0.15	Mono.Sirpa+
Sf1	0.00138734	0.0358272	0.950812	0.379085	0.195588	Mono.Sirpa+
Pts	0.00140352	0.0361735	1.20606	0.313725	0.142647	Mono.Sirpa+
Syf2	0.00144382	0.0369657	1.086	0.339869	0.163235	Mono.Sirpa+
Gsto1	0.00145033	0.0370832	1.07518	0.339869	0.167647	Mono.Sirpa+
Bub3	0.00150724	0.0382349	1.28803	0.300654	0.135294	Mono.Sirpa+
Tpm4	0.00157422	0.0395191	1.00985	0.366013	0.194118	Mono.Sirpa+
2009-09-01	0.00163143	0.0406909	1.0459	0.359477	0.189706	Mono.Sirpa+
Rsu1	0.00179648	0.0445204	1.14601	0.320261	0.15	Mono.Sirpa+
Tab2	0.00196071	0.0481583	1.01086	0.352941	0.183824	Mono.Sirpa+
Tm6sf1	0.00206782	0.0503727	0.999405	0.352941	0.179412	Mono.Sirpa+
Dusp11	0.00230971	0.0558083	1.01823	0.346405	0.185294	Mono.Sirpa+
Sp140	0.00234279	0.056326	1.07195	0.352941	0.198529	Mono.Sirpa+
Celf2	0.00243413	0.0581603	1.0217	0.339869	0.172059	Mono.Sirpa+
Rgs19	0.00249784	0.0594988	0.978643	0.352941	0.189706	Mono.Sirpa+
Camk2d	0.00258834	0.0612395	1.07001	0.339869	0.177941	Mono.Sirpa+
Ifi203	0.00261863	0.0615798	1.18529	0.320261	0.163235	Mono.Sirpa+
Slfn5	0.00262024	0.0615798	1.2374	0.313725	0.157353	Mono.Sirpa+
Mbd2	0.00262184	0.0615798	0.979071	0.359477	0.195588	Mono.Sirpa+
Tifa	0.00271975	0.0633407	1.02898	0.333333	0.167647	Mono.Sirpa+
Vdac3	0.00290092	0.0671554	0.907108	0.359477	0.194118	Mono.Sirpa+
Psmd4	0.00328091	0.0744366	0.936065	0.359477	0.194118	Mono.Sirpa+
Eif4ebp2	0.0034296	0.077356	1.01604	0.320261	0.157353	Mono.Sirpa+
Eif4h	0.0042842	0.0935747	0.901628	0.346405	0.188235	Mono.Sirpa+
Ppp1r12c	0.00439078	0.0956344	1.09692	0.30719	0.154412	Mono.Sirpa+
C3	0.00486682	0.104412	0.857468	0.339869	0.180882	Mono.Sirpa+
Ccni	0.00489223	0.104725	0.981838	0.333333	0.191176	Mono.Sirpa+
Rbm42	0.00491491	0.104929	0.991174	0.333333	0.188235	Mono.Sirpa+
Cct5	0.00492344	0.104929	1.06935	0.313725	0.163235	Mono.Sirpa+
Cript	0.00492344	0.104929	0.893102	0.339869	0.180882	Mono.Sirpa+
Cisd2	0.00507347	0.107298	0.97286	0.326797	0.172059	Mono.Sirpa+
Myo9b	0.00518869	0.109019	0.962654	0.313725	0.161765	Mono.Sirpa+
Aip	0.00566712	0.117286	1.00518	0.30719	0.154412	Mono.Sirpa+
Hnrnpm	0.00574189	0.118403	0.996936	0.326797	0.180882	Mono.Sirpa+
Plekho2	0.00588408	0.120614	0.956445	0.339869	0.194118	Mono.Sirpa+
Usf2	0.00589076	0.120623	0.861975	0.346405	0.189706	Mono.Sirpa+
Nudt21	0.00758226	0.150015	0.975249	0.300654	0.152941	Mono.Sirpa+
Siva1	0.00797751	0.157032	0.895688	0.333333	0.189706	Mono.Sirpa+
Wdr26	0.00858154	0.166715	0.910306	0.313725	0.166176	Mono.Sirpa+
Pkn1	0.00885269	0.170952	0.846686	0.326797	0.176471	Mono.Sirpa+
Cggbp1	0.00899846	0.172903	0.947684	0.30719	0.163235	Mono.Sirpa+
Arhgef2	0.0100047	0.189784	0.892616	0.300654	0.155882	Mono.Sirpa+
Ncor1	0.0105557	0.196572	0.889199	0.320261	0.182353	Mono.Sirpa+
Prkcb	0.010567	0.196592	0.865182	0.320261	0.179412	Mono.Sirpa+
Glrx3	0.0122641	0.220321	0.834345	0.326797	0.183824	Mono.Sirpa+
Kmt2e	0.0153374	0.260369	0.85288	0.313725	0.185294	Mono.Sirpa+
Chrac1	0.0161243	0.271265	0.790215	0.320261	0.185294	Mono.Sirpa+
Psma4	0.0163805	0.274143	0.841249	0.313725	0.183824	Mono.Sirpa+
Glipr1	0.0169379	0.28225	0.732311	0.313725	0.175	Mono.Sirpa+
Kif5b	0.0185992	0.306238	0.90458	0.300654	0.177941	Mono.Sirpa+
Zmiz1	0.0186644	0.30705	0.738751	0.30719	0.166176	Mono.Sirpa+
Dnajc8	0.0202306	0.32523	0.809809	0.30719	0.180882	Mono.Sirpa+
Purb	0.0204822	0.328021	0.793701	0.313725	0.186765	Mono.Sirpa+
Taok3	0.0222995	0.350732	0.788825	0.30719	0.177941	Mono.Sirpa+
Tmem219	0.0245975	0.379162	0.714813	0.30719	0.176471	Mono.Sirpa+
Mapre2	0.0247164	0.380085	0.755256	0.30719	0.180882	Mono.Sirpa+
Rtf1	0.0253793	0.388733	0.685441	0.300654	0.169118	Mono.Sirpa+
Cyc1	0.0259579	0.392618	0.746122	0.313725	0.194118	Mono.Sirpa+
Sbno2	0.0269305	0.403853	0.611448	0.326797	0.186765	Mono.Sirpa+
Mrps15	0.0290115	0.427961	0.724291	0.30719	0.180882	Mono.Sirpa+
Riok3	0.0309245	0.446431	0.686367	0.300654	0.173529	Mono.Sirpa+
Ppp1r11	0.031921	0.4574	0.658987	0.300654	0.173529	Mono.Sirpa+
Snf8	0.0332821	0.471968	0.67256	0.313725	0.188235	Mono.Sirpa+
Acer3	0.035661	0.496991	0.570606	0.300654	0.170588	Mono.Sirpa+
Ilk	0.0408559	0.552268	0.61023	0.30719	0.183824	Mono.Sirpa+

## Sheet: DCs
names	pvals	pvals_adj	logfoldchanges	pts	pts_rest	celltype
Zmynd15	1.01437e-96	1.30719e-93	4.48842	0.853896	0.198282	Lymph.DC.Cd81+
Ankrd33b	1.15287e-57	2.29742e-55	3.27876	0.707792	0.154617	Lymph.DC.Cd81+
Il21r	3.38564e-56	6.28356e-54	3.09259	0.704545	0.185397	Lymph.DC.Cd81+
Il15	1.73827e-55	3.16988e-53	3.34219	0.672078	0.154617	Lymph.DC.Cd81+
Glipr2	2.24637e-54	3.80898e-52	3.7308	0.665584	0.150322	Lymph.DC.Cd81+
Il15ra	1.42853e-53	2.36012e-51	3.62674	0.642857	0.113099	Lymph.DC.Cd81+
Insl6	1.03063e-52	1.64645e-50	3.424	0.655844	0.141016	Lymph.DC.Cd81+
Rftn1	1.04079e-52	1.64905e-50	3.1599	0.668831	0.161775	Lymph.DC.Cd81+
Adcy6	1.76325e-52	2.74867e-50	3.46409	0.649351	0.10952	Lymph.DC.Cd81+
Abcg1	4.87849e-50	7.0374e-48	3.1567	0.652597	0.15748	Lymph.DC.Cd81+
Bcl2l14	1.9268e-48	2.6795e-46	3.49702	0.63961	0.188261	Lymph.DC.Cd81+
Gclc	1.63834e-47	2.21463e-45	3.29212	0.655844	0.178955	Lymph.DC.Cd81+
Pakap.1	3.34257e-47	4.48694e-45	2.89491	0.659091	0.158196	Lymph.DC.Cd81+
Synpo2	4.5812e-46	5.94326e-44	4.72029	0.551948	0.0386543	Lymph.DC.Cd81+
Zdhhc14	9.27076e-44	1.1062e-41	3.74735	0.571429	0.0866142	Lymph.DC.Cd81+
Il4ra	1.92471e-43	2.26857e-41	2.74648	0.646104	0.19184	Lymph.DC.Cd81+
Tnfrsf4	7.29859e-40	7.58504e-38	3.12464	0.590909	0.133858	Lymph.DC.Cd81+
Mab21l3	2.0705e-39	2.10646e-37	4.34554	0.516234	0.0486757	Lymph.DC.Cd81+
Gca	7.54611e-39	7.48032e-37	2.88256	0.590909	0.15247	Lymph.DC.Cd81+
Arhgap22	2.66567e-38	2.55086e-36	2.72392	0.613636	0.198998	Lymph.DC.Cd81+
Pcgf5	4.85191e-38	4.575e-36	2.53409	0.623377	0.190408	Lymph.DC.Cd81+
Arhgap28	2.24887e-36	2.02189e-34	2.9207	0.571429	0.14388	Lymph.DC.Cd81+
Aldh1a2	2.98545e-36	2.61126e-34	3.24318	0.564935	0.14388	Lymph.DC.Cd81+
Rasa2	1.29964e-33	1.02539e-31	3.10752	0.529221	0.119542	Lymph.DC.Cd81+
Apol10b	1.70753e-32	1.3046e-30	2.89948	0.535714	0.123121	Lymph.DC.Cd81+
Frmd4a	1.47465e-31	1.09214e-29	3.00217	0.516234	0.119542	Lymph.DC.Cd81+
Spsb1	1.79041e-31	1.32094e-29	3.22736	0.5	0.0880458	Lymph.DC.Cd81+
Ccl22	1.13005e-30	8.06045e-29	2.68298	0.545455	0.122405	Lymph.DC.Cd81+
Adora2a	2.60921e-30	1.84073e-28	2.53952	0.538961	0.132427	Lymph.DC.Cd81+
Fas	1.17189e-29	7.97625e-28	2.70157	0.522727	0.119542	Lymph.DC.Cd81+
Arc	1.2404e-29	8.41295e-28	3.45573	0.467532	0.0629921	Lymph.DC.Cd81+
Dscaml1	1.9285e-28	1.23437e-26	3.54735	0.457792	0.0608447	Lymph.DC.Cd81+
Tmcc3	1.78012e-27	1.08548e-25	2.32616	0.542208	0.159628	Lymph.DC.Cd81+
Papss2	4.09324e-26	2.33399e-24	2.47757	0.506494	0.132427	Lymph.DC.Cd81+
Snn	1.59802e-25	8.92766e-24	2.69697	0.480519	0.113815	Lymph.DC.Cd81+
Abhd16a	3.55642e-25	1.953e-23	2.29521	0.519481	0.193271	Lymph.DC.Cd81+
Gm12216	1.1421e-24	6.14952e-23	2.92019	0.454545	0.0923407	Lymph.DC.Cd81+
Wdr91	1.67961e-24	8.96872e-23	2.37973	0.506494	0.168933	Lymph.DC.Cd81+
Itgb8	2.57932e-24	1.36598e-22	4.83858	0.386364	0.0150322	Lymph.DC.Cd81+
Tnfrsf1b	4.27129e-24	2.2497e-22	2.20346	0.525974	0.177523	Lymph.DC.Cd81+
Insm1	6.56883e-24	3.44107e-22	2.94042	0.448052	0.0844667	Lymph.DC.Cd81+
Slc2a6	1.00844e-23	5.21209e-22	2.04667	0.532468	0.170365	Lymph.DC.Cd81+
Slco5a1	2.28645e-23	1.17234e-21	2.29815	0.503247	0.156764	Lymph.DC.Cd81+
Kpna3	2.29764e-22	1.1388e-20	2.45216	0.474026	0.153901	Lymph.DC.Cd81+
Strip2	2.05867e-21	9.94853e-20	2.57127	0.448052	0.123837	Lymph.DC.Cd81+
Ccng2	4.03521e-21	1.90246e-19	2.44568	0.457792	0.142448	Lymph.DC.Cd81+
Idh1	1.56489e-20	7.0184e-19	2.19976	0.467532	0.150322	Lymph.DC.Cd81+
Rhoc	5.69218e-20	2.48936e-18	2.43523	0.441558	0.123837	Lymph.DC.Cd81+
Fam89a	1.25414e-19	5.3634e-18	3.05316	0.386364	0.0629921	Lymph.DC.Cd81+
Rnf19a	2.21847e-19	9.32238e-18	2.72383	0.412338	0.0987831	Lymph.DC.Cd81+
Tnfrsf9	5.41691e-19	2.22312e-17	2.15069	0.461039	0.147459	Lymph.DC.Cd81+
Tubb2b	7.69256e-19	3.15036e-17	2.31444	0.461039	0.180387	Lymph.DC.Cd81+
Clec2i	1.02725e-18	4.18919e-17	2.23941	0.451299	0.147459	Lymph.DC.Cd81+
Sirt1	1.09016e-18	4.42704e-17	2.54489	0.425325	0.125984	Lymph.DC.Cd81+
Zc3h12c	2.16605e-18	8.63292e-17	3.39333	0.363636	0.0501074	Lymph.DC.Cd81+
Sepsecs	3.18076e-18	1.25734e-16	2.19492	0.444805	0.155333	Lymph.DC.Cd81+
Ccser2	5.50932e-18	2.15142e-16	2.25251	0.435065	0.133858	Lymph.DC.Cd81+
Pdgfa	5.65931e-18	2.20553e-16	3.74636	0.350649	0.0415175	Lymph.DC.Cd81+
Stap2	5.78091e-18	2.24839e-16	2.44376	0.412338	0.103794	Lymph.DC.Cd81+
Stx11	5.915e-18	2.29592e-16	2.38212	0.418831	0.121689	Lymph.DC.Cd81+
Ric1	8.1075e-18	3.11567e-16	2.12688	0.454545	0.165354	Lymph.DC.Cd81+
2200002D01Rik	8.26246e-18	3.16892e-16	2.12991	0.448052	0.147459	Lymph.DC.Cd81+
Gpc1	8.70625e-18	3.32593e-16	3.86302	0.344156	0.0336435	Lymph.DC.Cd81+
Fnbp1l	1.21411e-17	4.58375e-16	2.35555	0.418831	0.120258	Lymph.DC.Cd81+
Slc44a1	1.05614e-16	3.76665e-15	2.39963	0.405844	0.125984	Lymph.DC.Cd81+
Gtpbp2	1.89897e-16	6.67403e-15	2.04614	0.441558	0.173228	Lymph.DC.Cd81+
Poglut1	2.30053e-16	8.04147e-15	1.94164	0.457792	0.193987	Lymph.DC.Cd81+
Slc26a2	5.02903e-16	1.70546e-14	2.58162	0.383117	0.100931	Lymph.DC.Cd81+
Gbp4	5.32296e-16	1.79883e-14	2.85049	0.363636	0.0773085	Lymph.DC.Cd81+
Src	1.0084e-15	3.32069e-14	3.54563	0.327922	0.0386543	Lymph.DC.Cd81+
Galnt7	1.06617e-15	3.50494e-14	2.30902	0.409091	0.142448	Lymph.DC.Cd81+
Fdft1	1.18179e-15	3.87186e-14	2.0872	0.428571	0.167502	Lymph.DC.Cd81+
Atxn1	1.62466e-15	5.2959e-14	3.51224	0.327922	0.0422334	Lymph.DC.Cd81+
Atp6v0a1	2.95037e-15	9.42656e-14	2.31184	0.386364	0.113099	Lymph.DC.Cd81+
Stxbp3	2.18376e-14	6.54452e-13	1.99272	0.405844	0.143164	Lymph.DC.Cd81+
Prr14	3.68426e-14	1.08562e-12	1.80652	0.431818	0.178955	Lymph.DC.Cd81+
Peak1	2.58106e-13	7.22025e-12	2.02543	0.38961	0.138153	Lymph.DC.Cd81+
Triobp	3.68442e-13	1.01888e-11	1.77318	0.415584	0.178239	Lymph.DC.Cd81+
Vwa5a	3.74415e-13	1.03245e-11	1.94872	0.402597	0.163207	Lymph.DC.Cd81+
Gbp9	9.54594e-13	2.56638e-11	2.22353	0.363636	0.119542	Lymph.DC.Cd81+
Ube2z	1.82125e-12	4.75099e-11	1.78731	0.412338	0.189692	Lymph.DC.Cd81+
Gabarapl1	1.95285e-12	5.07373e-11	2.07127	0.363636	0.117394	Lymph.DC.Cd81+
Nlrc5	2.56613e-12	6.56128e-11	1.90939	0.386364	0.14889	Lymph.DC.Cd81+
Slc22a23	3.07475e-12	7.79986e-11	3.0249	0.305195	0.059413	Lymph.DC.Cd81+
Gucd1	3.98543e-12	1.0031e-10	1.74293	0.402597	0.161775	Lymph.DC.Cd81+
Sh3bp4	6.9127e-12	1.71531e-10	2.11143	0.357143	0.122405	Lymph.DC.Cd81+
Gbp5	1.39116e-11	3.3614e-10	2.01195	0.353896	0.110952	Lymph.DC.Cd81+
Prnp	1.43225e-11	3.44775e-10	1.26735	0.425325	0.166786	Lymph.DC.Cd81+
Rbpms	1.62019e-11	3.87123e-10	1.53158	0.415584	0.170365	Lymph.DC.Cd81+
Ssh1	1.77056e-11	4.2201e-10	1.87149	0.376623	0.150322	Lymph.DC.Cd81+
Lrch1	1.85648e-11	4.40858e-10	1.71488	0.409091	0.193987	Lymph.DC.Cd81+
Tmem8	3.19215e-11	7.37207e-10	1.80382	0.37987	0.158912	Lymph.DC.Cd81+
Vsig10	3.40649e-11	7.82037e-10	2.39889	0.321429	0.0901933	Lymph.DC.Cd81+
Sema6d	3.41387e-11	7.82802e-10	2.17341	0.331169	0.0937724	Lymph.DC.Cd81+
C9orf72	4.87067e-11	1.10117e-09	1.9715	0.37013	0.161775	Lymph.DC.Cd81+
Endod1	6.78694e-11	1.51491e-09	2.11986	0.334416	0.110236	Lymph.DC.Cd81+
Lncpint	7.4571e-11	1.66258e-09	1.904	0.350649	0.125268	Lymph.DC.Cd81+
Fut8	1.18413e-10	2.5981e-09	1.96633	0.357143	0.141732	Lymph.DC.Cd81+
Hmgcs1	1.35361e-10	2.96323e-09	1.71837	0.38961	0.177523	Lymph.DC.Cd81+
Sqle	1.49324e-10	3.26151e-09	2.26678	0.318182	0.0966356	Lymph.DC.Cd81+
Iffo2	1.54026e-10	3.35424e-09	2.38487	0.311688	0.0866142	Lymph.DC.Cd81+
Vps39	1.82969e-10	3.96502e-09	1.90953	0.353896	0.13529	Lymph.DC.Cd81+
Lad1	2.67775e-10	5.68802e-09	1.21327	0.431818	0.168933	Lymph.DC.Cd81+
Stoml1	2.70446e-10	5.73451e-09	2.09199	0.334416	0.118826	Lymph.DC.Cd81+
Cyp51	3.47607e-10	7.30352e-09	1.62779	0.383117	0.169649	Lymph.DC.Cd81+
Gypc	4.999e-10	1.03681e-08	1.47704	0.402597	0.189692	Lymph.DC.Cd81+
Nampt	6.27357e-10	1.28462e-08	1.56313	0.386364	0.180387	Lymph.DC.Cd81+
Cttnbp2nl	8.00389e-10	1.6303e-08	2.23898	0.305195	0.0894775	Lymph.DC.Cd81+
N4bp1	8.40674e-10	1.71055e-08	1.84386	0.363636	0.171081	Lymph.DC.Cd81+
H2-M2	8.61551e-10	1.74751e-08	1.27915	0.392857	0.150322	Lymph.DC.Cd81+
Sik2	9.87908e-10	1.99543e-08	1.97792	0.331169	0.124553	Lymph.DC.Cd81+
Arfrp1	1.00226e-09	2.02019e-08	1.58735	0.392857	0.199714	Lymph.DC.Cd81+
Exoc3l4	1.09798e-09	2.20393e-08	2.22458	0.305195	0.0916249	Lymph.DC.Cd81+
Umad1	1.2889e-09	2.57114e-08	1.67984	0.373377	0.175376	Lymph.DC.Cd81+
Inpp5b	1.33482e-09	2.65726e-08	1.9919	0.324675	0.115247	Lymph.DC.Cd81+
Fbrs	1.47708e-09	2.93744e-08	1.65787	0.366883	0.161775	Lymph.DC.Cd81+
Slc33a1	1.58315e-09	3.13869e-08	2.16465	0.311688	0.108089	Lymph.DC.Cd81+
Prrc2b	1.6302e-09	3.22866e-08	1.57271	0.383117	0.188261	Lymph.DC.Cd81+
Suco	2.39582e-09	4.71121e-08	1.6727	0.363636	0.165354	Lymph.DC.Cd81+
Plcl2	2.73865e-09	5.37989e-08	2.00587	0.321429	0.116679	Lymph.DC.Cd81+
Bcl9	3.15597e-09	6.17458e-08	1.68917	0.36039	0.166786	Lymph.DC.Cd81+
Mmp25	3.87024e-09	7.51121e-08	1.92811	0.318182	0.111668	Lymph.DC.Cd81+
Nup62	4.25939e-09	8.23339e-08	1.83873	0.327922	0.128132	Lymph.DC.Cd81+
Sik3	5.04361e-09	9.69115e-08	1.79741	0.334416	0.133142	Lymph.DC.Cd81+
Tmem150c	5.46889e-09	1.04747e-07	1.80857	0.324675	0.11811	Lymph.DC.Cd81+
Ninj1	7.17193e-09	1.35915e-07	1.83331	0.321429	0.120974	Lymph.DC.Cd81+
Tm4sf5	7.94658e-09	1.50154e-07	1.33379	0.396104	0.188261	Lymph.DC.Cd81+
Thap2	8.79569e-09	1.65874e-07	1.93508	0.314935	0.11811	Lymph.DC.Cd81+
Ldlr	1.42383e-08	2.63627e-07	1.73096	0.331169	0.13529	Lymph.DC.Cd81+
Gm16685	1.42916e-08	2.6436e-07	1.9655	0.305195	0.10451	Lymph.DC.Cd81+
BC005537	2.0111e-08	3.65706e-07	1.52997	0.363636	0.177523	Lymph.DC.Cd81+
Tmem168	2.96642e-08	5.29464e-07	1.5248	0.363636	0.181818	Lymph.DC.Cd81+
Cdk12	3.29254e-08	5.84434e-07	1.52138	0.36039	0.179671	Lymph.DC.Cd81+
Parp3	3.47849e-08	6.15181e-07	1.79988	0.314935	0.127416	Lymph.DC.Cd81+
Marf1	3.66661e-08	6.46676e-07	1.79179	0.331169	0.149606	Lymph.DC.Cd81+
Ptger4	7.74492e-08	1.32135e-06	1.77005	0.314935	0.132427	Lymph.DC.Cd81+
Gbp8	8.08717e-08	1.37489e-06	1.50291	0.344156	0.158196	Lymph.DC.Cd81+
Pnpla8	1.07227e-07	1.79766e-06	1.5791	0.344156	0.171797	Lymph.DC.Cd81+
Renbp	1.11994e-07	1.8727e-06	1.4573	0.337662	0.156764	Lymph.DC.Cd81+
Rab22a	1.24e-07	2.06275e-06	1.60905	0.327922	0.153185	Lymph.DC.Cd81+
Dclre1c	1.35537e-07	2.24501e-06	1.76945	0.301948	0.123837	Lymph.DC.Cd81+
Traf2	1.55537e-07	2.56093e-06	1.44711	0.344156	0.166786	Lymph.DC.Cd81+
Il7r	2.05502e-07	3.33811e-06	1.34684	0.347403	0.158912	Lymph.DC.Cd81+
Clk4	2.82485e-07	4.51209e-06	1.4803	0.340909	0.172513	Lymph.DC.Cd81+
Dusp2	5.39127e-07	8.38401e-06	1.46218	0.340909	0.17466	Lymph.DC.Cd81+
Plekhm2	8.91956e-07	1.35334e-05	1.64543	0.305195	0.141732	Lymph.DC.Cd81+
Gm10851	1.10317e-06	1.65305e-05	1.25366	0.344156	0.165354	Lymph.DC.Cd81+
Kcnk6	1.10926e-06	1.66088e-05	1.29556	0.340909	0.176092	Lymph.DC.Cd81+
Gbp2	1.11249e-06	1.66444e-05	0.904749	0.376623	0.177523	Lymph.DC.Cd81+
Aspscr1	1.34299e-06	1.98231e-05	1.30556	0.337662	0.181818	Lymph.DC.Cd81+
Tmcc1	1.40472e-06	2.06645e-05	1.2716	0.344156	0.187545	Lymph.DC.Cd81+
Mtmr1	1.64246e-06	2.39871e-05	1.5762	0.308442	0.151754	Lymph.DC.Cd81+
Rspry1	2.03496e-06	2.92677e-05	1.39359	0.305195	0.139585	Lymph.DC.Cd81+
Gaa	2.0537e-06	2.94934e-05	1.39473	0.321429	0.161775	Lymph.DC.Cd81+
Usp18	2.39276e-06	3.41091e-05	1.13899	0.353896	0.189692	Lymph.DC.Cd81+
Ncoa2	2.43215e-06	3.45941e-05	1.27589	0.337662	0.181818	Lymph.DC.Cd81+
Sema4a	5.33495e-06	7.23901e-05	1.25906	0.340909	0.197566	Lymph.DC.Cd81+
Relch	5.77455e-06	7.8112e-05	1.46847	0.301948	0.15247	Lymph.DC.Cd81+
Hagh	6.41293e-06	8.62045e-05	1.31606	0.334416	0.19184	Lymph.DC.Cd81+
Ap1g2	9.67131e-06	0.000127783	1.38173	0.314935	0.175376	Lymph.DC.Cd81+
Cd2bp2	1.04501e-05	0.000137508	1.10083	0.327922	0.176807	Lymph.DC.Cd81+
Mmp23	1.05803e-05	0.000138939	1.17336	0.318182	0.158912	Lymph.DC.Cd81+
Tbc1d10a	1.4256e-05	0.000182738	1.32742	0.311688	0.169649	Lymph.DC.Cd81+
Parp4	1.52852e-05	0.000194897	1.25336	0.334416	0.198282	Lymph.DC.Cd81+
Lpp	2.63763e-05	0.00032662	1.14463	0.314935	0.166786	Lymph.DC.Cd81+
Tle3	2.8511e-05	0.00035103	1.22679	0.324675	0.19184	Lymph.DC.Cd81+
Znfx1	3.37697e-05	0.000410288	1.27721	0.308442	0.172513	Lymph.DC.Cd81+
Taz	3.58248e-05	0.000431998	1.14026	0.331169	0.199714	Lymph.DC.Cd81+
Asl	3.70196e-05	0.000444741	1.25552	0.305195	0.172513	Lymph.DC.Cd81+
Galnt12	3.94797e-05	0.000471367	1.12476	0.331169	0.193987	Lymph.DC.Cd81+
Slc25a10	3.97209e-05	0.000473954	1.1732	0.305195	0.167502	Lymph.DC.Cd81+
Ccdc28b	5.49445e-05	0.000641738	1.24281	0.318182	0.199714	Lymph.DC.Cd81+
Cmc2	6.38831e-05	0.000738552	1.25026	0.305195	0.173944	Lymph.DC.Cd81+
Traf3	7.26712e-05	0.000832682	1.14251	0.308442	0.176092	Lymph.DC.Cd81+
Pcmtd1	0.000134418	0.00146631	1.20613	0.308442	0.192555	Lymph.DC.Cd81+
Xcr1	8.15561e-105	2.62746e-101	3.84681	0.901316	0.146324	DC1.Cd8+Xcr1+
Cd8a	1.36289e-102	3.76353e-99	4.23482	0.881579	0.11349	DC1.Cd8+Xcr1+
Clec9a	3.60326e-99	8.70637e-96	3.44774	0.924342	0.197002	DC1.Cd8+Xcr1+
Cadm1	5.27109e-80	6.79268e-77	3.43094	0.809211	0.137045	DC1.Cd8+Xcr1+
Gpr141b	1.69774e-73	1.82318e-70	3.07695	0.809211	0.158458	DC1.Cd8+Xcr1+
Gcsam	5.56155e-70	4.88658e-67	3.03382	0.782895	0.124197	DC1.Cd8+Xcr1+
Rab7b	4.69648e-67	3.36233e-64	3.03345	0.766447	0.123483	DC1.Cd8+Xcr1+
Slamf8	7.25171e-63	3.78853e-60	2.7734	0.773026	0.1606	DC1.Cd8+Xcr1+
Arsb	4.18796e-62	2.13035e-59	2.78859	0.769737	0.157744	DC1.Cd8+Xcr1+
Clec12a	6.81378e-57	2.86327e-54	2.61576	0.743421	0.149893	DC1.Cd8+Xcr1+
Fcgrt	3.14634e-55	1.21638e-52	2.36685	0.773026	0.187723	DC1.Cd8+Xcr1+
Camk1d	5.53528e-55	2.05764e-52	2.48602	0.756579	0.167737	DC1.Cd8+Xcr1+
Mycl	2.68981e-53	9.12177e-51	2.6783	0.713816	0.144183	DC1.Cd8+Xcr1+
Cd36	6.71918e-53	2.20139e-50	2.69084	0.707237	0.140614	DC1.Cd8+Xcr1+
Pid1	2.34348e-52	7.30636e-50	2.70808	0.697368	0.134904	DC1.Cd8+Xcr1+
Plin2	4.20612e-52	1.27038e-49	2.41362	0.746711	0.182013	DC1.Cd8+Xcr1+
Pdia5	4.74954e-52	1.41244e-49	3.33655	0.634868	0.0749465	DC1.Cd8+Xcr1+
Tlr3	7.56035e-52	2.18122e-49	2.73517	0.680921	0.107066	DC1.Cd8+Xcr1+
Snx22	8.46759e-51	2.21187e-48	2.75319	0.680921	0.115632	DC1.Cd8+Xcr1+
Havcr2	2.62155e-50	6.75661e-48	2.37456	0.743421	0.192719	DC1.Cd8+Xcr1+
Tlr11	3.53247e-50	8.98456e-48	2.96988	0.644737	0.0899358	DC1.Cd8+Xcr1+
Ppt2	4.65857e-50	1.16948e-47	2.77035	0.671053	0.114204	DC1.Cd8+Xcr1+
Pianp	6.88589e-49	1.60367e-46	2.99683	0.641447	0.0949322	DC1.Cd8+Xcr1+
Treml4	1.63179e-46	3.62558e-44	2.63053	0.657895	0.125625	DC1.Cd8+Xcr1+
Cxcl9	8.07431e-45	1.64291e-42	3.66288	0.578947	0.0613847	DC1.Cd8+Xcr1+
2001-03-01	1.63753e-42	3.10328e-40	2.12373	0.703947	0.174875	DC1.Cd8+Xcr1+
Clec1b	1.30006e-41	2.37906e-39	2.75225	0.598684	0.0927909	DC1.Cd8+Xcr1+
P2ry6	1.34626e-41	2.43207e-39	2.98401	0.578947	0.0749465	DC1.Cd8+Xcr1+
St3gal5	7.37829e-41	1.24019e-38	2.06409	0.703947	0.194147	DC1.Cd8+Xcr1+
Tnfaip8l2	7.84545e-41	1.30735e-38	2.07554	0.694079	0.178444	DC1.Cd8+Xcr1+
Agpat3	2.54771e-39	3.81761e-37	2.05016	0.690789	0.184154	DC1.Cd8+Xcr1+
Sdad1	3.15951e-39	4.69794e-37	2.62692	0.595395	0.10207	DC1.Cd8+Xcr1+
Tifab	4.20955e-38	5.98313e-36	1.98799	0.6875	0.177016	DC1.Cd8+Xcr1+
Ifi211	5.85537e-38	8.26163e-36	2.1377	0.648026	0.15132	DC1.Cd8+Xcr1+
Mctp1	9.65813e-38	1.35284e-35	2.55349	0.582237	0.0970735	DC1.Cd8+Xcr1+
Dynlt1a	1.94552e-35	2.50713e-33	2.42312	0.588816	0.115632	DC1.Cd8+Xcr1+
P2ry14	5.35778e-35	6.72506e-33	2.49023	0.552632	0.0849393	DC1.Cd8+Xcr1+
Cdk14	6.95974e-35	8.67947e-33	2.10237	0.601974	0.124911	DC1.Cd8+Xcr1+
Cd37	1.33379e-34	1.63178e-32	1.84376	0.6875	0.199143	DC1.Cd8+Xcr1+
Lipa	4.50489e-34	5.4767e-32	2.09023	0.628289	0.17773	DC1.Cd8+Xcr1+
Cyb5r1	5.57089e-34	6.73034e-32	2.6312	0.542763	0.0849393	DC1.Cd8+Xcr1+
Parvg	1.27181e-33	1.48995e-31	1.95007	0.634868	0.158458	DC1.Cd8+Xcr1+
Evl	4.17304e-33	4.74499e-31	1.83674	0.661184	0.197002	DC1.Cd8+Xcr1+
Scimp	1.86276e-32	2.05755e-30	2.30338	0.565789	0.112063	DC1.Cd8+Xcr1+
Cyp27a1	7.41197e-32	7.91566e-30	1.71687	0.648026	0.182013	DC1.Cd8+Xcr1+
Atp6v0a2	1.61815e-31	1.69075e-29	1.86058	0.634868	0.179158	DC1.Cd8+Xcr1+
Cxcr3	2.71933e-31	2.81094e-29	3.26347	0.480263	0.0492505	DC1.Cd8+Xcr1+
Anxa1	3.79755e-31	3.90461e-29	1.80365	0.654605	0.197716	DC1.Cd8+Xcr1+
Casp6	1.47709e-30	1.49488e-28	1.9024	0.615132	0.168451	DC1.Cd8+Xcr1+
Trf	1.63063e-30	1.64168e-28	2.20328	0.552632	0.112063	DC1.Cd8+Xcr1+
Tgfbi	1.69993e-30	1.70257e-28	2.53271	0.526316	0.095646	DC1.Cd8+Xcr1+
Rasgrp4	8.26674e-29	7.91069e-27	1.76349	0.601974	0.161313	DC1.Cd8+Xcr1+
Sult1a1	1.75528e-28	1.64706e-26	2.74441	0.490132	0.0792291	DC1.Cd8+Xcr1+
Hps3	2.04325e-28	1.90802e-26	1.84834	0.585526	0.152748	DC1.Cd8+Xcr1+
Gatm	2.26512e-28	2.09497e-26	1.64479	0.644737	0.189151	DC1.Cd8+Xcr1+
Dbn1	2.6397e-28	2.42978e-26	1.68947	0.625	0.182013	DC1.Cd8+Xcr1+
Ffar4	7.95837e-28	7.08918e-26	2.01059	0.549342	0.12848	DC1.Cd8+Xcr1+
Il16	1.92566e-27	1.69195e-25	2.32334	0.503289	0.0913633	DC1.Cd8+Xcr1+
Plekho2	6.82555e-27	5.78675e-25	1.62299	0.628289	0.196288	DC1.Cd8+Xcr1+
Hepacam2	7.48707e-27	6.31987e-25	2.55682	0.476974	0.0713776	DC1.Cd8+Xcr1+
Aph1c	2.28265e-26	1.8776e-24	1.94464	0.549342	0.137759	DC1.Cd8+Xcr1+
Ppfia4	8.15936e-26	6.51738e-24	1.6239	0.618421	0.199857	DC1.Cd8+Xcr1+
Fam149a	9.47728e-26	7.47738e-24	2.78589	0.447368	0.0549607	DC1.Cd8+Xcr1+
Plpp1	2.23619e-25	1.72902e-23	2.14714	0.509868	0.111349	DC1.Cd8+Xcr1+
Gm36723	3.54482e-25	2.70835e-23	2.01544	0.503289	0.102784	DC1.Cd8+Xcr1+
Gm11837	3.56557e-24	2.6407e-22	4.04752	0.398026	0.0264097	DC1.Cd8+Xcr1+
Pdlim2	1.2259e-23	9.01011e-22	1.8268	0.523026	0.132049	DC1.Cd8+Xcr1+
Dpy19l1	1.74281e-23	1.24312e-21	1.47876	0.605263	0.199143	DC1.Cd8+Xcr1+
Gpr65	6.1976e-23	4.30934e-21	1.76316	0.526316	0.139186	DC1.Cd8+Xcr1+
Scarb1	1.60499e-22	1.09627e-20	2.14943	0.460526	0.0863669	DC1.Cd8+Xcr1+
Plekhm3	2.28601e-22	1.55047e-20	2.09468	0.470395	0.0999286	DC1.Cd8+Xcr1+
Mfsd14a	2.29613e-22	1.5519e-20	1.88111	0.506579	0.138473	DC1.Cd8+Xcr1+
Ctdp1	7.28883e-22	4.82511e-20	1.96074	0.470395	0.0963597	DC1.Cd8+Xcr1+
Gm3336	3.76875e-21	2.41225e-19	2.87903	0.398026	0.047823	DC1.Cd8+Xcr1+
Slfn5	3.79193e-21	2.41908e-19	2.24958	0.450658	0.0949322	DC1.Cd8+Xcr1+
Pstpip1	7.32617e-21	4.64311e-19	2.02319	0.467105	0.10778	DC1.Cd8+Xcr1+
Arhgap15	9.5609e-21	6.03962e-19	1.61047	0.519737	0.144183	DC1.Cd8+Xcr1+
Arhgap18	1.15589e-20	7.27794e-19	1.81954	0.490132	0.131335	DC1.Cd8+Xcr1+
Vsir	1.3726e-20	8.58654e-19	1.80598	0.476974	0.112777	DC1.Cd8+Xcr1+
Sigmar1	3.65689e-20	2.24405e-18	1.78692	0.476974	0.115632	DC1.Cd8+Xcr1+
2310040G24Rik	4.56368e-20	2.77409e-18	2.67232	0.398026	0.0549607	DC1.Cd8+Xcr1+
Cenpv	6.84743e-20	4.13628e-18	2.03108	0.444079	0.0977873	DC1.Cd8+Xcr1+
Armc8	6.91687e-20	4.1652e-18	1.53049	0.529605	0.169879	DC1.Cd8+Xcr1+
Ptpre	7.08721e-20	4.25453e-18	1.56825	0.532895	0.174161	DC1.Cd8+Xcr1+
Trpm2	8.07936e-20	4.83511e-18	1.79469	0.457237	0.104211	DC1.Cd8+Xcr1+
Eefsec	1.61415e-19	9.60044e-18	1.61988	0.496711	0.139186	DC1.Cd8+Xcr1+
Itgal	2.32724e-19	1.3757e-17	2.57246	0.394737	0.0578158	DC1.Cd8+Xcr1+
P3h2	2.89734e-19	1.70749e-17	2.7939	0.371711	0.0371163	DC1.Cd8+Xcr1+
Zfp710	2.95712e-19	1.73742e-17	1.79377	0.460526	0.109921	DC1.Cd8+Xcr1+
Cd180	3.03754e-19	1.77926e-17	1.8358	0.467105	0.124197	DC1.Cd8+Xcr1+
Oxct1	3.16777e-19	1.84759e-17	1.66186	0.493421	0.138473	DC1.Cd8+Xcr1+
Pik3cb	4.13055e-19	2.3977e-17	1.44318	0.552632	0.197716	DC1.Cd8+Xcr1+
Apobr	4.88214e-19	2.80869e-17	1.78061	0.460526	0.117059	DC1.Cd8+Xcr1+
Eif4g3	6.44597e-19	3.67553e-17	1.30413	0.546053	0.179872	DC1.Cd8+Xcr1+
Dynlt1c	6.70426e-19	3.80039e-17	1.60771	0.5	0.146324	DC1.Cd8+Xcr1+
Cnp	9.3768e-19	5.28436e-17	1.61812	0.5	0.154889	DC1.Cd8+Xcr1+
Notch4	1.08195e-18	6.00293e-17	2.82735	0.365132	0.0371163	DC1.Cd8+Xcr1+
Fuca2	1.08382e-18	6.00293e-17	1.74729	0.467105	0.121342	DC1.Cd8+Xcr1+
Khk	1.40523e-18	7.69493e-17	1.35256	0.549342	0.191292	DC1.Cd8+Xcr1+
Slc9a9	1.75114e-18	9.56203e-17	1.92705	0.427632	0.0913633	DC1.Cd8+Xcr1+
Trim30a	1.9516e-18	1.06266e-16	1.57843	0.5	0.159172	DC1.Cd8+Xcr1+
Cbr3	3.13506e-18	1.68804e-16	2.40833	0.394737	0.0670949	DC1.Cd8+Xcr1+
Slc35c2	4.62005e-18	2.44004e-16	1.29618	0.549342	0.192006	DC1.Cd8+Xcr1+
Slco3a1	1.04546e-17	5.3604e-16	1.49328	0.473684	0.131335	DC1.Cd8+Xcr1+
Irf7	1.08164e-17	5.53125e-16	2.06016	0.417763	0.0942184	DC1.Cd8+Xcr1+
Gm26740	1.1048e-17	5.63479e-16	2.2031	0.398026	0.0756602	DC1.Cd8+Xcr1+
Lrrk2	1.89474e-17	9.43952e-16	1.35046	0.513158	0.167024	DC1.Cd8+Xcr1+
Pfkp	2.38454e-17	1.17885e-15	1.64356	0.473684	0.148465	DC1.Cd8+Xcr1+
Atp8a1	2.82888e-17	1.38087e-15	1.53572	0.467105	0.129907	DC1.Cd8+Xcr1+
Rinl	3.32171e-17	1.60924e-15	1.21563	0.532895	0.177016	DC1.Cd8+Xcr1+
Ap1b1	3.51117e-17	1.69254e-15	1.30595	0.503289	0.157031	DC1.Cd8+Xcr1+
Slc1a5	4.28197e-17	2.05897e-15	1.2381	0.536184	0.187009	DC1.Cd8+Xcr1+
Rubcnl	4.42737e-17	2.1236e-15	2.36227	0.375	0.0563883	DC1.Cd8+Xcr1+
Itgae	5.76729e-17	2.74585e-15	1.45334	0.506579	0.171306	DC1.Cd8+Xcr1+
Pmf1	7.78798e-17	3.65392e-15	1.52234	0.480263	0.155603	DC1.Cd8+Xcr1+
Synrg	1.54376e-16	7.19057e-15	1.34646	0.516447	0.192006	DC1.Cd8+Xcr1+
Pdcd2l	1.84815e-16	8.50588e-15	1.50328	0.470395	0.144183	DC1.Cd8+Xcr1+
Tifa	3.06947e-16	1.37663e-14	1.7588	0.424342	0.10778	DC1.Cd8+Xcr1+
Pbx1	3.5137e-16	1.55423e-14	1.66065	0.440789	0.124911	DC1.Cd8+Xcr1+
Tm6sf1	4.62757e-16	2.02837e-14	1.39052	0.476974	0.144183	DC1.Cd8+Xcr1+
Arap1	7.24358e-16	3.13943e-14	1.88371	0.388158	0.0813704	DC1.Cd8+Xcr1+
Ahnak	1.01028e-15	4.33972e-14	1.36785	0.493421	0.173448	DC1.Cd8+Xcr1+
Map4k1	1.20303e-15	5.13345e-14	1.22367	0.519737	0.187723	DC1.Cd8+Xcr1+
Fndc7	1.20932e-15	5.14895e-14	1.5811	0.424342	0.112063	DC1.Cd8+Xcr1+
Plcb2	1.22841e-15	5.21873e-14	1.90186	0.388158	0.0820842	DC1.Cd8+Xcr1+
Unc119b	1.55058e-15	6.55856e-14	1.96872	0.384868	0.0813704	DC1.Cd8+Xcr1+
Samd9l	1.61728e-15	6.82575e-14	2.05111	0.368421	0.0670949	DC1.Cd8+Xcr1+
Ppp3ca	1.99453e-15	8.3632e-14	1.55994	0.440789	0.127052	DC1.Cd8+Xcr1+
Acvrl1	2.21787e-15	9.27952e-14	1.24013	0.503289	0.175589	DC1.Cd8+Xcr1+
Lsr	2.28187e-15	9.4955e-14	1.61861	0.427632	0.115632	DC1.Cd8+Xcr1+
Ptrhd1	2.8329e-15	1.17259e-13	1.25661	0.509868	0.191292	DC1.Cd8+Xcr1+
Rasgrp3	4.24463e-15	1.73832e-13	2.09352	0.365132	0.0678087	DC1.Cd8+Xcr1+
Polr1a	5.98914e-15	2.42197e-13	2.01343	0.361842	0.0656674	DC1.Cd8+Xcr1+
Txndc5	1.15978e-14	4.59395e-13	1.70576	0.411184	0.116345	DC1.Cd8+Xcr1+
Sema4a	1.17094e-14	4.62868e-13	1.22428	0.483553	0.167024	DC1.Cd8+Xcr1+
Bcap29	1.57459e-14	6.18637e-13	1.39234	0.447368	0.135617	DC1.Cd8+Xcr1+
Gtf3c6	1.83826e-14	7.19305e-13	1.29778	0.490132	0.184154	DC1.Cd8+Xcr1+
Clnk	1.85954e-14	7.26161e-13	3.21708	0.309211	0.0256959	DC1.Cd8+Xcr1+
Hps5	3.00047e-14	1.15767e-12	1.41436	0.427632	0.126338	DC1.Cd8+Xcr1+
Fcgr2b	3.1313e-14	1.20334e-12	2.24809	0.342105	0.0556745	DC1.Cd8+Xcr1+
Slc12a9	3.25318e-14	1.24523e-12	1.82123	0.371711	0.0813704	DC1.Cd8+Xcr1+
Ralb	3.86481e-14	1.46484e-12	1.57396	0.417763	0.124197	DC1.Cd8+Xcr1+
Proser2	4.28298e-14	1.61699e-12	2.40662	0.332237	0.0513919	DC1.Cd8+Xcr1+
Plcb4	5.36952e-14	2.0076e-12	2.22825	0.342105	0.0578158	DC1.Cd8+Xcr1+
Cystm1	5.95299e-14	2.21717e-12	1.38876	0.440789	0.137759	DC1.Cd8+Xcr1+
Lpar6	7.75111e-14	2.85389e-12	2.22462	0.345395	0.0642398	DC1.Cd8+Xcr1+
Dcaf12	8.0364e-14	2.9533e-12	1.30281	0.457237	0.152748	DC1.Cd8+Xcr1+
Mxd4	9.94893e-14	3.62171e-12	1.36581	0.417763	0.118487	DC1.Cd8+Xcr1+
Adpgk	1.11041e-13	4.03462e-12	2.00181	0.358553	0.0756602	DC1.Cd8+Xcr1+
Itpr1	1.2664e-13	4.5756e-12	1.22796	0.460526	0.161313	DC1.Cd8+Xcr1+
Slc31a2	1.3177e-13	4.75209e-12	1.94304	0.361842	0.0806567	DC1.Cd8+Xcr1+
Pqlc2	1.57579e-13	5.6303e-12	1.58852	0.381579	0.0942184	DC1.Cd8+Xcr1+
Irf9	1.81484e-13	6.43687e-12	1.31941	0.457237	0.165596	DC1.Cd8+Xcr1+
Rtl8b	1.82888e-13	6.47476e-12	1.12023	0.496711	0.189864	DC1.Cd8+Xcr1+
Acer3	2.45715e-13	8.65148e-12	1.40582	0.434211	0.141328	DC1.Cd8+Xcr1+
Stx17	2.73773e-13	9.58703e-12	1.80312	0.368421	0.0877944	DC1.Cd8+Xcr1+
Hsd17b11	2.91593e-13	1.01559e-11	1.2891	0.440789	0.144897	DC1.Cd8+Xcr1+
Tns3	3.96609e-13	1.36901e-11	1.46149	0.401316	0.114918	DC1.Cd8+Xcr1+
4930455G09Rik	5.17337e-13	1.76681e-11	2.67196	0.305921	0.0371163	DC1.Cd8+Xcr1+
Cldnd1	7.47345e-13	2.52115e-11	1.242	0.440789	0.15132	DC1.Cd8+Xcr1+
Nufip1	8.15851e-13	2.74746e-11	1.60531	0.384868	0.107066	DC1.Cd8+Xcr1+
Notch2	8.77275e-13	2.94917e-11	1.05331	0.493421	0.193433	DC1.Cd8+Xcr1+
2003-09-01	1.00369e-12	3.35663e-11	2.215	0.328947	0.0628123	DC1.Cd8+Xcr1+
Susd3	1.3408e-12	4.46088e-11	1.41943	0.394737	0.11349	DC1.Cd8+Xcr1+
Traf3ip3	1.34579e-12	4.46979e-11	1.55848	0.381579	0.104211	DC1.Cd8+Xcr1+
Nsmaf	1.37356e-12	4.5542e-11	1.30733	0.427632	0.147038	DC1.Cd8+Xcr1+
Vamp3	1.46164e-12	4.82143e-11	1.22967	0.463816	0.180585	DC1.Cd8+Xcr1+
Slc11a1	1.60202e-12	5.23978e-11	2.5559	0.302632	0.0399714	DC1.Cd8+Xcr1+
Gpr34	1.62818e-12	5.30736e-11	2.40489	0.319079	0.0556745	DC1.Cd8+Xcr1+
Pik3ap1	1.73705e-12	5.64156e-11	1.29322	0.424342	0.1399	DC1.Cd8+Xcr1+
Lap3	1.73946e-12	5.64156e-11	1.71851	0.368421	0.0970735	DC1.Cd8+Xcr1+
AB124611	1.74348e-12	5.64513e-11	2.52323	0.305921	0.0428266	DC1.Cd8+Xcr1+
Mapk14	1.96483e-12	6.35121e-11	1.03453	0.490132	0.190578	DC1.Cd8+Xcr1+
Gng12	2.55124e-12	8.17837e-11	1.23386	0.427632	0.143469	DC1.Cd8+Xcr1+
1700025G04Rik	2.77571e-12	8.82475e-11	1.497	0.381579	0.107066	DC1.Cd8+Xcr1+
Cpq	3.25145e-12	1.02697e-10	1.02595	0.476974	0.180585	DC1.Cd8+Xcr1+
Sp110	3.29328e-12	1.03848e-10	1.09037	0.486842	0.197716	DC1.Cd8+Xcr1+
Tlr12	3.39705e-12	1.06946e-10	1.2942	0.394737	0.116345	DC1.Cd8+Xcr1+
Nsun2	3.42194e-12	1.07554e-10	1.19697	0.460526	0.179158	DC1.Cd8+Xcr1+
Dars	4.35906e-12	1.35904e-10	1.12837	0.457237	0.169165	DC1.Cd8+Xcr1+
Vta1	4.44092e-12	1.38234e-10	1.02975	0.490132	0.19843	DC1.Cd8+Xcr1+
Sgms1	4.75564e-12	1.47082e-10	1.64722	0.355263	0.0877944	DC1.Cd8+Xcr1+
Dennd1b	5.76609e-12	1.76358e-10	1.20944	0.427632	0.15132	DC1.Cd8+Xcr1+
Slc4a7	1.09112e-11	3.24272e-10	1.82365	0.338816	0.0806567	DC1.Cd8+Xcr1+
Eif4ebp1	1.21523e-11	3.58084e-10	1.24352	0.427632	0.154176	DC1.Cd8+Xcr1+
Jarid2	1.21523e-11	3.58084e-10	0.998626	0.470395	0.18344	DC1.Cd8+Xcr1+
Pde1b	1.34714e-11	3.94548e-10	1.55848	0.355263	0.0949322	DC1.Cd8+Xcr1+
Pes1	1.38225e-11	4.02999e-10	1.06106	0.476974	0.199143	DC1.Cd8+Xcr1+
Srek1	1.42203e-11	4.1273e-10	0.96148	0.473684	0.185582	DC1.Cd8+Xcr1+
Acox3	1.8927e-11	5.44433e-10	1.29541	0.384868	0.117059	DC1.Cd8+Xcr1+
Creld2	2.44215e-11	6.99358e-10	1.1067	0.450658	0.179872	DC1.Cd8+Xcr1+
Vars	2.48859e-11	7.11374e-10	1.01173	0.444079	0.162027	DC1.Cd8+Xcr1+
Myo1f	2.62974e-11	7.48643e-10	1.0273	0.447368	0.16631	DC1.Cd8+Xcr1+
Myo9a	2.71388e-11	7.68072e-10	1.00774	0.460526	0.181299	DC1.Cd8+Xcr1+
Nfam1	3.19239e-11	9.02177e-10	0.922972	0.470395	0.180585	DC1.Cd8+Xcr1+
Lars	3.78262e-11	1.06586e-09	1.38427	0.378289	0.119201	DC1.Cd8+Xcr1+
Zfp652	4.05805e-11	1.13849e-09	1.32857	0.365132	0.10207	DC1.Cd8+Xcr1+
Trit1	4.08276e-11	1.14376e-09	1.70419	0.328947	0.076374	DC1.Cd8+Xcr1+
Gm46224	4.12903e-11	1.15505e-09	1.37314	0.358553	0.0977873	DC1.Cd8+Xcr1+
Btk	4.52596e-11	1.2588e-09	1.57114	0.351974	0.0977873	DC1.Cd8+Xcr1+
Gmpr2	4.73e-11	1.31178e-09	1.15122	0.427632	0.159886	DC1.Cd8+Xcr1+
Pttg1ip	5.41395e-11	1.48826e-09	0.955354	0.470395	0.189864	DC1.Cd8+Xcr1+
Wdr43	5.74292e-11	1.56795e-09	1.05452	0.434211	0.162741	DC1.Cd8+Xcr1+
Ubn2	6.02631e-11	1.64068e-09	0.978748	0.4375	0.163455	DC1.Cd8+Xcr1+
Procr	6.12554e-11	1.66535e-09	1.25329	0.421053	0.1606	DC1.Cd8+Xcr1+
Txndc16	7.03302e-11	1.89872e-09	1.20902	0.375	0.114918	DC1.Cd8+Xcr1+
1600010M07Rik	7.32815e-11	1.9674e-09	1.32338	0.368421	0.110635	DC1.Cd8+Xcr1+
Sfxn1	1.00305e-10	2.66333e-09	1.4732	0.355263	0.10207	DC1.Cd8+Xcr1+
Trpv2	1.04792e-10	2.77103e-09	1.2608	0.391447	0.13419	DC1.Cd8+Xcr1+
Coq2	1.0609e-10	2.80153e-09	1.19233	0.388158	0.122056	DC1.Cd8+Xcr1+
Gnaq	1.18855e-10	3.12581e-09	1.06428	0.421053	0.155603	DC1.Cd8+Xcr1+
Kmo	1.23888e-10	3.24933e-09	1.21649	0.388158	0.129193	DC1.Cd8+Xcr1+
Mrpl22	1.29567e-10	3.39366e-09	1.2321	0.388158	0.127766	DC1.Cd8+Xcr1+
Gpr4	1.55131e-10	4.0143e-09	1.19571	0.371711	0.112777	DC1.Cd8+Xcr1+
Was	1.60711e-10	4.15313e-09	1.00124	0.463816	0.195575	DC1.Cd8+Xcr1+
Orai3	2.00804e-10	5.15478e-09	1.02952	0.457237	0.193433	DC1.Cd8+Xcr1+
Klri1	2.0781e-10	5.32754e-09	1.26345	0.365132	0.116345	DC1.Cd8+Xcr1+
Fli1	2.76566e-10	7.01578e-09	1.77069	0.309211	0.0685225	DC1.Cd8+Xcr1+
Pgs1	2.89125e-10	7.32476e-09	1.18308	0.384868	0.131335	DC1.Cd8+Xcr1+
Ccdc86	3.04252e-10	7.67778e-09	1.15628	0.398026	0.142041	DC1.Cd8+Xcr1+
Man1a2	3.16068e-10	7.9552e-09	1.41528	0.345395	0.10207	DC1.Cd8+Xcr1+
Bid	4.06224e-10	1.01451e-08	1.80792	0.3125	0.0735189	DC1.Cd8+Xcr1+
Ppa1	4.65972e-10	1.1562e-08	1.29148	0.381579	0.136331	DC1.Cd8+Xcr1+
Eps8	5.76437e-10	1.41582e-08	1.16102	0.394737	0.144897	DC1.Cd8+Xcr1+
Slc25a20	6.38787e-10	1.55906e-08	0.841885	0.463816	0.193433	DC1.Cd8+Xcr1+
Denr	7.80994e-10	1.88708e-08	0.972379	0.4375	0.178444	DC1.Cd8+Xcr1+
Prpf19	9.79228e-10	2.36016e-08	0.994968	0.4375	0.181299	DC1.Cd8+Xcr1+
Gtf2e2	1.00196e-09	2.41195e-08	1.07181	0.421053	0.173448	DC1.Cd8+Xcr1+
Tor3a	1.15606e-09	2.76911e-08	1.08678	0.401316	0.152034	DC1.Cd8+Xcr1+
Mospd2	1.31623e-09	3.14497e-08	1.29403	0.355263	0.114204	DC1.Cd8+Xcr1+
Hsdl2	1.39585e-09	3.3066e-08	1.23352	0.378289	0.137045	DC1.Cd8+Xcr1+
Agpat5	1.41493e-09	3.34767e-08	1.45682	0.332237	0.095646	DC1.Cd8+Xcr1+
Rnpep	1.42569e-09	3.36903e-08	0.937371	0.440789	0.179158	DC1.Cd8+Xcr1+
Mrps28	1.60287e-09	3.76928e-08	0.913621	0.427632	0.167024	DC1.Cd8+Xcr1+
Igbp1	1.61696e-09	3.79779e-08	1.26641	0.378289	0.137759	DC1.Cd8+Xcr1+
Srek1ip1	1.6234e-09	3.8083e-08	1.10105	0.391447	0.149179	DC1.Cd8+Xcr1+
Ubfd1	1.80144e-09	4.21571e-08	1.2273	0.365132	0.127766	DC1.Cd8+Xcr1+
Rmdn1	1.96862e-09	4.59028e-08	1.08669	0.371711	0.126338	DC1.Cd8+Xcr1+
Atic	1.99528e-09	4.64684e-08	1.48166	0.325658	0.0920771	DC1.Cd8+Xcr1+
Phf14	2.2357e-09	5.18178e-08	0.902446	0.440789	0.18344	DC1.Cd8+Xcr1+
Glrx5	2.32743e-09	5.36865e-08	0.852946	0.467105	0.199143	DC1.Cd8+Xcr1+
Fnta	2.35975e-09	5.4367e-08	1.15331	0.391447	0.149893	DC1.Cd8+Xcr1+
Cmtm3	2.90251e-09	6.63972e-08	1.21626	0.361842	0.125625	DC1.Cd8+Xcr1+
Rsl1d1	3.00075e-09	6.84824e-08	0.878732	0.444079	0.187009	DC1.Cd8+Xcr1+
Pdia4	3.61228e-09	8.1667e-08	0.836487	0.427632	0.179872	DC1.Cd8+Xcr1+
Ap1s3	3.659e-09	8.25303e-08	1.02761	0.417763	0.172734	DC1.Cd8+Xcr1+
Tmem189	3.74401e-09	8.42511e-08	1.39797	0.345395	0.117773	DC1.Cd8+Xcr1+
Kdm7a	4.19058e-09	9.37546e-08	0.994597	0.404605	0.162027	DC1.Cd8+Xcr1+
Synj2bp	5.12456e-09	1.13468e-07	1.17253	0.361842	0.124911	DC1.Cd8+Xcr1+
Rcbtb2	5.78353e-09	1.2733e-07	1.63113	0.302632	0.0799429	DC1.Cd8+Xcr1+
Apex1	5.90941e-09	1.29953e-07	0.973776	0.394737	0.15132	DC1.Cd8+Xcr1+
Hadhb	5.92761e-09	1.30158e-07	0.921604	0.444079	0.199143	DC1.Cd8+Xcr1+
Prr5	6.19295e-09	1.35473e-07	1.52337	0.302632	0.0792291	DC1.Cd8+Xcr1+
Tmem51	6.20247e-09	1.35473e-07	1.28649	0.342105	0.110635	DC1.Cd8+Xcr1+
Ppp1r15b	6.32507e-09	1.37839e-07	0.828693	0.450658	0.197002	DC1.Cd8+Xcr1+
Itpripl2	6.76134e-09	1.46685e-07	1.25355	0.332237	0.104211	DC1.Cd8+Xcr1+
Asxl2	8.41495e-09	1.81137e-07	1.20606	0.345395	0.117773	DC1.Cd8+Xcr1+
Copg2	8.56031e-09	1.84061e-07	1.08964	0.378289	0.144183	DC1.Cd8+Xcr1+
Pex2	9.93795e-09	2.12032e-07	1.35649	0.319079	0.0949322	DC1.Cd8+Xcr1+
Gnpda1	1.17364e-08	2.47939e-07	1.12911	0.378289	0.146324	DC1.Cd8+Xcr1+
Hltf	1.2023e-08	2.53441e-07	1.09388	0.348684	0.118487	DC1.Cd8+Xcr1+
Ncbp2	1.27026e-08	2.67183e-07	0.937268	0.401316	0.162027	DC1.Cd8+Xcr1+
Coro7	1.27697e-08	2.68303e-07	1.04056	0.361842	0.130621	DC1.Cd8+Xcr1+
Ruvbl1	1.49169e-08	3.11051e-07	1.35605	0.332237	0.110635	DC1.Cd8+Xcr1+
Fkbp4	1.50122e-08	3.12701e-07	0.862298	0.417763	0.174161	DC1.Cd8+Xcr1+
Smim4	1.73613e-08	3.58541e-07	1.02795	0.388158	0.154176	DC1.Cd8+Xcr1+
Piezo1	1.74652e-08	3.60302e-07	0.79322	0.427632	0.187009	DC1.Cd8+Xcr1+
Fbxo4	1.91835e-08	3.94068e-07	1.3794	0.302632	0.0849393	DC1.Cd8+Xcr1+
Mgat2	1.96308e-08	4.02401e-07	0.956282	0.417763	0.186296	DC1.Cd8+Xcr1+
Stard5	2.17479e-08	4.43446e-07	1.21342	0.328947	0.106353	DC1.Cd8+Xcr1+
Twistnb	2.47257e-08	5.01519e-07	0.918296	0.398026	0.165596	DC1.Cd8+Xcr1+
Hyou1	2.48538e-08	5.03589e-07	1.27931	0.319079	0.0999286	DC1.Cd8+Xcr1+
Nop58	2.93214e-08	5.88559e-07	0.888747	0.398026	0.163455	DC1.Cd8+Xcr1+
Tmem223	2.97334e-08	5.95591e-07	1.03062	0.351974	0.124911	DC1.Cd8+Xcr1+
Rcn2	2.98099e-08	5.96506e-07	1.19339	0.338816	0.117059	DC1.Cd8+Xcr1+
Thumpd3	3.00846e-08	6.00761e-07	1.32818	0.309211	0.0906495	DC1.Cd8+Xcr1+
Tmem242	3.20429e-08	6.35924e-07	1.18793	0.342105	0.121342	DC1.Cd8+Xcr1+
Polr2h	3.30437e-08	6.55112e-07	1.35417	0.325658	0.10778	DC1.Cd8+Xcr1+
Xiap	3.7935e-08	7.47486e-07	0.89941	0.378289	0.150607	DC1.Cd8+Xcr1+
Bcl11a	4.32734e-08	8.47492e-07	1.26212	0.322368	0.107066	DC1.Cd8+Xcr1+
Mri1	4.50024e-08	8.78683e-07	1.09962	0.355263	0.13419	DC1.Cd8+Xcr1+
Mpzl2	4.70362e-08	9.14698e-07	1.41773	0.302632	0.0906495	DC1.Cd8+Xcr1+
Morc3	4.86989e-08	9.44182e-07	1.14082	0.345395	0.127766	DC1.Cd8+Xcr1+
Syne1	5.00917e-08	9.70213e-07	1.17799	0.315789	0.100642	DC1.Cd8+Xcr1+
Stom	5.429e-08	1.04838e-06	1.28038	0.3125	0.0985011	DC1.Cd8+Xcr1+
Ctnnbip1	5.72212e-08	1.09949e-06	1.04439	0.338816	0.117059	DC1.Cd8+Xcr1+
Lpxn	5.86594e-08	1.12377e-06	1.31548	0.305921	0.0920771	DC1.Cd8+Xcr1+
1700123O20Rik	6.07186e-08	1.16207e-06	0.974934	0.371711	0.147752	DC1.Cd8+Xcr1+
Aff1	6.46542e-08	1.23617e-06	1.09852	0.319079	0.105639	DC1.Cd8+Xcr1+
2310009A05Rik	6.90584e-08	1.31777e-06	0.93954	0.371711	0.149893	DC1.Cd8+Xcr1+
Plcg2	7.66229e-08	1.45923e-06	0.912872	0.381579	0.157744	DC1.Cd8+Xcr1+
Npm3	8.53202e-08	1.61532e-06	0.874194	0.378289	0.153462	DC1.Cd8+Xcr1+
Lgals3bp	8.87826e-08	1.67595e-06	1.05964	0.328947	0.116345	DC1.Cd8+Xcr1+
Aagab	8.94786e-08	1.68579e-06	1.20044	0.319079	0.10778	DC1.Cd8+Xcr1+
Il6ra	9.02438e-08	1.69855e-06	1.04305	0.332237	0.114918	DC1.Cd8+Xcr1+
Rbfa	1.04633e-07	1.95227e-06	0.916817	0.375	0.15132	DC1.Cd8+Xcr1+
Lmo4	1.06121e-07	1.97432e-06	0.644169	0.4375	0.197716	DC1.Cd8+Xcr1+
Noc2l	1.08048e-07	2.00438e-06	0.833444	0.398026	0.171306	DC1.Cd8+Xcr1+
Mfsd5	1.18868e-07	2.19878e-06	0.880411	0.368421	0.146324	DC1.Cd8+Xcr1+
Mrpl51	1.21146e-07	2.23664e-06	0.901374	0.401316	0.176303	DC1.Cd8+Xcr1+
Map2k3	1.27967e-07	2.35133e-06	1.00397	0.335526	0.120628	DC1.Cd8+Xcr1+
Tomm40	1.34403e-07	2.46258e-06	0.947333	0.368421	0.149179	DC1.Cd8+Xcr1+
Tor1b	1.35633e-07	2.48275e-06	1.23438	0.319079	0.109208	DC1.Cd8+Xcr1+
Mical1	1.36586e-07	2.49783e-06	0.808662	0.401316	0.176303	DC1.Cd8+Xcr1+
Eif2a	1.54028e-07	2.80355e-06	1.21916	0.315789	0.109208	DC1.Cd8+Xcr1+
Eef1e1	1.58273e-07	2.86462e-06	0.975365	0.342105	0.127052	DC1.Cd8+Xcr1+
Uap1l1	1.73736e-07	3.12112e-06	1.26799	0.305921	0.10207	DC1.Cd8+Xcr1+
Chuk	1.81188e-07	3.24894e-06	0.737721	0.384868	0.162741	DC1.Cd8+Xcr1+
Ppp5c	1.82638e-07	3.27192e-06	0.959313	0.342105	0.125625	DC1.Cd8+Xcr1+
Lyrm2	1.91848e-07	3.42105e-06	1.11552	0.328947	0.120628	DC1.Cd8+Xcr1+
Sec31a	1.95331e-07	3.47996e-06	0.925095	0.388158	0.169165	DC1.Cd8+Xcr1+
Dock5	2.06152e-07	3.65589e-06	1.14411	0.305921	0.0992148	DC1.Cd8+Xcr1+
Aldh9a1	2.12217e-07	3.75654e-06	1.07741	0.348684	0.141328	DC1.Cd8+Xcr1+
Mgrn1	2.17852e-07	3.85277e-06	0.985406	0.348684	0.135617	DC1.Cd8+Xcr1+
Ptdss1	2.50835e-07	4.38791e-06	1.00053	0.338816	0.129193	DC1.Cd8+Xcr1+
Vkorc1l1	2.60921e-07	4.56022e-06	1.00592	0.319079	0.111349	DC1.Cd8+Xcr1+
Mfsd10	2.69271e-07	4.70191e-06	1.01124	0.338816	0.129907	DC1.Cd8+Xcr1+
Vav1	2.78354e-07	4.84737e-06	0.696344	0.421053	0.194147	DC1.Cd8+Xcr1+
Mybbp1a	2.79307e-07	4.85959e-06	0.980772	0.355263	0.144897	DC1.Cd8+Xcr1+
Ccm2	3.03563e-07	5.26266e-06	0.993217	0.335526	0.124911	DC1.Cd8+Xcr1+
Zfp516	3.05014e-07	5.27836e-06	1.15569	0.302632	0.100642	DC1.Cd8+Xcr1+
Cacna1s	3.05847e-07	5.28803e-06	0.674317	0.414474	0.189151	DC1.Cd8+Xcr1+
Hibadh	3.35724e-07	5.76849e-06	0.894778	0.375	0.164168	DC1.Cd8+Xcr1+
Tmem126a	3.43565e-07	5.89273e-06	0.847827	0.375	0.162027	DC1.Cd8+Xcr1+
Vps36	3.82896e-07	6.52103e-06	0.775926	0.417763	0.197716	DC1.Cd8+Xcr1+
Mknk1	4.04157e-07	6.87102e-06	0.970541	0.335526	0.129193	DC1.Cd8+Xcr1+
Mospd3	4.37903e-07	7.41215e-06	0.716182	0.401316	0.179872	DC1.Cd8+Xcr1+
Rfxap	4.82383e-07	8.12944e-06	0.880236	0.371711	0.163455	DC1.Cd8+Xcr1+
Uggt1	6.70547e-07	1.10594e-05	0.861803	0.351974	0.146324	DC1.Cd8+Xcr1+
Isoc2a	7.08428e-07	1.16643e-05	0.955996	0.365132	0.164882	DC1.Cd8+Xcr1+
Eif2ak1	7.5208e-07	1.2341e-05	0.967137	0.332237	0.129907	DC1.Cd8+Xcr1+
Pdrg1	7.74995e-07	1.2674e-05	0.730152	0.407895	0.190578	DC1.Cd8+Xcr1+
Pum3	7.79349e-07	1.27344e-05	1.00192	0.325658	0.125625	DC1.Cd8+Xcr1+
Afg3l1	7.84244e-07	1.27928e-05	0.790291	0.361842	0.155603	DC1.Cd8+Xcr1+
Snx9	7.86573e-07	1.28199e-05	0.607162	0.417763	0.194147	DC1.Cd8+Xcr1+
Inip	8.51473e-07	1.38311e-05	0.952001	0.335526	0.13419	DC1.Cd8+Xcr1+
Me2	8.84231e-07	1.43391e-05	1.11861	0.3125	0.118487	DC1.Cd8+Xcr1+
Usp8	9.24235e-07	1.49127e-05	0.742394	0.394737	0.182013	DC1.Cd8+Xcr1+
Ppp2r3c	9.25447e-07	1.49198e-05	1.08303	0.309211	0.114204	DC1.Cd8+Xcr1+
Tinf2	9.34582e-07	1.5042e-05	0.898309	0.348684	0.148465	DC1.Cd8+Xcr1+
Trib1	9.42569e-07	1.5158e-05	0.812077	0.358553	0.154889	DC1.Cd8+Xcr1+
Atp2a2	9.71998e-07	1.56052e-05	0.874524	0.342105	0.139186	DC1.Cd8+Xcr1+
Trap1	9.79652e-07	1.57151e-05	1.07862	0.3125	0.117773	DC1.Cd8+Xcr1+
Slc25a28	9.86075e-07	1.57658e-05	1.04074	0.309211	0.112777	DC1.Cd8+Xcr1+
Abraxas2	9.97413e-07	1.59207e-05	1.02023	0.332237	0.132762	DC1.Cd8+Xcr1+
Hk2	9.99043e-07	1.59336e-05	0.87006	0.325658	0.124911	DC1.Cd8+Xcr1+
Kif2a	1.00953e-06	1.60876e-05	0.908928	0.355263	0.154176	DC1.Cd8+Xcr1+
Hnrnpll	1.03084e-06	1.64001e-05	0.898683	0.319079	0.119201	DC1.Cd8+Xcr1+
Ogfr	1.04744e-06	1.66505e-05	0.788439	0.404605	0.195575	DC1.Cd8+Xcr1+
2300009A05Rik	1.1132e-06	1.76233e-05	0.870871	0.345395	0.143469	DC1.Cd8+Xcr1+
Clns1a	1.1366e-06	1.79497e-05	0.643981	0.417763	0.196288	DC1.Cd8+Xcr1+
Ndufa9	1.18253e-06	1.85991e-05	0.860683	0.384868	0.176303	DC1.Cd8+Xcr1+
Spcs3	1.24387e-06	1.93903e-05	0.690374	0.411184	0.196288	DC1.Cd8+Xcr1+
Rsl24d1	1.26294e-06	1.96401e-05	0.914753	0.345395	0.141328	DC1.Cd8+Xcr1+
Npepl1	1.29313e-06	2.00772e-05	0.806358	0.388158	0.184154	DC1.Cd8+Xcr1+
Aim2	1.32786e-06	2.05504e-05	0.738058	0.407895	0.194861	DC1.Cd8+Xcr1+
Parl	1.37719e-06	2.12289e-05	0.738316	0.391447	0.182727	DC1.Cd8+Xcr1+
Ctdsp2	1.59019e-06	2.4299e-05	0.780278	0.351974	0.150607	DC1.Cd8+Xcr1+
Lage3	1.64938e-06	2.51439e-05	0.785156	0.368421	0.162027	DC1.Cd8+Xcr1+
Lrmp	1.68569e-06	2.56772e-05	0.826608	0.322368	0.124911	DC1.Cd8+Xcr1+
Baiap2	1.73826e-06	2.64572e-05	0.74119	0.332237	0.133476	DC1.Cd8+Xcr1+
2310009B15Rik	1.74941e-06	2.66059e-05	0.759475	0.355263	0.15132	DC1.Cd8+Xcr1+
Lpgat1	1.83759e-06	2.78812e-05	0.933998	0.322368	0.12848	DC1.Cd8+Xcr1+
Fdx2	1.85171e-06	2.80514e-05	0.776046	0.348684	0.144897	DC1.Cd8+Xcr1+
Smim19	2.20262e-06	3.29032e-05	0.666529	0.398026	0.184868	DC1.Cd8+Xcr1+
Tufm	2.25912e-06	3.36951e-05	0.746385	0.384868	0.182013	DC1.Cd8+Xcr1+
Pdcd2	2.31262e-06	3.44399e-05	0.830588	0.348684	0.149893	DC1.Cd8+Xcr1+
Cdc14a	2.3636e-06	3.51179e-05	0.729879	0.332237	0.135617	DC1.Cd8+Xcr1+
Rassf5	2.53105e-06	3.75193e-05	0.736228	0.355263	0.152748	DC1.Cd8+Xcr1+
Ten1	2.54945e-06	3.77631e-05	0.628243	0.411184	0.19843	DC1.Cd8+Xcr1+
Mrpl16	2.82626e-06	4.16082e-05	0.9286	0.325658	0.13419	DC1.Cd8+Xcr1+
Snhg3	2.86462e-06	4.21408e-05	0.708742	0.368421	0.164168	DC1.Cd8+Xcr1+
Slc35b1	2.91989e-06	4.28887e-05	0.783099	0.391447	0.195575	DC1.Cd8+Xcr1+
Sap30	2.95299e-06	4.33091e-05	0.879493	0.332237	0.1399	DC1.Cd8+Xcr1+
Lpcat4	3.12689e-06	4.56172e-05	0.708056	0.355263	0.154176	DC1.Cd8+Xcr1+
9130401M01Rik	3.19997e-06	4.65428e-05	0.829934	0.355263	0.158458	DC1.Cd8+Xcr1+
Erbin	3.31472e-06	4.80672e-05	0.916219	0.325658	0.137045	DC1.Cd8+Xcr1+
Atp2c1	3.35733e-06	4.86485e-05	0.796256	0.319079	0.126338	DC1.Cd8+Xcr1+
Nudt16	3.45055e-06	4.99619e-05	0.926925	0.335526	0.144897	DC1.Cd8+Xcr1+
Rnf20	3.46238e-06	5.00956e-05	0.888923	0.325658	0.135617	DC1.Cd8+Xcr1+
Sf3a1	3.58836e-06	5.17635e-05	0.82182	0.345395	0.146324	DC1.Cd8+Xcr1+
Ssbp4	3.75e-06	5.39508e-05	0.714545	0.378289	0.174875	DC1.Cd8+Xcr1+
Anapc15	3.86679e-06	5.53667e-05	0.885471	0.338816	0.147038	DC1.Cd8+Xcr1+
Mrps18a	4.32826e-06	6.12932e-05	0.601685	0.411184	0.199143	DC1.Cd8+Xcr1+
Tsnax	4.34161e-06	6.14373e-05	0.867032	0.342105	0.150607	DC1.Cd8+Xcr1+
Samm50	4.3995e-06	6.2211e-05	0.590186	0.398026	0.189864	DC1.Cd8+Xcr1+
[truncated: 1,549 more rows]

## Sheet: all.Myeloid
names	pvals	pvals_adj	logfoldchanges	pts	pts_rest	celltype
[truncated: 3,925 more rows]

[truncated: 2 more sheets: Stromal, All.Lineages]
