# Supplementary material for: Immune microniches shape intestinal Treg function
Source: Nature. 2024 Apr 3;628(8009):854–62. doi: 10.1038/s41586-024-07251-0 (PMC11041794; doi:10.1038/s41586-024-07251-0)
Supplement: Supplementary file 9 — Source Data Figs. 1–5 and Source Data Extended Data Figs. 2–4 and 7. [file 41586_2024_7251_MOESM9_ESM.xlsx]

## Sheet: Fig 1d
% TCRHh of CD4
	Tissue					MLN					CP					OLS
D1	0	0	0	0.011	0.00589	0.034	0.04	0.033	0.03	0.021	0	0.057	0.056	0.042	0.026	0	0.091	0	0.13
D3	0.037	0.00674	0.01	0.011		0.16	0.1	0.19	0.056		0.61	0.17	0.32	0.19		0.14	0.64	0.31	0.084
D7	0.26	0.37	3.1	0.33		0.25	0.63	0.6	0.82		5.32	8.46	8.04	7.44		1.55	8.69	6.78	9.62
D10	1.36	1.39	0.44	0.74		0.79	0.7	0.28	0.26		6.38	7.37	2.37	3.34		6.02	7.33	1.65	0.91
D14	1.98	2.82	2.61	2.08		0.3	0.86	0.55	0.26		6.22	8.05	9.3	7.18		4.9	4.89	3.25	3.46

## Sheet: Fig 1e
%Ki67 of TCRHh
Tissue	MLN	CP	OLS
87.2	46.5	29.7	78.7
84.9	21.3	17.1	47.8
83.6	25.7	22.3	47.4
92.1	39.3	29.6	49.8

## Sheet: Fig 1f
% Foxp3 of TCRHh
Tissue	MLN	CP	OLS
81.9	26.6	19.7	31
54.7	47.5	19.1	24.8
57.6	28	32.4	45.7
65.1	24.9	19.4	23.9
49.2	24	23.5	26.8
71.4	31	20.2	37.4
68.5	34.4	30.3	24.7

## Sheet: Fig 1g
Nur77GFP MFI
Tissue	MLN	CP	OLS
3754	3398	3512	3243
7217	3816	3618	4523
5072	2919	3295	3237
5050	2918	3318	3121
5512	3309	3685	3658

## Sheet: Fig 1h
% IL-10 of TCRHh
Tissue	MLN	CP	OLS
41	13.5	13.3	5.45
43.6	14.2	14.9	13.3
71.4	30.3	18.1	16.7
49.1	16.8	13.9	11
66.7	17.9	10.4

## Sheet: Fig 1k
Top panel	Nur77+ of TCRHh
LA	LP
80.9	43.8
100	54.5
27.2	81.8
17.1	40
8	41.7
	18.2
Bottom panel
LA	LP
0	80.8
8.33	66.6
40	60
20	76
16	62
15	55.6

## Sheet: Fig2d
Fig2D. Barplot
Lineage:	MLN	CP	LA	LP
B-PCs	37.70304278197209	47.50641208321459	6.514657980456026	23.83397518185708
Endothelial	2.0819034545870507	7.295525790823596	1.9543973941368076	7.060333761232348
Epithelial	0.1601464195836193	0.08549444286121402	1.1400651465798046	0.3423192126658109
Granulocytes	1.5099519560741248	0.4559703619264748	0.16286644951140067	0.21394950791613182
ILCs-T.cells	19.42347288949897	33.17184383015104	52.44299674267101	15.532734274711169
Mast cells	0.022878059940517045	0.17098888572242804	0.16286644951140067	0.2995293110825845
Mesenchymal	2.8140013726835966	6.269592476489027	3.7459283387622153	21.39495079161318
Myeloid	36.28460306566003	5.044172128811628	33.876221498371336	30.89430894308943
Neural	0.0	0.0	0.0	0.42789901583226364
Cells per region	MLN	CP	LA	LP
	4371	3509	614	2337

## Sheet: Fig2e
Fig2E
cell_subset	MLN	CP	LA	LP
CD4.memory	1.1778563015312131	1.1168384879725086	6.211180124223603	22.31404958677686
ILC2s	0.23557126030624262	1.632302405498282	2.7950310559006213	12.121212121212121
ILC3s.Rorgt+	1.4134275618374559	0.25773195876288657	45.962732919254655	1.1019283746556474
ILC3s.Rorgt+.MHCIIhi	2.1201413427561837	0.0859106529209622	1.2422360248447204	0.0
LTi-like.ILC3s	4.7114252061248525	0.0859106529209622	0.9316770186335404	0.27548209366391185
NK-NKT-gdTCs	4.593639575971731	1.804123711340206	3.7267080745341614	8.264462809917356
Naive.CD4+CD8+	3.53356890459364	1.718213058419244	0.3105590062111801	0.0
Naive.CD4+_CP	4.358068315665489	37.45704467353952	0.0	0.0
Naive.CD4+_MLN	22.143698468786805	2.8350515463917527	0.0	0.0
Naive.CD8+_CP	2.4734982332155475	31.013745704467354	0.0	0.0
Naive.CD8+_MLN	19.905771495877502	6.872852233676976	0.3105590062111801	0.0
Prolif-Tregs	1.1778563015312131	0.25773195876288657	5.279503105590062	5.5096418732782375
Th17	7.06713780918728	2.147766323024055	0.6211180124223602	1.1019283746556474
cTregs	19.081272084805654	6.701030927835052	1.5527950310559007	0.27548209366391185
eTregs	2.4734982332155475	1.1168384879725086	30.434782608695656	46.83195592286501
gdTCs.Th17	3.53356890459364	4.896907216494846	0.6211180124223602	2.203856749311295
Cells per region	MLN	CP	LA	LP
	849	1164	322	363

## Sheet: Fig2f
Fig.2F
cell_subset	MLN	CP	LA	LP
eTregs	2.5906735751295336	6.382978723404255	81.66666666666667	88.48167539267016
cTregs	92.2279792746114	90.42553191489363	4.166666666666666	1.5706806282722512
Prolif-Tregs	5.181347150259067	3.1914893617021276	14.166666666666666	9.947643979057592
Cells per region	MLN	CP	LA	LP
	193	94	120	191

## Sheet: Fig 2g
left panel	C-maf positive of Tregs				Right panel	TCF1 positive of Tregs
SPF MLN	SPF Tissue	Hh MLN	Hh Tissue		SPF MLN	SPF Tissue	Hh MLN	Hh Tissue
12.1	37.7	15.5	32.6		97	31.8	96.8	13.2
11.5	23.1	13.6	35.4		99.5	39.5	92.6	22.9
5.29	31.5	16.9	33.7		95	18.6	93	5.61
14.5	28.3	15.5	29.1		99.7	34.8	97.7	21.1
11.8	24.5	11.3	36		98.7	41.6	95.3	11.2
13.8		16.9	44.3		99.9		93.9	16.3

[truncated: 44 more sheets: Fig 3b, Fig 3c, Fig 3d, Fig 3e, Fig 3g, Fig4a, Fig 4e, Fig4i, Fig 5i, Fig 5j, Fig 6g, Fig 6h, Fig 6j, ExtData 2a, ExtData 2d, ExtData 2e, ExtData 3a, ExtData 3b, ExtData 3c, ExtData 3e …]
